# Supplementary material for: Mitochondrial Genomes in Perkinsus Decode Conserved Frameshifts in All Genes
Source: Mol Biol Evol. 2022 Sep 15;39(10):msac191. doi: 10.1093/molbev/msac191 (PMC9550989; doi:10.1093/molbev/msac191)
Supplement: msac191_Supplementary_Data [file msac191_supplementary_data.zip]

Archive with 37 entries (33 files):
- Suppl Fig S1 - Perkinsus 18S phylogeny raw tree.pdf
- Suppl Fig S10 - P atlanticus translatability at fs sites.pdf
- Suppl Fig S11 - P chesapeaki translatability at fs sites.pdf
- Suppl Fig S12 - P marinus translatability at fs sites.pdf
- Suppl Fig S13 - P olseni translatability at fs sites.pdf
- Suppl Fig S14 - Alignment of rRNA fragments.pdf
- Suppl Fig S2 - LASTZ alignments.pdf
- Suppl Fig S3 - cob full alignment.pdf
- Suppl Fig S4 - cox1 full alignment.pdf
- Suppl Fig S5 - cox3 full alignment.pdf
- Suppl Fig S6 - cRT-PCR schematic and results.pdf
- Suppl Fig S7 - cob protein alignment.pdf
- Suppl Fig S8 - cox1 protein alignment.pdf
- Suppl Fig S9 - cox3 protein alignment.pdf
- Suppl File 1 - phylogenetic tree raw files_zip/__MACOSX/
- Suppl File 1 - phylogenetic tree raw files_zip/__MACOSX/._Supplementary File X - phylogenetic tree raw files
- Suppl File 1 - phylogenetic tree raw files_zip/__MACOSX/Supplementary File X - phylogenetic tree raw files/
- Suppl File 1 - phylogenetic tree raw files_zip/__MACOSX/Supplementary File X - phylogenetic tree raw files/._Perk_18S.contree
- Suppl File 1 - phylogenetic tree raw files_zip/__MACOSX/Supplementary File X - phylogenetic tree raw files/._Perk_18S.treefile
- Suppl File 1 - phylogenetic tree raw files_zip/__MACOSX/Supplementary File X - phylogenetic tree raw files/._Perkinsids_18S.phy
- Suppl File 1 - phylogenetic tree raw files_zip/Supplementary File X - phylogenetic tree raw files/
- Suppl File 1 - phylogenetic tree raw files_zip/Supplementary File X - phylogenetic tree raw files/Perk_18S.contree
- Suppl File 1 - phylogenetic tree raw files_zip/Supplementary File X - phylogenetic tree raw files/Perk_18S.treefile
- Suppl File 1 - phylogenetic tree raw files_zip/Supplementary File X - phylogenetic tree raw files/Perkinsids_18S.phy
- Suppl File 2 - Sanger-sequencing results following RT-PCR.fasta.txt
- Suppl File 3 - identification of Trp(W)-TCA_tRNAs.docx
- Suppl File 4 - mtDNAs_genbank_files/final_genbank_files/
- Suppl File 4 - mtDNAs_genbank_files/final_genbank_files/Perkinsus_atlanticus.mt.gbk
- Suppl File 4 - mtDNAs_genbank_files/final_genbank_files/Perkinsus_chesapeaki_01.mt.gbk
- Suppl File 4 - mtDNAs_genbank_files/final_genbank_files/Perkinsus_chesapeaki_02.mt.gbk
- Suppl File 4 - mtDNAs_genbank_files/final_genbank_files/Perkinsus_marinus.mt.gbk
- Suppl File 4 - mtDNAs_genbank_files/final_genbank_files/Perkinsus_olseni.mt.gbk
- Suppl File 5 - Cob_Pmar_Pols alignment.fasta.txt
- Suppl File 6 - Cox1_Pmar_Pols_alignment.fasta.txt
- Suppl Table 1 - Amplification - sequencing primers.xlsx
- Suppl Table 2 - LOTTE-seq_tRNA-pool.xlsx
- Suppl Table 3 - mtDNA codon usage adjusted CDS.xlsx
