# Supplementary material for: Mitochondrial Genomes in Perkinsus Decode Conserved Frameshifts in All Genes
Source: Mol Biol Evol. 2022 Sep 15;39(10):msac191. doi: 10.1093/molbev/msac191 (PMC9550989; doi:10.1093/molbev/msac191)
Supplement: msac191_Supplementary_Data [file msac191_supplementary_data.zip › Suppl File 1 - phylogenetic tree raw files_zip/Supplementary File X - phylogenetic tree raw files/Perkinsids_18S.phy]

 187 8196
AB120001.1_Gyrodinium_spirale_gene_for_18S_rRNA__partial_sequence --------------------------------------------------------------------------------------------------------------------------------------------------------------------------------------------------------------------------------------------------------------------------------------------------------------------------------------------------------------------------------------------------------------------------------------------------------------------------------------------------------------------------------------------------------------------------------------------------------------------------------------------------------------------------------------------------------------------------------------------------------------------------------------------------------------------------------------------------------------------------------------------------------------------------------------------------------------------------------------------------------------------------------------------------------------------------------------------------------------------------------------------------------------------------------------------------------------------------------------------------------------------------------------------------------------------------------------------------------------------------------------------------------------------------------------------------------------------------------------------------------------------------------------------------------------------------------------------------------------------------------------------------------------------------------TTAAGCCATGCATGTCTCAGTATAAGCTTCTATACGGCGAAACTGCGAATGGCTCATTAAAACAGTTATAGTTTATTTGATGGTCATTCATTACATGGATAACCGT-GGTAATTCTAGAGCTAATACATGCGCTCAAACCCAACTTCGTGGAAGGGTTGTGTTTATTAGATACAGAACT-AACCCAGGCTCCGCCTGGTCTT--TTGGTGATTCATAATAACCGAACGGAT--CGCATGGC-TCCAG-CTGGCGATGAATCATTCAAGTTTCTGACCTATCAGCTTCCGACGGTAGGGTATT-GGCCTACCGTGGCAATGACGGGTAACGGA-GAATTAGGGTTCGATTCC--GGAGAGGGAGCCTGAGAAACGGCTACCACATCTAAGGAAGGCAGC-AGGCGCGCAAATTACCCAATCCTGACACAGGGAGGTAGTGACAAGAAATAACAATACAGGGCATCC-ATGTCTTGTAATTGGAATGAGTAGACTTTAAATCCCTTTACGAGTACCAATTGGAGGGCAAGTCTGGTGCCAGCAG-CCGCGGTAATTCCAGCTCCAATAGCGTATATTAAAGTTGTTGCGG-TTAAAAAGCTCGTAGTTGGATTTCTGCTGAGGA--CGACCGGTCCGCCCTC-----------TGGGTGAGTATCTGGCTTGGCCTTGGCATCTTCTTGGAGAACGTATC---TGCACTTGACTGTGTGGTG--CGGTATCCAGGAC-TTTTACTTTGAGGAAATTAGAGTGTTTCAAGCAGGCACACGCCTTGAATACATTAGCATGGAATAATAAGATAGGACCTTGGTTCTA-TTTTGTTGGTTTCTAGAGCTGAGGTAATGATTAATAGGGATAGTTGGGGGCATTCGTATTTAACTGTCAGAGGTGAAATTCTTGGATTTGTTAAAGACGGACTACTGCGAAAGCATTTGCCAAGGATGTTTTCATTGATCAAGAACGAAAGTTAGGGGATCGAAGACGATCAGATACCGTCCTAGTC-TTAACCAT-AAACCATGCCGACTAGAGATTGGAGGTCGTTATCTTT-ACGACTCCTTCAGCACCTTATGAGAAATCAAAGTCTTTGGGTTCCGGGGGGAGTATGGTCGCAAGGCTGAAACTTAAAGGAATTGACGGAAGGGCACCACCAGGAGTGGAGCCTGCGGCTTAATTTGACTCAACACGGGGAAA--CTCACCAGGTC---------------------------------CAGAC-ATAGTAAGGATT--GACAGATTGATAGCTCTTTCTTGATTCTATGGGTGGTGGTGCATGGCCGTTCTTAGTTGGTGGAGTGATTTGTCTGGTTAATTCCGTTAACGAACGAGACCTTAACCTGCTAAATAGTAACACGTAACTTCGGTTACGTGGGCTGCTTCTTAGAGGGAC-TTTGTGTG--TCTAACGCAAGGAAGTTTGAGGCAATAACAGGTCTGTGATGCCCTTAGATGTTCTGGGCTGCACGCGCGCTACACTGATGCGCTCAACGAGTTTATGACCTTGCCCGGAAGGGTT-GGGTAATCTTTTTAAAACGCATCGTGATGGGGATAGATTATTGCAATTATTAATCTTCAA-CGAGGAATTCCTAGTAAGCGCGAGTCATCAGCTCGTGCTGATTACGT-CCCTGCCCTTTGTACACACCGCCCGTCGCTCCTACCGATTGAGTGAT-CCGGTGAAT-AATTCGGACTGCAGCAGT-GTTCAGTTC-CTGAACGTTGCAG-TGGAAAGTTTAGTGAACCTTATCACTTAGAGGAAGGAGAAGTCGTAACA---------------------------------------------------------------------------------------------------------------------------------------------------------------------------------------------------------------------------------------------------------------------------------------------------------------------------------------------------------------------------------------------------------------------------------------------------------------------------------------------------------------------------------------------------------------------------------------------------------------------------------------------------------------------------------------------------------------------------------------------------------------------------------------------------------------------------------------------------------------------------------------------------------------------------------------------------------------------------------------------------------------------------------------------------------------------------------------------------------------------------------------------------------------------------------------------------------------------------------------------------------------------------------------------------------------------------------------------------------------------------------------------------------------------------------------------------------------------------------------------------------------------------------------------------------------------------------------------------------------------------------------------------------------------------------------------------------------------------------------------------------------------------------------------------------------------------------------------------------------------------------------------------------------------------------------------------------------------------------------------------------------------------------------------------------------------------------------------------------------------------------------------------------------------------------------------------------------------------------------------------------------------------------------------------------------------------------------------------------------------------------------------------------------------------------------------------------------------------------------------------------------------------------------------------------------------------------------------------------------------------------------------------------------------------------------------------------------------------------------------------------------------------------------------------------------------------------------------------------------------------------------------------------------------------------------------------------------------------------------------------------------------------------------------------------------------------------------------------------------------------------------------------------------------------------------------------------------------------------------------------------------------------------------------------------------------------------------------------------------------------------------------------------------------------------------------------------------------------------------------------------------------------------------------------------------------------------------------------------------------------------------------------------------------------------------------------------------------------------------------------------------------------------------------------------------------------------------------------------------------------------------------------------------------------------------------------------------------------------------------------------------------------------------------------------------------------------------------------------------------------------------------------------------------------------------------------------------------------------------------------------------------------------------------------------------------------------------------------------------------------------------------------------------------------------------------------------------------------------------------------------------------------------------------------------------------------------------------------------------------------------------------------------------------------------------------------------------------------------------------------------------------------------------------------------------------------------------------------------------------------------------------------------------------------------------------------------------
AB120002.1_Gyrodinium_fusiforme_gene_for_18S_rRNA__partial_sequence --------------------------------------------------------------------------------------------------------------------------------------------------------------------------------------------------------------------------------------------------------------------------------------------------------------------------------------------------------------------------------------------------------------------------------------------------------------------------------------------------------------------------------------------------------------------------------------------------------------------------------------------------------------------------------------------------------------------------------------------------------------------------------------------------------------------------------------------------------------------------------------------------------------------------------------------------------------------------------------------------------------------------------------------------------------------------------------------------------------------------------------------------------------------------------------------------------------------------------------------------------------------------------------------------------------------------------------------------------------------------------------------------------------------------------------------------------------------------------------------------------------------------------------------------------------------------------------------------------------------------------------------------------------------------------TTAAGCCATGCATGTCTCAGTATAAGCTTCTATACGGCGAAACTGCGAATGGCTCATTAAAACAGTTATAGTTTATTTGATGGTCATTCATTACATGGATAACCGT-GGTAATTCTAGAGCTAATACATGCGCTCAAACCCAACTTTGTGGAAGGGTTGTGTTTATTAGATACAGAACT-AACCCAGGCTCCGCCTGGTCTT--TTGGTGATTCATAATAACCGAACGGAT--CGCATGGC-TCCAG-CTGGCGATGAATCATTCAAGTTTCTGACCTATCAGCTTCCGACGGTAGGGTATT-GGCCTACCGTGGCAATGACGGGTAACGGA-GAATTAGGGTTCGATTCC--GGAGAGGGAGCCTGAGAAACGGCTACCACATCTAAGGAAGGCAGC-AGGCGCGCAAATTACCCAATCCTGACACAGGGAGGTAGTGACAAGAAATAACAATACAGGGCATCC-ATGTCTTGTAATTGGAATGAGTAGACTTTAAATCCCTTTACGAGTACCAATTGGAGGGCAAGTCTGGTGCCAGCAG-CCGCGGTAATTCCAGCTCCAATAGCGTATATTAAAGTTGTTGCGG-TTAAAAAGCTCGTAGTTGGATTTCTGCTGAGGA--CGACCGGTCCGCCCTC-----------TGGGTGAGTATCTGGCTTGGCCTTGGCATCTTCTTGGAGAACGTAGC---TGCACTTGACTGTGTGGTG--CGGTATCCAGGAC-TTTTACTTTGAGGAAATTAGAGTGTTTCAAGCAGGCACACGCCTTGAATACATTAGCATGGAATAATAAGATAGGACCTTGGTTCTA-TTTTGTTGGTTTCTAGAGCTGAGGTAATGATTAATAGGGATAGTTGGGGGCATTCGTATTTAACTGTCAGAGGTGAAATTCTTGGATTTGTTAAAGACGGACTACTGCGAAAGCATTTGCCAAGGATGTTTTCATTGATCAAGAACGAAAGTTAGGGGATCGAAGACGATCAGATACCGTCCTAGTC-TTAACCAT-AAACCATGCCGACTAGAGATTGGAGGTCGTTATCTTT-ACGACTCCTTCAGCACCTTATGAGAAATCAAAGTCTTTGGGTTCCGGGGGGAGTATGGTCGCAAGGCTGAAACTTAAAGGAATTGACGGAAGGGCACCACCAGGAGTGGAGCCTGCGGCTTAATTTGACTCAACACGGGGAAA--CTCACCAGGTC---------------------------------CAGAC-ATAGTAAGGATT--GACAGATTGATAGCTCTTTCTTGATTCTATGGGTGGTGGTGCATGGCCGTTCTTAGTTGGTGGAGTGATTTGTCTGGTTAATTCCGTTAACGAACGAGACCTTAACCTGCTAAATAGTAACACGTAACTTCGGTTACGTGGGCTGCTTCTTAGAGGGAC-TTTGTGTG--TCTAACGCAAGGAAGTTTGAGGCAATAACAGGTCTGTGATGCCCTTAGATGTTCTGGGCTGCACGCGCGCTACACTGATGCGCTCAACGAGTTTATGACCTTGCCCGGAAGGGTT-GGGTAATCTTTTTAAAACGCATCGTGATGGGGATAGATTATTGCAATTATTAATCTTCAA-CGAGGAATTCCTAGTAAGCGCGAGTCATCAGCTCGTGCTGATTACGT-CCCTGCCCTTTGTACACACCGCCCGTCGCTCCTACCGATTGAGTGAT-CCGGTGAAT-AATTCGGACTGCCGCAGT-GTTCAGTTC-CTGAACGTTGCAG-TGGAAAGTTTAGTGAACCTTATCACTTAGAGGAAGGAGAAGTCGTAACA---------------------------------------------------------------------------------------------------------------------------------------------------------------------------------------------------------------------------------------------------------------------------------------------------------------------------------------------------------------------------------------------------------------------------------------------------------------------------------------------------------------------------------------------------------------------------------------------------------------------------------------------------------------------------------------------------------------------------------------------------------------------------------------------------------------------------------------------------------------------------------------------------------------------------------------------------------------------------------------------------------------------------------------------------------------------------------------------------------------------------------------------------------------------------------------------------------------------------------------------------------------------------------------------------------------------------------------------------------------------------------------------------------------------------------------------------------------------------------------------------------------------------------------------------------------------------------------------------------------------------------------------------------------------------------------------------------------------------------------------------------------------------------------------------------------------------------------------------------------------------------------------------------------------------------------------------------------------------------------------------------------------------------------------------------------------------------------------------------------------------------------------------------------------------------------------------------------------------------------------------------------------------------------------------------------------------------------------------------------------------------------------------------------------------------------------------------------------------------------------------------------------------------------------------------------------------------------------------------------------------------------------------------------------------------------------------------------------------------------------------------------------------------------------------------------------------------------------------------------------------------------------------------------------------------------------------------------------------------------------------------------------------------------------------------------------------------------------------------------------------------------------------------------------------------------------------------------------------------------------------------------------------------------------------------------------------------------------------------------------------------------------------------------------------------------------------------------------------------------------------------------------------------------------------------------------------------------------------------------------------------------------------------------------------------------------------------------------------------------------------------------------------------------------------------------------------------------------------------------------------------------------------------------------------------------------------------------------------------------------------------------------------------------------------------------------------------------------------------------------------------------------------------------------------------------------------------------------------------------------------------------------------------------------------------------------------------------------------------------------------------------------------------------------------------------------------------------------------------------------------------------------------------------------------------------------------------------------------------------------------------------------------------------------------------------------------------------------------------------------------------------------------------------------------------------------------------------------------------------------------------------------------------------------------------------------------------------
AB120003.1_Gyrodinium_rubrum_gene_for_18S_rRNA__partial_sequence --------------------------------------------------------------------------------------------------------------------------------------------------------------------------------------------------------------------------------------------------------------------------------------------------------------------------------------------------------------------------------------------------------------------------------------------------------------------------------------------------------------------------------------------------------------------------------------------------------------------------------------------------------------------------------------------------------------------------------------------------------------------------------------------------------------------------------------------------------------------------------------------------------------------------------------------------------------------------------------------------------------------------------------------------------------------------------------------------------------------------------------------------------------------------------------------------------------------------------------------------------------------------------------------------------------------------------------------------------------------------------------------------------------------------------------------------------------------------------------------------------------------------------------------------------------------------------------------------------------------------------------------------------------------------------TTAAGCCATGCATGTCTCAGTATAAGCTTCTATACGGCGAAACTGCGAATGGCTCATTAAAACAGTTATAGTTTATTTGGTGGTCAACAATTACATGGATAACCGT-GGTAATTCTAGAGCTAATACATGCGCCCAAACCCAACTTTTTGGAAGGGTTGTGTTTATTAGATACAGAACC-AACCCAGGCTCCGCCTGGCCTT--GAGGTGATTCATAATAACCGAACGAAT--CGCATGGC-TA-TT-CCGGCGATAGACCATTCAAGTTTCTGACCTATCAGCTATCGTCGGTAGGGTATT-GGCCTACCGTGGCAATGACGGGTAACGGA-GAATTAGGGTTCGATTCC--GGAGAGGGAGCCTGAGAAACGGCTACCACATCTAAGGAAGGCAGC-AGGCGCGCAAATTACCCAATCCTGACACAGGGAGGTAGTGACAAGAAATAACAATACAGGGCATAC-ATGTCTTGTAATTGGAATGAGTAAACTTTAAATCACTTTACGAGTATCAATTGGAGGGCAAGTCTGGTGCCAGCAG-CCGCGGTAATTCCAGCTCCAATAGCGTATATTAAAGTTGTTGCGG-TTAAAAAGCTCGTAGTTGGATTTCTGCTGAGGA--CGACCGGTCCGCCCTC-----------TGGGTGAGCATCTGGCTCGGCCTCGGCATCTTCTTGGTGAACGTTGC---TGCACTTGACTGTGTGGTG--CGGTACCCAGGAC-TTTTACTTTGAGGAAATTAGAGTGTTTCAAGCAGGCATACGCCTTGAATACATTAGCATGGAATAATAAGATAGGACCTCGGTTCTA-TTTTGTTGGTTTCTAGAGCTGAGGTAATGATTAATAGGGATAGTTGGGGGCATTCGTATTTAACTGTCAGAGGTGAAATTCTTGGATTTGTTAAAGACGGACTACTGCGAAAGCATTTGCCAAGGATGTTTTCATTGATCAAGAACGAAAGTTAGGGGATCGAAGACGATCAGATACCGTCCTAGTC-TTAACCAT-AAACCATGCCGACTAGAGATTGGAGGTCGTTAACTTT-ACGACTCCTTCAGCACCTTATGAGAAATCAAAGTCTTTGGGCTCCGGGGGGAGTATGGTCGCAAGGCTGAAACTTAAAGGAATTGACGGAAGGGCACCACCAGGAGTGGAGCCTGCGGCTTAATTTGACTCAACACGGGGAAA--CTCACCAGGTC---------------------------------CAGAC-ATAGTAAGGATT--GACAGATTGATAGCTCTTTCTTGATTCTATGGGTGGTGGTGCATGGCCGTTCTTAGTTGGTGGAGTGATTTGTCTGGTTAATTCCGTTAACGAACGAGACCTTAACCTGCTAAATAGTTACACCTAACTCCGGTTAGGTGGGCAGCTTCTTAGAGGGAC-TTTGTGTG--TCTAACGCAAGGAAGTTTGAGGCAATAACAGGTCTGTGATGCCCTTAGATGTTCTGGGCTGCACGCGCGCTACACTGATGTGCTCATCGGGTT--TGACCTTGCCCGGAAGGGTT-GGGTAATCCTTTTAAAGCACATCGTGATGGGGATAGATTATTGCAATTATTAATCTTCAA-CGAGGAATTCCTAGTAAGCGCGAGTCATCAGCTCGTGCTGATTACGT-CCCTGCCCTTTGTACACACCGCCCGTCGCTCCTACCGATTGAGTGAT-CCGGTGAAT-AATTCGGACTGCAGCAATCGTTCAGTTCTCTGAACGTTGCAG-CGGAAAGTTTAGTGAACCTTATCACTTAGAGGAAGGAGAAGTCGTAACA---------------------------------------------------------------------------------------------------------------------------------------------------------------------------------------------------------------------------------------------------------------------------------------------------------------------------------------------------------------------------------------------------------------------------------------------------------------------------------------------------------------------------------------------------------------------------------------------------------------------------------------------------------------------------------------------------------------------------------------------------------------------------------------------------------------------------------------------------------------------------------------------------------------------------------------------------------------------------------------------------------------------------------------------------------------------------------------------------------------------------------------------------------------------------------------------------------------------------------------------------------------------------------------------------------------------------------------------------------------------------------------------------------------------------------------------------------------------------------------------------------------------------------------------------------------------------------------------------------------------------------------------------------------------------------------------------------------------------------------------------------------------------------------------------------------------------------------------------------------------------------------------------------------------------------------------------------------------------------------------------------------------------------------------------------------------------------------------------------------------------------------------------------------------------------------------------------------------------------------------------------------------------------------------------------------------------------------------------------------------------------------------------------------------------------------------------------------------------------------------------------------------------------------------------------------------------------------------------------------------------------------------------------------------------------------------------------------------------------------------------------------------------------------------------------------------------------------------------------------------------------------------------------------------------------------------------------------------------------------------------------------------------------------------------------------------------------------------------------------------------------------------------------------------------------------------------------------------------------------------------------------------------------------------------------------------------------------------------------------------------------------------------------------------------------------------------------------------------------------------------------------------------------------------------------------------------------------------------------------------------------------------------------------------------------------------------------------------------------------------------------------------------------------------------------------------------------------------------------------------------------------------------------------------------------------------------------------------------------------------------------------------------------------------------------------------------------------------------------------------------------------------------------------------------------------------------------------------------------------------------------------------------------------------------------------------------------------------------------------------------------------------------------------------------------------------------------------------------------------------------------------------------------------------------------------------------------------------------------------------------------------------------------------------------------------------------------------------------------------------------------------------------------------------------------------------------------------------------------------------------------------------------------------------------------------------------------------
AB120004.1_Gyrodinium_helveticum_gene_for_18S_rRNA__partial_sequence --------------------------------------------------------------------------------------------------------------------------------------------------------------------------------------------------------------------------------------------------------------------------------------------------------------------------------------------------------------------------------------------------------------------------------------------------------------------------------------------------------------------------------------------------------------------------------------------------------------------------------------------------------------------------------------------------------------------------------------------------------------------------------------------------------------------------------------------------------------------------------------------------------------------------------------------------------------------------------------------------------------------------------------------------------------------------------------------------------------------------------------------------------------------------------------------------------------------------------------------------------------------------------------------------------------------------------------------------------------------------------------------------------------------------------------------------------------------------------------------------------------------------------------------------------------------------------------------------------------------------------------------------------------------------------TTAAGCCATGCATGTCTCAGTATAAGCTTCTATACGGCGAAACTGCGAATGGCTCATTAAAACAGTTATAGTTTATTTGGTGGTCAACTCTTACATGGATAACCGT-GGTAATTCTAGAGCTAATACATGCGCCCAAACCCAACTTCTTGGAAGGGTTGTGTTTATTAGATACAGAACC-AACCCAGGCTCCGCCTGGCCTT--GAGGTGATTCACAATAACCGAACGAAT--CGCATAGC-TGCCG-CTGGCGATAGACCATTCAAGTTTCTGACCTATCAGCTATCGTCGGTAGGGTATT-GGCCTACCGTGGCAATGACGGGTAACGGA-GAATTAGGGTTCGATTCC--GGAGAGGGAGCCTGAGAAACGGCTACCACATCTAAGGAAGGCAGC-AGGCGCGCAAATTACCCAATCCTGACGCAGGGAGGTAGTGACAAGAAATAACAATACAGGGCATAT-CTGTCTTGTAATTGGAATGAGTAAACTTTAAATCACTTTACGAGTATCAATTGGAGGGCAAGTCTGGTGCCAGCAG-CCGCGGTAATTCCAGCTCCAATAGCGTATATTAAAGTTGTTGCGG-TTAAAAAGCTCGTAGTTGGATTTCTGCCGAGGA--CGGCCGGTCCGCCCTC-----------CGGGTGAGCATCTGGTTCGGCCTTGGCATCTTCTTGGTGAACGTATC---TGCACTTGACTGTGTGGTG--CGGTACCCAGGAC-TTTTACTTTGAGGAAATTAGAGTGTTTCAAGCAGGCATACGCCTTGAATACATTAGCATGGAATAATAAGATAGGACCTCGGTTCTA-TTTTGTTGGTTTCTAGAGCTGAGGTAATGATTAATAGGGATAGTTGGGGGCATTCGTATTTAACTGTCAGAGGTGAAATTCTTGGATTTGTTAAAGACGGACTACTGCGAAAGCATTTGCCAAGGATGTTTTCATTGATCAAGAACGAAAGTTAGGGGATCGAAGACGATCAGATACCGTCCTAGTC-TTAACCAT-AAACCATGCCGACTAGAGATTGGAGGTCGTTATCTTT-ACGACTCCTTCAGCACCTTATGAGAAATCAAAGTCTTTGGGCTCCGGGGGGAGTATGGTCGCAAGGCTGAAACTTAAAGGAATTGACGGAAGGGCACCACCAGGAGTGGAGCCTGCGGCTTAATTTGACTCAACACGGGGAAA--CTCACCAGGTC---------------------------------CAGAC-ATAGTAAGGATT--GACAGATTGATAGCTCTTTCTTGATTCTATGGGTGGTGGTGCATGGCCGTTCTTAGTTGGTGGAGTGATTTGTCTGGTTAATTCCGTTAACGAACGAGACCTTAACCTGCTAAATAGTTACACCTAATCTCGGTTAGGTGGGCAGCTTCTTAGAGGGAC-TTTGTGTG--TCTAACGCAAGGAAGTTTGAGGCAATAACAGGTCTGTGATGCCCTTAGATGTTCTGGGCTGCACGCGCGCTACACTGATGTGCTCATCGGGTT--CGACCTTGCCCGAGAGGGTT-GGGTAATCCTTTCAAAGCACATCGTGATGGGGATAGATTATTGCAATTATTAATCTTCAA-CGAGGAATTCCTAGTAAGCGCGAGTCATCAGCTCGTGCTGATTACGT-CCCTGCCCTTTGTACACACCGCCCGTCGCTCCTACCGATTGAGTGAT-CCGGTGAAT-ATTTCGGACTGTGACAGT-GTTCGGTTC-CTGAACGTTGTTA-CGGAAAGTTAAGTGAACCTTATCACTTAGAGGAAGGAGAAGTCGTAACA---------------------------------------------------------------------------------------------------------------------------------------------------------------------------------------------------------------------------------------------------------------------------------------------------------------------------------------------------------------------------------------------------------------------------------------------------------------------------------------------------------------------------------------------------------------------------------------------------------------------------------------------------------------------------------------------------------------------------------------------------------------------------------------------------------------------------------------------------------------------------------------------------------------------------------------------------------------------------------------------------------------------------------------------------------------------------------------------------------------------------------------------------------------------------------------------------------------------------------------------------------------------------------------------------------------------------------------------------------------------------------------------------------------------------------------------------------------------------------------------------------------------------------------------------------------------------------------------------------------------------------------------------------------------------------------------------------------------------------------------------------------------------------------------------------------------------------------------------------------------------------------------------------------------------------------------------------------------------------------------------------------------------------------------------------------------------------------------------------------------------------------------------------------------------------------------------------------------------------------------------------------------------------------------------------------------------------------------------------------------------------------------------------------------------------------------------------------------------------------------------------------------------------------------------------------------------------------------------------------------------------------------------------------------------------------------------------------------------------------------------------------------------------------------------------------------------------------------------------------------------------------------------------------------------------------------------------------------------------------------------------------------------------------------------------------------------------------------------------------------------------------------------------------------------------------------------------------------------------------------------------------------------------------------------------------------------------------------------------------------------------------------------------------------------------------------------------------------------------------------------------------------------------------------------------------------------------------------------------------------------------------------------------------------------------------------------------------------------------------------------------------------------------------------------------------------------------------------------------------------------------------------------------------------------------------------------------------------------------------------------------------------------------------------------------------------------------------------------------------------------------------------------------------------------------------------------------------------------------------------------------------------------------------------------------------------------------------------------------------------------------------------------------------------------------------------------------------------------------------------------------------------------------------------------------------------------------------------------------------------------------------------------------------------------------------------------------------------------------------------------------------------------------------------------------------------------------------------------------------------------------------------------------------------------------------------------------------
AB716689.1_Perkinsus_qugwadi_genes_for_SSU_rRNA_and_ITS1__partial_sequence ----------------------------------------------------------------------------------------------------------------------------------------------------------------------------------------------------------------------------------------------------------------------------------------------------------------------------------------------------------------------------------------------------------------------------------------------------------------------------------------------------------------------------------------------------------------------------------------------------------------------------------------------------------------------------------------------------------------------------------------------------------------------------------------------------------------------------------------------------------------------------------------------------------------------------------------------------------------------------------------------------------------------------------------------------------------------------------------------------------------------------------------------------------------------------------------------------------------------------------------------------------------------------------------------------------------------------------------------------------------------------------------------------------------------------------------------------------------------------------------------------------------------------------------------------------------------------------------------------------------------------------------------------------AGTCATATGCTTGTCTCAAAGATTAAGCCATGCATGTCTAAGTATAAGCTT-TAAACGGCGAAACTGCGAATGGCTCATTAAAACAGTTATAGTTTATTTGGTGATCGATTACTACTTGGATAACTGT-AGTAATTCTAGAGCTAATACATGCGTCAAGACCCGACTTC--GGAAGGGTTGCGTTTATTAGATACAGAACC-AACCTAGGCCACGCCTAGTTCACGTTGGTGATTCATAATAACCCAGCGAAT--CGCACGGC--TCGT-CCGGCGATGGATCATTCAAGTTTCTGACCTATCAGCTATGGACGGTAGGGTATT-GGCCTACCGTGGCGTTGACGGGTAACGGG-GAATTAGGGTTCGATTCC--GGAGAGGGAGCCTGAGAAACGGCTACCACATCTAAGGAAGGCAGC-AGGCGCGCAAATTACCCAATCCTGATACAGGGAGGTAGTGACAAGAAATAACAATACAGGGCATTT-CTGTCTTGTAATTGGAATGAGTAGATTTTAAATCTCTTTACGAGTAACAATTGGAGGGCAAGTCTGGTGCCAGCAG-CCGCGGTAATTCCAGCTCCAATAGCGTATATTAAAGTTGTTGCGG-TTAAAAAGCTCGTAGTTGGATTTCTGCCGAGGG--CGACCGGTCCATCCTATCTTAACCGCTAGGGTTGGTATCAGGTTTGACCGAGGCTTTTTCTTGGATTACGATTTCATCGCACTTAGCTGTGCGTTGTCCGTGTTCCAAGAC-TTTTACTTTGAGGAAATTAGAGTGTTTCAAGCAGGCTCATGCCGTGAATACGTTAGCATGGAATAATAGGATATGACTTCGGTTATA-TTTTGTTGGTTTCTAGAACTGAAGTAATGATTAATAGGGACAGTCGGGGGCATTCGTATTTAACTGTCAGAGGTGAAATTCTTGGATTTGTTAAAGACGAACTACTGCGAAAGCATTTGCCAAGGATGTTTTCATTGATCAAGAACGAAAGTTAGGGGATCGAAGACGATCAGATACCGTCCTAGTC-TTAACCAT-AAACTATGCCGACTAGGGATTGGGGGTCGTTAACTTT-A-GACGCCCTCAGCACCTCGTGAGAAATCAAAGTCTTTGGGTTCCGGGGGGAGTATGGTCGCAAGGCTGAAACTTAAAGGAATTGACGGAAGGGCACCACCAGGAGTGGAGCCTGCGGCTTAATTTGATTCAACACGGGAAAA--CTCACCAGGTC---------------------------------CAGAC-ATGGGAAGGATT--GACAGATTGATAGCTCTTTCTTGATTCTATGGGTGGTGGTGCATGGCCGTTCTTAGTTGGTGGAGTGATTTGTCTGGTTAATTCCGTTAACGAACGAGACCTTAACCTGCTAAATAGTTGCGTGAAACCTTGTGTTTCTTCACAACTTCTTAGAGGGAC-TTTATGTG--TTTAACATAAGGAAGCTTGAGGCAATAACAGGTCTGTGATGCCCTTAGATGTTCTGGGCTGCACGCGCGCTACACTGACACGATCAGCGAGTGATTTTCCTTGCCCGGTAGGGTT-GGGTAATCTTCTGAAATCGTGTCGTGATAGGGATCGACGATTGCAATTATTCGTCTTCAA-CGAGGAATTCCTAGTAAATGCAAGTCATCAGCTTGCGTTGATTACGT-CCCTGCCCTTTGTACACACCGCCCGTCGCTCCTACCGATTGAATGAT-CCGGTGAGC-TGTTTGGACTGCGGCAGG-TTCCAGTTG-CTGGTCTTGCTG--TGGGAAGTTCTGCAAACCTTATCATTTAGAGGAAGGAGAAGTCGTAACAAGGTT---TCCGTAGGTGAACCTGCGGAAGGATCATTCAC-----------------------------------------------------------------------------------------------------------------------------------------------------------------------------------------------------------------------------------------------------------------------------------------------------------------------------------------------------------------------------------------------------------------------------------------------------------------------------------------------------------------------------------------------------------------------------------------------------------------------------------------------------------------------------------------------------------------------------------------------------------------------------------------------------------------------------------------------------------------------------------------------------------------------------------------------------------------------------------------------------------------------------------------------------------------------------------------------------------------------------------------------------------------------------------------------------------------------------------------------------------------------------------------------------------------------------------------------------------------------------------------------------------------------------------------------------------------------------------------------------------------------------------------------------------------------------------------------------------------------------------------------------------------------------------------------------------------------------------------------------------------------------------------------------------------------------------------------------------------------------------------------------------------------------------------------------------------------------------------------------------------------------------------------------------------------------------------------------------------------------------------------------------------------------------------------------------------------------------------------------------------------------------------------------------------------------------------------------------------------------------------------------------------------------------------------------------------------------------------------------------------------------------------------------------------------------------------------------------------------------------------------------------------------------------------------------------------------------------------------------------------------------------------------------------------------------------------------------------------------------------------------------------------------------------------------------------------------------------------------------------------------------------------------------------------------------------------------------------------------------------------------------------------------------------------------------------------------------------------------------------------------------------------------------------------------------------------------------------------------------------------------------------------------------------------------------------------------------------------------------------------------------------------------------------------------------------------------------------------------------------------------------------------------------------------------------------------------------------------------------------------------------------------------------------------------------------------------------------------------------------------------------------------------------------------------------------------------------------------------------------------------------------------------------------------------------------------------------------------------------------------------------------------------------------------------------------------------------------------------------------------------------------------------------------------------------------------------------------------------------------------------------------------------------------------------------------------------------------------------------------------------------------------------------------------------------------------------------------------------------------------------------------------------------------------------------------------------------------------------------------------------------------------------------------------------------------------------------------------------------------------------------------------------
AF042707.1_Perkinsus_sp._'isolate_G117'_small_subunit_ribosomal_RNA_gene__complete_sequence -------------------------------------------------------------------------------------------------------------------------------------------------------------------------------------------------------------------------------------------------------------------------------------------------------------------------------------------------------------------------------------------------------------------------------------------------------------------------------------------------------------------------------------------------------------------------------------------------------------------------------------------------------------------------------------------------------------------------------------------------------------------------------------------------------------------------------------------------------------------------------------------------------------------------------------------------------------------------------------------------------------------------------------------------------------------------------------------------------------------------------------------------------------------------------------------------------------------------------------------------------------------------------------------------------------------------------------------------------------------------------------------------------------------------------------------------------------------------------------------------------------------------------------------------------------------------------------------------------------------------------------AACCTGGTTGATCCTGCCAGTAGTCATATGCTTGTCTCAAAGATTAAGCCATGCATGTCTAAGTATAAGCTT-TAAACGGCGAAACTGCGAATGGCTCATTAAAACAGTTATAGTTTATTTGGTGATCGATTACTATTTGGATAACCGT-AGTAATTCTAGAGCTAATACATGCGTCAAGGCCCGACTTC--GGAAGGGCTGCGTTTATTAGATACAGAACC-AACCTAGGCTCCGCCTAGTCCTTGTTGGTGATTCATAATAACCCGGCGAAT--CGCACGGC--TTGT-CCGGCGATGGACCATTCAAGTTTCTGACCTATCAGCTATGGACGGTAGGGTATT-GGCCTACCGTGGCGTTGACGGGTAACGGG-GAATTAGGGTTCGATTCC--GGAGAGGGAGCCTGAGAAACGGCTACCACATCTAAGGAAGGCAGC-AGGCGCGCAAATTACCCAATCCTGATACAGGGAGGTAGTGACAAGAAATAACAATACAGGGCAATT-CTGTCTTGTAATTGGAATGAGTAGATTTTAAATCTCTTTACGAGTATCAATTGGAGGGCAAGTCTGGTGCCAGCAG-CCGCGGTAATTCCAGCTCCAATAGCGTATATTAAAGTTGTTGCGG-TTAAAAAGCTCGTAGTTGGATTTCTGCCTTGGG--CGACCGGTCCACCTTT--CCTACGGGTTAGGTCGGTACCAGGTTTGACCTTGGCTTTTTCTTGGGATTCGTGCTCA-CGCACTTAACTGTGCGCTGACCGTGTTCCAAGAC-TTTTACTTTGAGGAAATTAGAGTGTTTCAAGCAGGCTTATGCCGTGAATACATTAGCATGGAATAATAGGATATGACTTTGGTCATA-TTTTGTTGGTTTCTAGGACTGAAGTAATGATTAATAGGGACAGTCGGGGGCATTCGTATTTAACTGTCAGAGGTGAAATTCTTGGATTTGTTAAAGACGAACTACTGCGAAACATTTTGCCAAGGATGTTTTCATTGATCAAGAACGAAAGTTA-GGGATCGAAGACGA-CAGATACCGTCCTAGTC--TAACCAT-AAACTATGCCGACTAGGGATTGGGAGTCGTTAATTTA---GACGCTCTCAGCACCTCGTGAGAAATCAAAGTCTTTGGGTTCCGGGGGGAGTATGGTCGCAAGGCTGAAACTTAAAGGAATTGACGGAAGGGCACCACCAGGAGTGGAG-CTGCGGCTTAATTTGATTCAACACGGGAAAA--CTCACCAGGTC---------------------------------CAGAC-ATAGGAAGGATT--GACAGATTGATAGCTCTTTCTTGATTCTATGGGTGGTGGTGCATGGCCGTTCTTAGTTGGTGGAGTGATTTGTCTGGTTAATTCCGTTAACGAACGAGACCTTAACCTGCTAAATAGTTGCGTGAAATCTTGTATTTCACCGCTACTTCTTAGAGGGAC-TTTGTGTG--TTTAACACAAGGAAGCTTGAGGCAATAACAGGTCTGTGATGCCCTTAGATGTTCTGGGCTGCACGCGCGCTACACTGACACGATCAACGAG--TATTTCCTTGCCCGGTAGGGTTAGGGTAATCTTTTGAAATCGTGTCGTGCTAGGGATAGACGATTGCAATTATTCGTCTTCAA-CGAGGAATTCCTAGTAAATGCAAGTCATCAGCTTGCGTTGATTACGT-CCCTGCCCTTTGTACACACCGCCCGTCGCTCCTACCGATTGAGTGAT-CCGGTGAGC-TGTCCGGACTGCGATTA--GTTCAGTTT-CTGTTCTTTTTG--CGGGAAGTTCTGCAAACCTTATCACTTAGAGGAAGGAGAAGTCGTAACAAGGTT---TCCGTAGGTGAACCTGCAGAAGGATCAA---------------------------------------------------------------------------------------------------------------------------------------------------------------------------------------------------------------------------------------------------------------------------------------------------------------------------------------------------------------------------------------------------------------------------------------------------------------------------------------------------------------------------------------------------------------------------------------------------------------------------------------------------------------------------------------------------------------------------------------------------------------------------------------------------------------------------------------------------------------------------------------------------------------------------------------------------------------------------------------------------------------------------------------------------------------------------------------------------------------------------------------------------------------------------------------------------------------------------------------------------------------------------------------------------------------------------------------------------------------------------------------------------------------------------------------------------------------------------------------------------------------------------------------------------------------------------------------------------------------------------------------------------------------------------------------------------------------------------------------------------------------------------------------------------------------------------------------------------------------------------------------------------------------------------------------------------------------------------------------------------------------------------------------------------------------------------------------------------------------------------------------------------------------------------------------------------------------------------------------------------------------------------------------------------------------------------------------------------------------------------------------------------------------------------------------------------------------------------------------------------------------------------------------------------------------------------------------------------------------------------------------------------------------------------------------------------------------------------------------------------------------------------------------------------------------------------------------------------------------------------------------------------------------------------------------------------------------------------------------------------------------------------------------------------------------------------------------------------------------------------------------------------------------------------------------------------------------------------------------------------------------------------------------------------------------------------------------------------------------------------------------------------------------------------------------------------------------------------------------------------------------------------------------------------------------------------------------------------------------------------------------------------------------------------------------------------------------------------------------------------------------------------------------------------------------------------------------------------------------------------------------------------------------------------------------------------------------------------------------------------------------------------------------------------------------------------------------------------------------------------------------------------------------------------------------------------------------------------------------------------------------------------------------------------------------------------------------------------------------------------------------------------------------------------------------------------------------------------------------------------------------------------------------------------------------------------------------------------------------------------------------------------------------------------------------------------------------------------------------------------------------------------------------------------------------------------------------------------------------------------------------------------------------------------
AF042708.1_Perkinsus_sp._'isolate_H49'_small_subunit_ribosomal_RNA_gene__complete_sequence -------------------------------------------------------------------------------------------------------------------------------------------------------------------------------------------------------------------------------------------------------------------------------------------------------------------------------------------------------------------------------------------------------------------------------------------------------------------------------------------------------------------------------------------------------------------------------------------------------------------------------------------------------------------------------------------------------------------------------------------------------------------------------------------------------------------------------------------------------------------------------------------------------------------------------------------------------------------------------------------------------------------------------------------------------------------------------------------------------------------------------------------------------------------------------------------------------------------------------------------------------------------------------------------------------------------------------------------------------------------------------------------------------------------------------------------------------------------------------------------------------------------------------------------------------------------------------------------------------------------------------------AACCTGGTTGATCCTGCCAGTAGTCATATGCTTGTCTCAAAGATTAAGCCATGCATGTCTAAGTATAAGCTT-TAAACGGCGAAACTGCGAATGGCTCATTAAAACAGTTATAGTTTATTTGGTGATCGATTACTATTTGGATAACCGT-AGTAATTCTAGAGCTAATACATGCGTCAAGGCCCGACTTC--GGAAGGGCTGCGTTTATTAGATACAGAACC-AACCTAGGCTCCGCCTAGTCCTTGTTGGTGATTCATAATAACCCGGCGAAT--CGCACGGC--TTGT-CCGGCGATGGACCATTCAAGTTTCTGACCTATCAGCTATGGACGGTAGGGTATT-GGCCTACCGTGGCGTCGACGGGTAACGGG-GAATTAGGGTTCGATTCC--GGAGAGGGAGCCTGAGAAACGGCTACCACATCTAAGGAAGGCAGC-AGGCGCGCAAATTACCCAATCCTGATACAGGGAGGTAGTGACAAGAAATAACAATACAGGGCAATT-CTGTCTTGTAATTGGAATGAGTAGATTTTAAATCTCTTTACGAGTATCAATTGGAGGGCAAGTCTGGTGCCAGCAG-CCGCGGTAATTCCAGCTCCAATAGCGTATATTAAAGTTGTTGCGG-TTAAAAAGCTCGTAGTTGGATTTCTGCCTTGGG--CGACCGATCCACCTTT--CCTACGGGATTGGTTGGTATCAGGTTTGACCTTGGCTTTTTCTTGGGATTCGTGCTCA-CGTACTTAACTGTGCGTTGACCGTGTTCCAAGAC-TTTTACTTTGAGGAAATTAGAGTGTTTCAAGCAGGCTTATGCCATGAATACATTAGCATGGAATAATAGGATATGACTTCGGTCATA-TTTTGTTGGTTTCTAGGACTGAAGTAATGATTAATAGGGACAGTCGGGGGCATTCGTATTTAACTGTCAGAGGTGAAGTTCTTGGATTTGTT-AAGACGAACTACTGCGAAA-CATTTGCCAAGGATGTTTTCATTGATCAAGAACGAAAGTTAGGGGATCGAAGACGATCAGATACCGTCCTAGTC-TTAACCAT-AAACTATGCCGACTAGGGATTGGGGGTCGTTAATTTT--AGACGCCCTCAGCACCTCGTGAGAAATCAAAGTCTTTGGGTTCCGGGGGGAGTATGGTCGCAAGGCTGAAACTTAAAGGAATTGACGGAAGGGCACCACCAGGAGTGGAGCCTGCGGCTTAATTTGATTCAACACGGGAAAA--CTCACCAGGTC---------------------------------CAGAC-ATAGGAAGGATT--GACAGATTGATAGCTCTTTCTTGATTCTATGGGTGGTGGTGCATGGCCGTTCTTAGTTGGTGGAGTGATTTGTCTGGTTAATTCCGTTAACGAACGAGACCTTAACCTGCTAAATAGTTGCGCGAAACTTTATGTTTCGTCGCTACTTCTTAGAGGGAC-TTTGTGTG--TTTAACACAAGGAAGCTTGAGGCAATAACAGGTCTGTGATGCCCTTAGATGTTCTGGGCTGCACGCGCGCTACACTGACACGATCAACAAG--TATTTCCTTGCCCGGTAGGGTTAGGGTAATCTTTTGAAATCGTGTCGTGCTAGGGATAGACGATTGCAATTATTCGTCTTCAA-CGAGGAATTCCTAGTAAATGCAAGTCATCAGCTTGCGTTGATTACGT-CCCTGCCCTTTGTACACACCGCCCGTCGCTCCTACCGATTGAGTGAT-CCGGTGAGC-TGTCCGGACTGCGATTA--GTTCAGTTT-CTGTTCTCTTCG--CGGGAAGTTCTGCAAACCTTATCACTTAGAGGAAGGAGAAGTCGTAACAAGGTT---TCCGTAGGTGAACCTGCAGAAGGATCAA---------------------------------------------------------------------------------------------------------------------------------------------------------------------------------------------------------------------------------------------------------------------------------------------------------------------------------------------------------------------------------------------------------------------------------------------------------------------------------------------------------------------------------------------------------------------------------------------------------------------------------------------------------------------------------------------------------------------------------------------------------------------------------------------------------------------------------------------------------------------------------------------------------------------------------------------------------------------------------------------------------------------------------------------------------------------------------------------------------------------------------------------------------------------------------------------------------------------------------------------------------------------------------------------------------------------------------------------------------------------------------------------------------------------------------------------------------------------------------------------------------------------------------------------------------------------------------------------------------------------------------------------------------------------------------------------------------------------------------------------------------------------------------------------------------------------------------------------------------------------------------------------------------------------------------------------------------------------------------------------------------------------------------------------------------------------------------------------------------------------------------------------------------------------------------------------------------------------------------------------------------------------------------------------------------------------------------------------------------------------------------------------------------------------------------------------------------------------------------------------------------------------------------------------------------------------------------------------------------------------------------------------------------------------------------------------------------------------------------------------------------------------------------------------------------------------------------------------------------------------------------------------------------------------------------------------------------------------------------------------------------------------------------------------------------------------------------------------------------------------------------------------------------------------------------------------------------------------------------------------------------------------------------------------------------------------------------------------------------------------------------------------------------------------------------------------------------------------------------------------------------------------------------------------------------------------------------------------------------------------------------------------------------------------------------------------------------------------------------------------------------------------------------------------------------------------------------------------------------------------------------------------------------------------------------------------------------------------------------------------------------------------------------------------------------------------------------------------------------------------------------------------------------------------------------------------------------------------------------------------------------------------------------------------------------------------------------------------------------------------------------------------------------------------------------------------------------------------------------------------------------------------------------------------------------------------------------------------------------------------------------------------------------------------------------------------------------------------------------------------------------------------------------------------------------------------------------------------------------------------------------------------------------------------------
AF102171.1_Perkinsus_andrewsi_5S_ribosomal_RNA_gene__partial_sequence__small_subunit_ribosomal_RNA_gene__internal_transcribed_spacer_1__5.8S_ribosomal_RNA_gene_and_internal_transcribed_spacer_2__complete_sequence__and_large_subunit_ribosomal_RNA_gene__partial_sequence AAGTCCTTAGGGTGCTGCTGGCTTTTTCATTTTTGCTTTCACAACCCCGCACCCCATGTACAATGTTGCCAACCACTAGAGTTTCAACAACATTCGGATTTGACAACATGTCAACAATTCACAACAGAAATTGACAACATTGTCACAAATTCTCAAATTGGACAACATTGGACAAAAATTCACAACATACATTGGACAACAGTGGACAACGAACCCAAACCCGACAACATTGTCCAGGGGGATAGGGGGTGAAAAAGCAGTGCCGGCAAAGTCGAAAGATGTCAAGTTGGAATGCGGCTCAAATTCGTCATTTGTGTAAATCCGCAATTTTGCCAATGTGCAATTTTGCAAATGTGCAATTTTGCAAATGTGCAATTTTGCCAATGTGCAATTTTGCAAATGCGCAATTTTGCAAATCCGCAATTTTGCAAATGTGCAATTTTGGAAAATCACCAAATGAAAATCGTCCAAGTCGAATTGGAGGCGTGGTGACATGGTCCCGGGATCCCCTGGTTACAGTGGACAATATCCCAGCAATATTCGCTGTAATTTGGAGTTTCGCTGTTTTGGCAAATTTTGAGTCTGAAAAAAAAAATTGCAAATGCGCAAAGGGGGTGAAGGAAAAAAAAGCACCCCCGAAGGTAAAATTCCCTTTAAGTCCCTTGCGCATTTGCAAAATTTTCAAAAATTGTTGCAAATGCGCTTTTGTTATTTGGCCGGTTCATTGGTGTCAAAAGTTGCCTGGGGTGGTTACACAATGCACGGAATTGGTTGGAAGTTGTGTGATTGAAAATTGGTCGTGTCACACAATTTTGCGCATTTGCAAAAATTCGCAAATTGGACAAAAAAGGGTCGCGCACAGTCAAATTGCGCAAATTTCACTTTGAAGTGAGTGCGCATTTGTGGGGCAGAAATGTGGTGACAGCATCGTTTTTTATAATAAATATTCTATATTTAGTATCTTTATTATAATTTGCTGTCACCAATCACCATTTTAGAATTTTTATTTTTTTATGTTTTAGTGACCGCGGGATTTTTTGCAAAGTACTATTGTGATGTTTGAGTTGTTTGAAATGGGCAATTTAGAACATCATCAGAAATCGCTGAATAGTGATTTTTGAGTTTGACTGTTTGAAGTGTTTTGGGTATTCGGCAGCTGCCAAATCGGTCAGCGTCGAATATAATAGCATTTTTGTGTGTATATGATATTTAGCGATATCATTGGAATCATGGGGTTTTGTATTAGTACCCGCTCATTGTGGGAATGTCGGGTGGTTCAATATCACCTGCAAATTTAATACAGGATTTGCATGATGCAGCGACTGACCGGGGTTGGTATAATAGCTGATTATTCGGCTTATTATGCAGACCTATCGTGTTAGTAGTTGCGACTCTTGGCGTGAACCGGAAGACCGGAACTTGAATTCGACTATTTACGTCCGTAAACAGGAGATTTCAAGAATATTGCACATTTTGCGTGATATAAACGTGATCATCTGAGCACGCTTCGACTCTTGGATATCTGCTAATCAGCCGTCATCTGAGAGCTCGCAAGCATTGCAATTGATGCAATCACCTGGTTGATCCTGCCAGTAGTCATATGCTTGTCTCAAAGATTAAGCCATGCATGTCTAAGTATAAGCTT-TAAACGGCGAAACTGCGAATGGCTCATTAAAACAGTTATAGTTTATTTGGTGATCGATTACTATTTGGATAACCGT-AGTAATTCTAGAGCTAATACATGCGTCAAGGCCCGACTTC--GGAAGGGCTGCGTTTATTAGATACAGAACC-AACCTA-GCTCCGCCTAGTCCTTGTTGGTGATTCATAATAACCCGGCGAAT--CGCACGGC--TTGT-CCGGCGATGGACCATTCAAGTTTCTGACCTATCAGCTATGGACGGTAGGGTATT-GGCCTACCGTGGCGTTGACGGGTAACGGG-GAATTAGGGTTCGATTCC--GGAGAGGGAGCCTGAGAAACGACTACCACATCTAAGGAAGGCAAC-AGGCGCGCAAATTACCCAATCCTGATACAGGGAGGTAGTGACAAGAAATAACAATACAGGGCAATT-CTGTCTTGTAATTGGAATGAGTAGATTTTAAATCTCTTTACGAGTATCAATTGGAGGGCAAGTCTGGTGCCAGCAG-CCGCGGTAATTCCAGCTCCAATAGCGTATATTAAAGTTGTTGCGG-TTAAAAAGCTCGTAGTTGGATTTCTGCCTTGGG--CGACCGGTCCACCTTT--CCTACGGGTTAGGTTGGTACCAGGTTTGACCTTGGCTTTTTCTTGGGATTCGTGCTCA-CGCACTTAACTGTGCGCTGACCGTGTTCCAAGAC-TTTTACTTTGAGGAAATTAGAGTGTTTCAAGCAGGCTTATGCCGTGAATACATTAGCATGGAATAATAGGATATGACTTTGGTCATA-TTTTGTTGGTTTCTAGGACTGAAGTAATGATTAATAGGGACAGTCGGGGGCATTCGTATTTAACTGTCAGAGGTGAAATTCTTGGATTTGTTAAAGACGAACTACTGCGAAAGCATTTGCCAAGGATGTTTTCATTGATCAAGAACGAAAGTTAGGGGATCGAAGACGATCAGATACCGTCCTAGTC-TTAACCAT-AAACTATGCCGACTAGGGATTGGGAGTCGTTAATTTT-A-GACGCTCTCAGCACCTCGTGAGAAATCAAAGTCTTTGGGTTCCGGGGGGAGTATGGTCGCAAGGCTGAAACTTAAAGGAATTGACGGAAGGGCACCACCAGGAGTGGAGCCTGCGGCTTAATTTGATTCAACACGGGAAAA--CTCACCAGGTC---------------------------------CAGAC-ATAGGAAGGATT--GACAGATTGATAGCTCTTTCTTGATTCTATGGGTGGTGGTGCATGGCCGTTCTTAGTTGGTGGAGTGATTTGTCTGGTTAATTCCGTTAACGAACGAGACCTTAACCTGCTAAATAGTTGCGTGAAATCTTGTATTTCACCGCTACTTCTTAGAGGGAC-TTTGTGTG--TTTAACACAAGGAAGCTTGAGGCAATAACAGGTCTGTGATGCCCTTAGATGTTCTGGGCTGCACGCGCGCTACACTGACACGATCAACGAG--TATTTCCTTGCCCGGTAGGGTTAGGGTAATCTTTTGAAATCGTGTCGTGCTAGGGATAGACGATTGCAATTATTCGTCTTCAA-CGAGGAATTCCTAGTAAATGCAAGTCATCAGCTTGCGTTGATTACGT-CCCTGCCCTTTGTACACACCGCCCGTCGCTCCTACCGATTGAGTGAT-CCGGTGAGC-TGTCCGGACTGCGATTA--GTTCAGTTT-CTGTTCTTTTCG--CGGGAAGTTCTGCAAACCTTATCACTTAGAGGAAGGAGAAGTCGTAACAAGGTT---TCCGTAGGTGAACCTGCAGAAGGATCATTCACACCGATTCATT-----------------------------------------------------------------------CTCTGAGAAACCAGCGGTCTCTGTAAAAGGAGATGGGATCTCCGCTTTGTTTAGATCCCCACACCTGACCGCTTTAACGGGCCGGGTAGGTGCATAACTTCTATGAACCAATTGTACTAGTCTAAAGTATCCAATATCCTTTTGGAT--------------------------------------------------------------------------------------------------------------------------------------------------------------TTTGGTATTTCAAAACGAAATTCCAAACTCTCAACGATGGATGCCTCGGCTCGAGAATCGATGAAGGACGCAGCGAAGTGCGATAAGCACTGCGATTTGCAGAATTCCGTGAACCAGTAGAAATCTCAACGCATACTGCACAAAGGGGATTTATCCTCTTTGTACATACATATCAGTGTCGCTCTTCTTCCCGATACAAACATTTTGT---------------------------------------------------------------------------------------------------------------------------------------------------------------------------------------------------------------------------------------------------------------------------------------------------------------------------------------------------------------------------------------------------------TGATTTACAATCAACATTATGCTTTGTATCCCGCTTGGATTCCTTTATTGGGATCCGCTGTGTGCGCTTGCTGACACAGGCGCATTAATTTGCAAGGCTATAATACTACTGTACTGTAGCCCCTTCGCAAGAAGGACTGCGCTAGTGAGTATCTTTGGATGCTCGCGAACTCGACTGTGTTGTGGTTGATTCCGTGTTCCTCGATCACGCGATTCATCGCTTCAACGCATTATGTCAAATTTGATGAATGCAGAGAGTTGTTTATGAATTACGCGATCGCTTTGGTCTCAGAATCGTTACTATAGCACGCTTGTCGGTTTGCAACCTGGCAATATGTCATCATTAGAAGGCCTGATGTGTGTGAGATTACC--------------------------------------------------------------------------------------------------------------------------------------------------------------------------------------------------------------------------------------------------------------------------------------------------------------------------------------------------------------------------------------------------------------------------------------------------------------------------------------------------------------------------------------------------------------------------------------------------------------------------------------------------------------------------------------------------------------------------------------------------------------------------------------------------------------------------------------------------------------------------------------------------------------------------------------------------------------------------------------------------------------------------------------------------------------------------------------------------------------------------------------------------------------------------------------------------------------------------------------------------------------------------------------------------------------------------------------------------------------------------------------------------------------------------------------------------------------------------------------------------------------------------------------------------------------------------------------------------------------------------------------------------------------------------------------------------------------------------------------------------------------------------------------------------------------------------------------------------------------------------------------------------------------------------------------------------------------------------------------------------------------------------------------------------------------------------------------------------------------------------------------------------------------------------------------------------------------------------------------------------------------------------------------------------------------------------------------------------------------------------------------------------------------------------------------------------------------------------------------------------------------------------------------------------------------------------------------------------------------------------------------------------------------------------------------------------------------------------------------------------------------------------------------------------------------------------------------------------------------------------------------------------------------------------------------------------------------------------------------------------------------------------------------------------------------------------------------------------------------------------------------------------------------------------------------------------------------------------------------------------------------------------------------------------------------------------------------------------------------------------------------------------------------------------------------------------------------------------------------------------------
AF126013.1_Perkinsus_marinus_isolate_P1_small_subunit_ribosomal_RNA_gene__complete_sequence -------------------------------------------------------------------------------------------------------------------------------------------------------------------------------------------------------------------------------------------------------------------------------------------------------------------------------------------------------------------------------------------------------------------------------------------------------------------------------------------------------------------------------------------------------------------------------------------------------------------------------------------------------------------------------------------------------------------------------------------------------------------------------------------------------------------------------------------------------------------------------------------------------------------------------------------------------------------------------------------------------------------------------------------------------------------------------------------------------------------------------------------------------------------------------------------------------------------------------------------------------------------------------------------------------------------------------------------------------------------------------------------------------------------------------------------------------------------------------------------------------------------------------------------------------------------------------------------------------------------------------------AACCTGGTTGATCCTGCCAGTAGTCATATGCTTGTCTCAAAGATTAAGCCATGCATGTCTAAGTATAAGCTT-TAAACGGCGAAACTGCGAATGGCTCATTAAAACAGTTATAGTTTATTTGGTGATCGATTACTATTTGGATAACCGT-AGTAATTCTAGAGCTAATACATGCGTCAAGGCCCGACTTC--GGAAGGGCTGCGTTTATTAGATACAGAACC-AACCTAGGCTCCGCCTAGTCCTTGTTGGTGATTCATAATAACCCGGCGAAT--CGCACGGC--TCGT-CCGGCGATGGACCATTCAAGTTTCTGACCTATCAGCTATGGACGGTAGGGTATT-GGCCTACCGTGGCGTTGACGGGTAACGGG-GAATTAGGGTTCGATTCC--GGAGAGGGAGCCTGAGAAACGGCTACCACATCTAAGGAAGGCAGC-AGGCGCGCAAATTACCCAATCCTGATACAGGGAGGTAGTGACAAGAAATAACAATACAGGGCAATT-CTGTCTTGTAATTGGAATGAGTAGATTTTAAATCTCTTTACGAGTATCAATTGGAGGGCAAGTCTGGTGCCAGCAG-CCGCGGTAATTCCAGCTCCAATAGCGTATATTAAAGTTGTTGCGG-TTAAAAAGCTCGTAGTTGGATTTCTGCCTTGGG--CGACCGATCCACCTTT--CCTACGGGATTGGTCGGTATCAGGTTTGACCTTGGCTTTTTCTTGGGATTCGTGCTCA-CGTACTTAACTGTGCGTTGACCGTGTTCCAAGAC-TTTTACTTTGAGGAAATTAGAGTGTTTCAAGCAGGCTTATGCCATGAATACATTAGCATGGAATAATAGGATATGACTTCGGTCATA-TTTTGTTGGTTTCTAGGACTGAAGTAATGATTAATAGGGACAGTCGGGGGCATTCGTATTTAACTGTCAGAGGTGAA-TTCTTGGATTTGTT-AAGACGAACTACTGCGAAACAGTTTGCCAAGGATGTTTTCATTGATCAAGAACGAAAGTTAGGGGATCGAAGACGATCAGATACCGTCCTAGTC-TTAACCAT-AAACTATGCCGACTAGGGATTGGGGGTCGTTAATTTT--AGACGCCCTCAGCACCTCGTGAGAAATCAAAGTCTTTGGGTTCCGGGGGGAGTATGGTCGCAAGGCTGAAACTTAAAGGAATTGACGGAAGGGCACCACCAGGAGTGGAGCCTGC-GCTTAATTTGATTCAACACGGGAAAA--CTCACCAGGTC---------------------------------CAGAC-ATAGGAAGGATT--GACAGATTGATAGCTCTTTCTTGATTCTATGGGTGGTGGTGCATGGCCGTTCTTAGTTGGTGGAGTGATTTGTCTGGTTAATTCCGTTAACGAACGAGACCTTAACCTGCTAAATAGTTGCGCGAAACTTTATGTTTCGTCGCTACTTCTTAGAGGGAC-TTTGTGTG--TTTAACACAAGGAAGCTTGAGGCAATAACAGGTCTGTGATGCCCTTAGATGTTCTGGGCTGCACGCGCGCTACACTGACACGATCAACAAG--TATTTCCTTGCCCGGTAGGGTTAGGGTAATCTTTTGAAATCGTGTCGTGCTAGGGATAGACGATTGCAATTATTCGTCTTCAA-CGAGGAATTCCTAGTAAATGCAAGTCATCAGCTTGCGTTGATTACGT-CCCTGCCCTTTGTACACACCGCCCGTCGCTCCTACCGATTGAGTGAT-CCGGTGAGC-TGTCCGGACTGCGATTA--GTTCAGTTT-CTGTTCTCTTCG--CGGGAAGTTCTGCAAACCTTATCACTTAGAGGAAGGAGAAGTCGTAACAAGGTT---TCCGTAGGTGAACCTGCAGAAGGATCAA---------------------------------------------------------------------------------------------------------------------------------------------------------------------------------------------------------------------------------------------------------------------------------------------------------------------------------------------------------------------------------------------------------------------------------------------------------------------------------------------------------------------------------------------------------------------------------------------------------------------------------------------------------------------------------------------------------------------------------------------------------------------------------------------------------------------------------------------------------------------------------------------------------------------------------------------------------------------------------------------------------------------------------------------------------------------------------------------------------------------------------------------------------------------------------------------------------------------------------------------------------------------------------------------------------------------------------------------------------------------------------------------------------------------------------------------------------------------------------------------------------------------------------------------------------------------------------------------------------------------------------------------------------------------------------------------------------------------------------------------------------------------------------------------------------------------------------------------------------------------------------------------------------------------------------------------------------------------------------------------------------------------------------------------------------------------------------------------------------------------------------------------------------------------------------------------------------------------------------------------------------------------------------------------------------------------------------------------------------------------------------------------------------------------------------------------------------------------------------------------------------------------------------------------------------------------------------------------------------------------------------------------------------------------------------------------------------------------------------------------------------------------------------------------------------------------------------------------------------------------------------------------------------------------------------------------------------------------------------------------------------------------------------------------------------------------------------------------------------------------------------------------------------------------------------------------------------------------------------------------------------------------------------------------------------------------------------------------------------------------------------------------------------------------------------------------------------------------------------------------------------------------------------------------------------------------------------------------------------------------------------------------------------------------------------------------------------------------------------------------------------------------------------------------------------------------------------------------------------------------------------------------------------------------------------------------------------------------------------------------------------------------------------------------------------------------------------------------------------------------------------------------------------------------------------------------------------------------------------------------------------------------------------------------------------------------------------------------------------------------------------------------------------------------------------------------------------------------------------------------------------------------------------------------------------------------------------------------------------------------------------------------------------------------------------------------------------------------------------------------------------------------------------------------------------------------------------------------------------------------------------------------------------------------------
AF140295.1_Perkinsus_atlanticus_5S_ribosomal_RNA__partial_sequence__small_subunit_ribosomal_RNA__internal_transcribed_spacer_1__5.8S_ribosomal_RNA_and_internal_transcribed_spacer_2__complete_sequence__and_large_subunit_ribosomal_RNA__partial_sequence --------------------------------------------------------------------------------------------------------------------------------------------------------------------------------------------------------------------------------------------------------------------------------------------------------------------------------------------------------------------------------------------------------------------AAGTCCTTAGGGTGCTGCTGGCTTCTTTTTAAATCGCACTCATGGCTTGTGCATGCGTGCAAGCCCCCGGAGCCCCCTGGACAATGTTATCCCAGCTCAACAACGAGCAACAGTGCTATGGCAAGTAGTCCACTAGAGAGCCAAGTCGACAATCTCTACAACATTGTCCAAGGGGGAAAGGGGGGCGCGCGAAGTTGACCTGCAGCAGAGGGAAAAGATGCTGAGTTTTGCTGCACCCCAACTTTGCGCACTTGGCGAAGTTGACTTGCAGGCGAGGGTAAAAGATGCTATGGTTGGTTGCGGACCAAGTTCGCCGTGTGGGTCATCATTATCGAGGTCTGTGGTGACGATGGACTAGTTTTTAGGGATTTTCCGGAGGTGTCACCACGGACCCCCCAACTTTGCGCACGGGGGGTACTCAATTTTAAGTGAAATTTAAGTAAAATTTACTTAAAATTCACGTTTTTGGGTGCGCAAAGTTGAGGTGGTGACTGGTGACACGAAAATTTTAAAAAAGAGAGATATTAAAAAAATATTTATATTTTCTGTGTCACCGTGTCACCAGTCACCACAGGGCGTAATTTTCCGGGAAATTTTCAGATTTTCCGGAAAAATTGCATTTTGGGGTAAATAGTGTCCGTCAGAATTTTGCCAAAGGACTGTCGTGATGTCCGAGTTCCCAAATTGAGGGTTTTTGGACATCGCTCTGAAATCGCTAACGGCGTTTCAGATTTCCGACTTTTCGACATATTCTGGGTATTTGATAGCTGCCAAATCGGTCAGCGTCGAATATTCCAATATTTCGAAGGATATATGATATCGCGAGATATCATTGGATTTCATGGGGTTTTGTATTAGTACCCGCTCATCGTGGGAAAGTCGGGTGAATTTATTCAACCCGCAAATCTAATACAAGATTTGCATGATGCAGCGACTGACCGGGGTGAGTGTAGCAGCTGTTCTACGGCTTGCTACGCAGACCTATCGTGTTAGTAGTTGCGACTCTTGGCGTGAACCGGAAGACCGGACCTCGCTTTCGACTATTCATTCCGATGAATATGAGATTGCAAGGGTATCGCTTCGTGCGATATTTAGTGATCATCAGAGCACGCTACGACTTCAGTATATCCTCGGATACACAGAAGCTCGCAAGCATTGCATGATGCAATCACCTGGTTGATCCTGCCAGTAGTCATATGCTTGTCTCAAAGATTAAGCCATGCATGTCTAAGTATAAGCTT-TAAACGGCGAAACTGCGAATGGCTCATTAAAACAGTTATAGTTTATTTGGTGATCGATTACTATTTGGATAACCGT-AGTAATTCTAGAGCTAATACATGCGTCAAGGCCCGACTTC--GGAAGGGCTGCGTTTATTAGATACAGAACC-AACCTAGGCCCCGCCTAGTCCTTGTTGGTGATTCATAATAACCCGGCGAAT--CGCACGGC--TTGT-CCGGCGATGGACCATTCAAGTTTCTGACCTATCAGCTATGGACGGTAGGGTATT-GGCCTACCGTGGCGTTGACGGGTAACGGG-GAATTAGGGTTCGATTCC--GGAGAGGGAGCCTGAGAAACGGCTACCACATCTAAGGAAGGCAGC-AGGCGCGCAAATTACCCAATCCTGATACAGGGAGGTAGTGACAAGAAATAACAATACAGGGCAATT-CTGTCTTGTAATTGGAATGAGTAGATTTTAAATCTCTTTACGAGTATCAATTGGAGGGCAAGTCTGGTGCCAGCAG-CCGCGGTAATTCCAGCTCCAATAGCGTATATTAAAGTTGTTGCGG-TTAAAAAGCTCGTAGTTGGATTTCTGCCTTGGG--CGACCGGTCCACCTTT--CCTACGGGTTAGGTTGGTATCAGGTTTGACCTTGGCTTTTTCTTGGGATTCGTGCTCA-CGCACTTAACTGTGCGTTGACCGTGTTCCAAGAC-TTTTACTTTGAGGAAATTAGAGTGTTTCAAGCAGGCTTATGCCGTGAATACATTAGCATGGAATAATAGGATATGACTTCGGTCATA-TTTTGTTGGTTTCTAGGACTGAAGTAATGATTAATAGGGACAGTCGGGGGCATTCGTATTTAACTGTCAGAGGTGAAATTCTTGGATTTGTTAAAGACGAACTACTGCGAAAGCATTTGCCAAGGATGTTTTCATTGATCAAGAACGAAAGTTAGGGGATCGAAGACGATCAGATACCGTCCTAGTC-TTAACCAT-AAACTATGCCGACTAGGGATTGGGGGTCGTTAATTTT--AGACGCCCTCAGCACCTCGTGAGAAATCAAAGTCTTTGGGTTCCGGGGGGAGTATGGTCGCAAGGCTGAAACTTAAAGGAATTGACGGAAGGGCACCACCAGGAGTGGAGCCTGCGGCTTAATTTGATTCAACACGGGAAAA--CTCACCAGGTC---------------------------------CAGAC-ATAGGAAGGATT--GACAGATTGATAGCTCTTTCTTGATTCTATGGGTGGTGGTGCATGGCCGTTCTTAGTTGGTGGAGTGATTTGTCTGGTTAATTCCGTTAACGAACGAGACCTTAACCTGCTAAATAGTTGCGAGAAACTTTATGTTTCGCCGCTACTTCTTAGAGGGAC-TTTGTGTG--TTTAACACAAGGAAGCTTGAGGCAATAACAGGTCTGTGATGCCCTTAGATGTTCTGGGCTGCACGCGCGCTACACTGACACGATCAACAAG--TATTTCCTTGCCCGGTAGGGTTAGGGTAATCTTTTGAAATCGTGTCGTGCTAGGGATAGACGATTGCAATTATTCGTCTTCAA-CGAGGAATTCCTAGTAAATGCAAGTCATCAGCTTGCGTTGATTACGT-CCCTGCCCTTTGTACACACCGCCCGTCGCTCCTACCGATTGAGTGAT-CCGGTGAGC-TGTCCGGACTGCGATTA--GTTCAGTTT-CTGTTCTTTTCG--CGGGAAGTTCTGCAAACCTTATCACTTAGAGGAAGGAGAAGTCGTAACAAGGTT---TCCGTAGGTGAACCTGCAGAAGGATCATTCACACCGATTCATTCTCTGCGAAACTAGCGGTCTTGCTTCGGCGAGATGGGATCCCCGCTTTGTTTGGATCCCCCCACCTGACCGCCTTAACGGGCCGTGTTAGGTGATTATCTCCTATGAACCATTGTACTAGTCACAGTATCCAAATCCTTTT---------------------------------------------------------------------------------------------------------------------------------------------------------------------------------------------------------------------------------------GGATTTTGGTATTTCAAAACGAAATTCCAAACTCTCAACGATGGATGCCTCGGCTCGAGAATCGATGAAGGACGCAGCGAAGTGCGATAAGCACTGCGATTTGCAGAATTCCGTGAACCAGTAGAAATCTCAACGCATACTGCACAAAGGGGATCTTTCCTCTTTGTACATACATATCAGTGTCGCTCTTCTTCCCGATACAAACATTTTGT----------------------------------------------------------------------------------------------------------------------------------------------------------------------------------------------------------------------------------------------------------------------------------------------------------------------------------------------------------------------------------------------TGTTAACGCAACTCAGTGCTTTGTATCCCGCTTGGACTAACTCTTCGGAGATAGTTCGTTATGTGCGCTTGTGAAGGCAGGCGTATTAATTTGCAAGGCTATAATCTCGTATTGTAGCCCCTCCGAGAGGAGGACCGCGCCTGTGAGTGTCTTTCGATGCTCGCAAGTCCGACTGTGTTGTGGTGATATCACGTGTTCCTTGATCACGCGATTCTTCTCTTCAACGCATTATGTCAATTCTTGATGAAATGCAGAGAAGTGTTTGGATCACGCGTTCAGTCTGGTCGCGAGATAGCTATATATCATAGCACGCTTGTCGGTTTGCACCATGGCAAATTGTCATCATTAGAAGGCCTGATGGTGTGAGATTACC-----------------------------------------------------------------------------------------------------------------------------------------------------------------------------------------------------------------------------------------------------------------------------------------------------------------------------------------------------------------------------------------------------------------------------------------------------------------------------------------------------------------------------------------------------------------------------------------------------------------------------------------------------------------------------------------------------------------------------------------------------------------------------------------------------------------------------------------------------------------------------------------------------------------------------------------------------------------------------------------------------------------------------------------------------------------------------------------------------------------------------------------------------------------------------------------------------------------------------------------------------------------------------------------------------------------------------------------------------------------------------------------------------------------------------------------------------------------------------------------------------------------------------------------------------------------------------------------------------------------------------------------------------------------------------------------------------------------------------------------------------------------------------------------------------------------------------------------------------------------------------------------------------------------------------------------------------------------------------------------------------------------------------------------------------------------------------------------------------------------------------------------------------------------------------------------------------------------------------------------------------------------------------------------------------------------------------------------------------------------------------------------------------------------------------------------------------------------------------------------------------------------------------------------------------------------------------------------------------------------------------------------------------------------------------------------------------------------------------------------------------------------------------------------------------------------------------------------------------------------------------------------------------------------------------------------------------------------------------------------------------------------------------------------------------------------------------------------------------------------------------------------------------------------------------------------------------------------------------------------------------------------------------------------------------------------------------------------------------------------------------------------------------------------------------------------------------------------------------------------------------------------
AF252288.2_Perkinsus_sp._CCA2001_5S_ribosomal_RNA_gene__partial_sequence__nontranscribed_spacer__small_subunit_ribosomal_RNA_gene__internal_transcribed_spacer_1__5.8S_ribosomal_RNA_gene_and_internal_transcribed_spacer_2__complete_sequence__and_large_subunit_ribosomal_RNA_gene__partial_sequence ------------------------------------------------------------------------------------------------------------------------------------AAGTCCTTAGGGTGCTGCTGGCTTTTTCACGTGCCCTTTTCACGAATTCACAGCCCCGCACCCCATGTACAATGTTGCCCACCCGAAATGCCTGCCTGCCCACCCGAAATGCCCGAAATGCCCGTTAGAAAAAGTATGCGAAAAGTTCTTGTCAATTTTGACAGTGTGTGAAAAAACTGAAAAAGTCCACTCAACATTGCATTATGCAATTTGCCACTCAACATTGTCCAGGGGGATAGGGGGTGAAAAAGTATCGCAGTCCAACTGAAAAGATGCTAAGTTGAAATGCGGCGCAAATTCATCACTTGAGTTGCGAAAATCCCTAAAGTCGAATTTGGCACTCGGTGACATGATCGGGAATTTCCCTGGTTACAGTGGTCAAATCCCAGCAATTTTGGCAAAGTTTTTGAGTTTCGCACTTTTCGCAAATTTCGTGTCTGAAAAAAAAATTTCAACTTTGCGCAAAGGGGTCAAAGGGAAAAAAAGCACCCTCAAAAGGAAATTTCCCTTTAATCCCCTTTGAAAAAAATGCGCAAAGTTAAATTTGCGAAAATTTCGATTTTCTCATATGACCGATTAGTTGGTGCCAGATGGTAGTCGGGATGGTTACACGGTGCACGGAACTCGTTGGAAGTTCTGGAGTTACGAATTGGTCCCGTCACCACAATTTGCGCATTTTTGAAATTGCGCAAATTTGCGAAAAAAGCAGCGCGCAAAGTTAAATTGTGCGAAAATTGACTTTCAGGTCGGTGCGCAAATTTGGGGTGAAAAAGTGGTGACAGCATCAGAATTATAATAAATAATCTATAATCTAGTTCTTTTATTATAATTAGCTGTCACCAATCACCATTTGAGATTTTTTATTTTTTTATGTTTTAGTGACCGCGGTATTTTTTCCAGAGTACTATCGTGATGTCTGAGTTGTCTAAAACGGCAATTTCAGAACATTACCAGAAAACACTGAATAGTGGTTTCTGAGTCTGACTGTTTGAAGTGTTTTGGGTATTCGGCAGCTGCCAATTCGGTCAGGGTTGAATATACTAACATTTCTGTGTGTATATGGTATTTAGCGATATCATTGGAATCATGGGGTTTTGTATTAGTACCCGCTCATTGTGGGAAAGTCGGGTGGTTCAATATCACCTGCAAATTTAATACAGGATTTGCATGATGCAGCGACTGACCGGGGTTAGTATAATAGCTGATTATTCGGCTTATTATGCAGACCTATCGTGTTAGTAGTTGCGACTCTTGGCGTGAACCGGAAGACCGGAACTTGATTTCGACTATTTACGTCCGTAACACGTCCGTAAACAGGAGATTTCAAGAATATTGCACATTTTGTGTGATATAATCGTGATCATCTGAGCACGCTTCGACTCTTGAATATTTGTTAAACAACCGATATTCGGGAGCTCGCAAGCATTGCAATTGATGCAATCACCTGGTTGATCCTGCCAGTAGTCATATGCTTGTCTCAAAGATTAAGCCATGCATGTCTAAGTATAAGCTT-TAAACGGCGAAACTGCGAATGGCTCATTAAAACAGTTATAGTTTATTTGGTGATCGATTACTATTTGGATAACCGT-AGTAATTCTAGAGCTAATACATGCGTCAAGGCCCGACTTC--GGAAGGGCTGCGTTTATTACATACAGAACC-AACCTA-GCTCCGCCTAGTCCTTGTTGGTGATTCATAATAACCCGGCGAAT--CGCACGGC--TTGT-CCGGCGATGGACCATTCAAGTTTCTGACCTATCAGCTATGGACGGTAGGGTATT-GGCCTACCGTGGCGTTGACGGGTAACGGG-GAATTAGGGTTCGATTCC--GGAGAGGGAGCCTGAGAAACGGCTACCACATCTAAGGAAGGCAGC-AGGCGCGCAAATTACCCAATCCTGATACAGGGAGGTAGTGACAAGAAATAACAATACAGGGCAATT-CTGTCTTGTAATTGGAATGAGTAAATTTTAAATCTCTTTACGAGTATCAATTGGAGGGCAAGTCTGGTGCCAGCAG-CCGCGGTAATTCCAGCTCCAATAGCGTATATTAAAGTTGTTGCGG-TTAAAAAGCTCGTAGTTGGATTTCTGCCTTGGG--CGACCGGTCCACCTTT--CCTACGGGTTAGGTTGGTACCAGGTTTGACCTTGGCTTTTTCTTGGGATTCGTGCTCA-CGCACTTAACTGTGCGCTGACCGTGTTCCAAGAC-TTTTACTTTGAGGAAATTAGAGTGTTTCAAGCAGGCTTATGCCGTGAATACATTAGCATGGAATAATAGGATATGACTTTGGTCATA-TTTTGTTGGTTTCTAGGACTGAAGTAATGATTAATAGGGACAGTCGGGGGCATTCGTATTTAACTGTCAGAGGTGAAATTCTTGGATTTGTTAAAGACGAACTACTGCGAAAGCATTTGCCAAGGATGTTTTCATTGATCAAGAACGAAAGTTAGGGGATCGAAGACGATCAGATACCGTCCTAGTC-TTAACCAT-AAACTATGCCGACTAGGGATTGGGAGTCGTTAATTTT--AGACGCTCTCAGCACCTCGTGAGAAATCAAAGTCTTTGGGTTCCGGGGGGAGTATGGTCGCAAGGCTGAAACTTAAAGGAATTGACGGAAGGGCACCACCAGGAGTGGAGCCTGCGGCTTAATTTGATTCAACACGGGAAAA--CTCACCAGGTC---------------------------------CAGAC-ATAGGAAGGATT--GACAGATTGATAGCTCTTTCTTGATTCTATGGGTGGTGGTGCATGGCCGTTCTTAGTTGGTGGAGTGATTTGTCTGGTTAATTCCGTTAACGAACGAGACCTTAACCTGCTAAATAGTTGCGTGAAATCTTGTATTTCACCGCTACTTCTTAGAGGGAC-TTTGTGTG--TTTAACACAAGGAAGCTTGAGGCAATAACAGGTCTGTGATGCCCTTAGATGTTCTGGGCTGCACGCGCGCTACACTGACACGATCAACAAG--TATTTCCTTGCCCGGTAGGGTTAGGGTAATCTTTTGAAATCGTGTCGTGCTAGGGATAGACGATTGCAATTATTCGTCTTCAA-CGAGGAATTCCTAGTAAATGCAAGTCATCAGCTTGCGTTGATTACGT-CCCTGCCCTTTGTACACACCGCCCGTCGCTCCTACCGATTGAGTGAT-CCGGTGAGC-TGTCCGGACTGCGATTA--GTTCAGTTT-CTGTTCTTTTCG--CGGGAAGTTCTGCAAACCTTATCACTTAGAGGAAGGAGAAGTCGTAACAAGGTT---TCCGTAGGTGAACCTGCAGAAGGATCAATCACACCGATTCATT---------------------------------------------------CTCTGAGAAACCAGCGGTCTCTTCTTCGGAAGAGATGGGATCTCCGCTTTGTTTAGATCCCCACACCTGACCGCTTTAACCGGCTGGGTAGGTGCATAACTTCTATGAACCATATTGTACTAGTCTAAAGTATCCAATATCCTTTTGGATTTTGG-------------------------------------------------------------------------------------------------------------------------------------------------------------------------------TATTTCAAAACGAAATTCCAAACTCTCAACGATGGATGCCTCGGCTCGAGAATCGATGAAGGACGCAGCGAAGTGCGATAAGCACTGCGATTTGCAGAATTCCGTGAACCAGTAGAAATCTCAACGCATACTGCACAAAGGGGATTTATCCTCTTTGTACATACATATCAGTGTCGCTCTTCTTCCCGATACAAACATTTTGT----------------------------------------------------------------------------------------------------------------------------------------------------------TGGTTTTTAATCAACTCTATGCTTTGTATCCCGCTTGAATTCCGATTTATTGGAATTCGCTGTGTGCGCTTGCTAACACAGGCGCATTAATTTGCAAGGCTATAATACTACTTTAAGTAGTACTGTAGCCCCTTCGCAAGAAGGACTGCGCTAGTGAGTATCTTTGGATACTCGCGAACTCGACTGTGTTGTGGTTGATTCCGTGTTCCTTGATCACGTGATTCATCGCTTCAACGCATTATGTCAATCTTGATGAATGCAGAGAAGTTGTTTATGAGTCTCGCGGTCGCTTTGGTCTCAGAATCGTTACTATAACACGCTTGTCGGTTTGCACCATTGGCGATATGTCATCATTAGAAGGCCTGATGTGTGTGAGATTACC--------------------------------------------------------------------------------------------------------------------------------------------------------------------------------------------------------------------------------------------------------------------------------------------------------------------------------------------------------------------------------------------------------------------------------------------------------------------------------------------------------------------------------------------------------------------------------------------------------------------------------------------------------------------------------------------------------------------------------------------------------------------------------------------------------------------------------------------------------------------------------------------------------------------------------------------------------------------------------------------------------------------------------------------------------------------------------------------------------------------------------------------------------------------------------------------------------------------------------------------------------------------------------------------------------------------------------------------------------------------------------------------------------------------------------------------------------------------------------------------------------------------------------------------------------------------------------------------------------------------------------------------------------------------------------------------------------------------------------------------------------------------------------------------------------------------------------------------------------------------------------------------------------------------------------------------------------------------------------------------------------------------------------------------------------------------------------------------------------------------------------------------------------------------------------------------------------------------------------------------------------------------------------------------------------------------------------------------------------------------------------------------------------------------------------------------------------------------------------------------------------------------------------------------------------------------------------------------------------------------------------------------------------------------------------------------------------------------------------------------------------------------------------------------------------------------------------------------------------------------------------------------------------------------------------------------------------------------------------------------------------------------------------------------------------------------------------------------------------------------------------------------------------------------------------------------------------------------------------------------------------------------------------------------------------------------------------------------------------------------------------------------------------------------------------------------------------------------------------------------------------------------------------------------------------------------------------------------------------------------------------------------------------------------------------------------------------------------------------------------
AF274256.1_Amphidinium_semilunatum_small_subunit_ribosomal_RNA_gene__complete_sequence ----------------------------------------------------------------------------------------------------------------------------------------------------------------------------------------------------------------------------------------------------------------------------------------------------------------------------------------------------------------------------------------------------------------------------------------------------------------------------------------------------------------------------------------------------------------------------------------------------------------------------------------------------------------------------------------------------------------------------------------------------------------------------------------------------------------------------------------------------------------------------------------------------------------------------------------------------------------------------------------------------------------------------------------------------------------------------------------------------------------------------------------------------------------------------------------------------------------------------------------------------------------------------------------------------------------------------------------------------------------------------------------------------------------------------------------------------------------------------------------------------------------------------------------------------------------------------------------------------------------------------------------------------------AGTCATATGCTTGTCTCAAAGATTAAGCCATGCATGTCTCAGTATAAGCTTCTATACGGCGAAACTGCGAATRGCTCATTAAAACAGTTATAGTTTATTTGATGGTCATTCAYTACATGGATAACCGT-GGTAATTCTAGAGCTAATACATGCGCAAAGACCCGACTTCGTGGAAGGGTTGTGTTTATTAGATACAGAACC-AACCCAGGCTCTGCCTGGTCTT--GTGGTGATTCATGATAACCGAACGAAT--CGCATGGC-ATCAG-CCGGCGATGAATCATTCAAGTTTCTGACCTATCAGCTTCCGACGGTAGGGTATT-GGCCTACCGTGGCAATGACGGGTAACGGA-GAATTAGGGTTCGATTCC--GGAGAGGGAGCCTGAGAAACGGCTACCACATCTAAGGAAGGCAGC-AGGCGCRCAAATTACCCAATCCTGACACAGGGAGGTAGTGACAAGAAATAACAATACAGGGCATCC-ATGTCTTGTAATTGGAATGAGTAGAATTTAAATCCCTTTACGAGTATCAATTGGAGGGCAAGTCTGGTGCCC-CAG-CCGCGGTAATTCCAGCTCCAATAGCGTATATTAAAGTTGTTGCGG-TTAAAAAGCTCGTAGTTGGATTTCTGCCGAGGA--CGGTCGGTCCGCCCCT-----------TGGGTGAGTATCTGGTTCGGCCTGGGCATCTTCTTGGAGAACGTAGC---TGCACTTGACTGTGTGGTG--CGGTATCCAGGAC-TTTTACTTTGAGGAAATTAGAGTGTTTCAAGCAGGCATACGCCTTGAATACATTAGCATGGAATAATAAGATAGGACCTCGGTTCTA-TTTTGTTGGTTTCTAGAGCTGAGGTAATGATTAATAGGGATAGTTGGGGGCATTCGTATTTAACTGTCAGAGGTGAAATTCTTGGATTTGTTAAAGACGGACTACTGCGAAAGCATTTGCCAAGGATGTTTTCATTGATCAAGAACGAAAGTTAGGGGATCGAAGACGATCAGATACCGTCCTAGTC-TTAACCAT-AAACCATGCCGACTAGAGATTGGAGGTCGTTATCTAT-ACGACTCCTTCAGCACCTTATGAGAAATCAAAGTCTTTGGGTTCCGGGGGGAGTATGGTCGCAAGGCTGAAACTTAAAGGAATTGACGGAAGGGCACCACCAGGAGTGGAGCCTGCGGCTTAATTTGACTCAACACGGGGAAA--CTTACCAGGTC---------------------------------CAGAC-ATAGTAAGGATT--GACAGATTGATAGCTCTTTCTTGATTCTATGGGTGGTGGTGCATGGCCGTTCTTAGTTGGTGGAGTGATTTGTCTGGTTAATTCCGTTAACGAACGAGACCTTAACCTGCTAAATAGTTACACGTAACCTCGGTTACGTGGGCAACTTCTTAGAGGGAC-TTTGCGTG--TCTAACGCGAGGAAGTTTGAGGCAATAACAGGTCTGTGATGCCCTTAGATGTTCTGGGCTGCACGCGCGCTACACTGATGCGCTCAACGAGTTTATG-CCTTGTCCGAAAGGATT-GGGTAATCTTTTTAAAACGCATCGTGATGGGGATAGATTATTGCAATTATTAATCTTCAA-CGAGGAATTCCTAGTAAGCGCGAGTCATCAGCTCGTGCTGATTACGT-CCCTGCCCTTTGTACACACCGCCCGTCGCTCCTACCGATTGAGTGAT-CCGGTGAAT-AATTTGGACTGCAGCAGC-GTTCAGTTCCCTGAACTTTGCCG-CGGAAAATCTAGTGAACCTTATCACTTAGAGGAAGGAGAAGTCGTAACAAGGTT---TCC----------------------------------------------------------------------------------------------------------------------------------------------------------------------------------------------------------------------------------------------------------------------------------------------------------------------------------------------------------------------------------------------------------------------------------------------------------------------------------------------------------------------------------------------------------------------------------------------------------------------------------------------------------------------------------------------------------------------------------------------------------------------------------------------------------------------------------------------------------------------------------------------------------------------------------------------------------------------------------------------------------------------------------------------------------------------------------------------------------------------------------------------------------------------------------------------------------------------------------------------------------------------------------------------------------------------------------------------------------------------------------------------------------------------------------------------------------------------------------------------------------------------------------------------------------------------------------------------------------------------------------------------------------------------------------------------------------------------------------------------------------------------------------------------------------------------------------------------------------------------------------------------------------------------------------------------------------------------------------------------------------------------------------------------------------------------------------------------------------------------------------------------------------------------------------------------------------------------------------------------------------------------------------------------------------------------------------------------------------------------------------------------------------------------------------------------------------------------------------------------------------------------------------------------------------------------------------------------------------------------------------------------------------------------------------------------------------------------------------------------------------------------------------------------------------------------------------------------------------------------------------------------------------------------------------------------------------------------------------------------------------------------------------------------------------------------------------------------------------------------------------------------------------------------------------------------------------------------------------------------------------------------------------------------------------------------------------------------------------------------------------------------------------------------------------------------------------------------------------------------------------------------------------------------------------------------------------------------------------------------------------------------------------------------------------------------------------------------------------------------------------------------------------------------------------------------------------------------------------------------------------------------------------------------------------------------------------------------------------------------------------------------------------------------------------------------------------------------------------------------------------------------------------------------------------------------------------------------------------------------------------------------------------------------------------------------------------------------------------------------------------------------------------------------------------------------------------------------------------------------------------------------------------------------------------------------------------------------------------------------------------------------------------------------------------------------------------------------------------------------------------------------------------------------------------------------------------------------------------------------------------------------------------------------------------------------------
AF274266.1_Heterocapsa_pygmaea_strain_CCCM_681_small_subunit_ribosomal_RNA_gene__complete_sequence --------------------------------------------------------------------------------------------------------------------------------------------------------------------------------------------------------------------------------------------------------------------------------------------------------------------------------------------------------------------------------------------------------------------------------------------------------------------------------------------------------------------------------------------------------------------------------------------------------------------------------------------------------------------------------------------------------------------------------------------------------------------------------------------------------------------------------------------------------------------------------------------------------------------------------------------------------------------------------------------------------------------------------------------------------------------------------------------------------------------------------------------------------------------------------------------------------------------------------------------------------------------------------------------------------------------------------------------------------------------------------------------------------------------------------------------------------------------------------------------------------------------------------------------------------------------------------------------------------------------------------------------------------------------------------TTAAGCCATGCATGTCTCAGTATAAGCTTTTATACGGCGAAACTGCGAATGGCTCATTAAAACAGTTATAGTTTATTTGATGGTCATTC-TTACATGGATAACCGT-GGTAATTCTAGAGCTAATACATGCATCCAAACCCGACTTCTTGGAAGGGTTGTGTTTATTAGTTACAAAACC-AACCCAGGCTCCGCCTGGTCTT--GTGGTGATTCATAATAACCGAACGAAT--CGCATGGC-ATCAG-CTGGCGATGAATCATTCAAGTTTCTGACCTATCAGCTTCCGACGGTAGGGTATT-GGCCTACCGTGGCAATGACGGGTAACGGA-GAATTAGGGTTCGATTCC--GGAGAGGGAGCCTGAGAAACGGCTACCACATCTAAGGAAGGCAGC-AGGCGCGCAAATTACCCAATCCTGACACAGGGAGGTAGTGACAAGAAATAACAATACAGGGCATCC-ATGTCTTGTAATTGGAATGAGTAGAATTTAAACCCCTTTACGAGTATCGATTGGAGGGCAAGTCTGGTGCCAGCAG-CCGCGGTAATTCCAGCTCCAATAGCGTATATTAAAGTTGTTGCGG-TTAAAAAGCTCGTAGTTGGATTTCTGCCGAGGA--CGACCGGTCCGCCCTC-----------TGGGTGAGCATCTGGCTCGGCCTGGGCATCTTCTTGGAGAACGTAAC---TGCACTTGGCTGTGTGGTG--CGGTATTCAGGAC-TTTTACTTTGAGGAAATTAGAGTGTTTCAAGCAGGCATACGCCTTGAATACATTAGCATGGAATAATAAGATAGGACCTCGGTTCTA-TTTTGTTGGTTTCTAGATCTGAGGTAATGATTAATAGGGATAGTTGGGGGCATTCGTATTTAACTGTCAGAGGTGAAATTCTTGGATTTGTTAAAGACGGACTACTGCGAAAGCATTTGCCAAGGATGTTTTCATTGATCAAGAACGAAAGTTAGGGGATCGAAGACGATCAGATACCGTCCTAGTC-TTAACCAT-AAACCATGCCGACTAGAGATTGGAGGTCGTTATCCAT-ACGACTCCTTCAGCACCTTATGAGAAATCAAAGTCTTTGGGTTCCGGGGGGAGTATGGTCGCAAGGCTGAAACTTAAAGGAATTGACGGAAGGGCACCACCAGGAGTGGAGCCTGCGGCTTAATTTGACTCAACACGGGGAAA--CTTACCAGGTC---------------------------------CAGAC-ATAGTAAGGATT--GACAGATTGATAGCTCTTTCTTGATTCTATGGGTGGTGGTGCATGGCCGTTCTTAGTTGGTGGAGTGATTTGTCTGGTTAATTCCGTTAACGAACGAGACCTTAACCTGCTAAATAGTTACACGTAGCTTCGGTTACGTGGGCAACTTCTTAGAGGGAC-TTTGCGTG--TCTAACGCAAGGAAGTTTGAGGCAATAACAGGTCTGTGATGCCCTTAGATGTTCTGGGCTGCACGCGCGCTACACTGATGCGCTCAACGAGTTTATGACCTTGCCCGGAAGGGTT-GGGTAATCTTCTTAAAACGCATCGTGATGGGGATAGATTATTGCAATTATTAATCTTCAA-CGAGGAATTCCTAGTAAGCGCGAGTCATCAGCTCGTGCTGATTACGT-CCCTGCCCTTTGTACACACCGCCCGTCGCTCCTACCGATTGAGTGAT-CCGGTGAAT-AATTCGGACTGCAGCAGT-GTTCGGTC--ACGAACGTTGCAG-CGGAAAGTTTAGTGAACCTTATCACTTAGAGGAAGGAGAATTCGTAACAAGGTT---TCC----------------------------------------------------------------------------------------------------------------------------------------------------------------------------------------------------------------------------------------------------------------------------------------------------------------------------------------------------------------------------------------------------------------------------------------------------------------------------------------------------------------------------------------------------------------------------------------------------------------------------------------------------------------------------------------------------------------------------------------------------------------------------------------------------------------------------------------------------------------------------------------------------------------------------------------------------------------------------------------------------------------------------------------------------------------------------------------------------------------------------------------------------------------------------------------------------------------------------------------------------------------------------------------------------------------------------------------------------------------------------------------------------------------------------------------------------------------------------------------------------------------------------------------------------------------------------------------------------------------------------------------------------------------------------------------------------------------------------------------------------------------------------------------------------------------------------------------------------------------------------------------------------------------------------------------------------------------------------------------------------------------------------------------------------------------------------------------------------------------------------------------------------------------------------------------------------------------------------------------------------------------------------------------------------------------------------------------------------------------------------------------------------------------------------------------------------------------------------------------------------------------------------------------------------------------------------------------------------------------------------------------------------------------------------------------------------------------------------------------------------------------------------------------------------------------------------------------------------------------------------------------------------------------------------------------------------------------------------------------------------------------------------------------------------------------------------------------------------------------------------------------------------------------------------------------------------------------------------------------------------------------------------------------------------------------------------------------------------------------------------------------------------------------------------------------------------------------------------------------------------------------------------------------------------------------------------------------------------------------------------------------------------------------------------------------------------------------------------------------------------------------------------------------------------------------------------------------------------------------------------------------------------------------------------------------------------------------------------------------------------------------------------------------------------------------------------------------------------------------------------------------------------------------------------------------------------------------------------------------------------------------------------------------------------------------------------------------------------------------------------------------------------------------------------------------------------------------------------------------------------------------------------------------------------------------------------------------------------------------------------------------------------------------------------------------------------------------------------------------------------------------------------------------------------------------------------------------------------------------------------------------------------------------------------------------------------
AF274267.1_Heterocapsa_rotundata_strain_CCCM_680_small_subunit_ribosomal_RNA_gene__complete_sequence ----------------------------------------------------------------------------------------------------------------------------------------------------------------------------------------------------------------------------------------------------------------------------------------------------------------------------------------------------------------------------------------------------------------------------------------------------------------------------------------------------------------------------------------------------------------------------------------------------------------------------------------------------------------------------------------------------------------------------------------------------------------------------------------------------------------------------------------------------------------------------------------------------------------------------------------------------------------------------------------------------------------------------------------------------------------------------------------------------------------------------------------------------------------------------------------------------------------------------------------------------------------------------------------------------------------------------------------------------------------------------------------------------------------------------------------------------------------------------------------------------------------------------------------------------------------------------------------------------------------------------------------------------------AGTCATATGCTTGTCTCAAAGATTAAGCCATGCATGTCTCAGTATAAGCTTTTATACGGCGAAACTGCGAATGGCTCATTAAAACAGTTATAGTTTATTTGATGGTCATTC-TTACATGGATAACCGT-GGTAATTCTAGAGCTAATACATGCGCCAAAACCCGACTTCTTGGAAGGGTTGTGTTTATTAGTTACAAAACC-AACCCAGGCTCCGCCTGGTCTT--GTGGTGATTCATAATAACCGAACGAAT--CGCATGGC--TCTG-CCGGCGATGAATCATTCAAGTTTCTGACCTATCAGCTTCCGACGGTAGGGTATT-GGCCTACCGTGGCAATGACGGGTAACGGA-GAATTAGGGTTCGATTCC--GGAGAGGGAGCCTGAGAAACGGCTACCACATCTAAGGAAGGCAGC-AGGCGCGCAAATTACCCAATCCTGACACAGGGAGGTAGTGACAAGAAATAACAATACAGGGCATCC-ATGTCTTGTAATTGGAATGAGTAGAATTTAAAACCCTTTACGAGTATCGATTGGAGGGCAAGTCTGGTGCCAGCAG-CCGCGGTAATTCCAGCTCCAATAGCGTATATTAAAGTTGTTGCGG-TTAAAAAGCTCGTAGTTGGATTTCTGCCGAGGA--CGACCGGTCCGCCCTC-----------TGGGTGAGCATCTGGCTCGGCCTGGGCATCTTCTTGGAGAACGTATC---TGCACTTGACTGTGTGGTG--CGGTATTCAGGAC-TTTTACTTTGAGGAAATTAGAGTGTTTCAAGCAGGCATACGCCTTGAATACATTAGCATGGAATAATAAGATAGGACCTCGGTTCTA-TTTTGTTGGTTTCTAGATCTGAGGTAATGATTAATAGGGATAGTTGGGGGCATTCGTATTTAACTGTCAGAGGTGAAATTCTTGGATTTGTTAAAGACGGACTACTGCGAAAGCATTTGCCAAGGATGTTTTCATTGATCAAGAACGAAAGTTAGGGGATCGAAGACGATCAGATACCGTCCTAGTC-TTAACCAT-AAACCATGCCGACTAGAGATTGGAGGTCGTTATCCAT-ACGACTCCTTCAGCACCTTATGAGAAATCAAAGTCTTTGGGTTCCGGGGGGAGTATGGTCGCAAGGCTGAAACTTAAAGGAATTGACGGAAGGGCACCACCAGGAGTGGAGCCTGCGGCTTAATTTGACTCAACACGGGGAAA--CTTACCAGGTC---------------------------------CAGAC-ATAGTAAGGATT--GACAGATTGATAGCTCTTTCTTGATTCTATGGGTGGTGGTGCATGGCCGTTCTTAGTTGGTGGAGTGATTTGTCTGGTTAATTCCGTTAACGAACGAGACCTTAACCTGCTAAATAGTTACACGTAACTTCGGTTACGTGGGCAACTTCTTAGAGGGAC-TTTGCGTG--TCTAACGCAAGGAAGTTTGAGGCAATAACAGGTCTGTGATGCCCTTAGATGTTCTGGGCTGCACGCGCGCTACACTGATGCGCTCAACGAGTTTACGACCTTGCCCGGAAGGGTT-GGGTAATCTTCTTAAAACGCATCGTGATGGGGATAGATTATTGCAATTATTAATCTTCAA-CGAGGAATTCCTAGTAAGCGCAAGTCATCAGCTTGCACTGATTACGT-CCCTGCCCTTTGTACACACCGCCCGTCGCTCCTACCGATTGAGTGAT-CCGGTGAAT-AATTCGGACTGCAGCAGT-GTTCGGCA--ACGAGCGTTGCAG-CGGAAAGTTTAGTGAACCTTATCACTTAGAGGAAGGAGAAGTCGTAACAAGGTT---TCC----------------------------------------------------------------------------------------------------------------------------------------------------------------------------------------------------------------------------------------------------------------------------------------------------------------------------------------------------------------------------------------------------------------------------------------------------------------------------------------------------------------------------------------------------------------------------------------------------------------------------------------------------------------------------------------------------------------------------------------------------------------------------------------------------------------------------------------------------------------------------------------------------------------------------------------------------------------------------------------------------------------------------------------------------------------------------------------------------------------------------------------------------------------------------------------------------------------------------------------------------------------------------------------------------------------------------------------------------------------------------------------------------------------------------------------------------------------------------------------------------------------------------------------------------------------------------------------------------------------------------------------------------------------------------------------------------------------------------------------------------------------------------------------------------------------------------------------------------------------------------------------------------------------------------------------------------------------------------------------------------------------------------------------------------------------------------------------------------------------------------------------------------------------------------------------------------------------------------------------------------------------------------------------------------------------------------------------------------------------------------------------------------------------------------------------------------------------------------------------------------------------------------------------------------------------------------------------------------------------------------------------------------------------------------------------------------------------------------------------------------------------------------------------------------------------------------------------------------------------------------------------------------------------------------------------------------------------------------------------------------------------------------------------------------------------------------------------------------------------------------------------------------------------------------------------------------------------------------------------------------------------------------------------------------------------------------------------------------------------------------------------------------------------------------------------------------------------------------------------------------------------------------------------------------------------------------------------------------------------------------------------------------------------------------------------------------------------------------------------------------------------------------------------------------------------------------------------------------------------------------------------------------------------------------------------------------------------------------------------------------------------------------------------------------------------------------------------------------------------------------------------------------------------------------------------------------------------------------------------------------------------------------------------------------------------------------------------------------------------------------------------------------------------------------------------------------------------------------------------------------------------------------------------------------------------------------------------------------------------------------------------------------------------------------------------------------------------------------------------------------------------------------------------------------------------------------------------------------------------------------------------------------------------------------------------------------
AF286023.1_Hematodinium_sp._MF_2000_18S_ribosomal_RNA__partial_sequence --------------------------------------------------------------------------------------------------------------------------------------------------------------------------------------------------------------------------------------------------------------------------------------------------------------------------------------------------------------------------------------------------------------------------------------------------------------------------------------------------------------------------------------------------------------------------------------------------------------------------------------------------------------------------------------------------------------------------------------------------------------------------------------------------------------------------------------------------------------------------------------------------------------------------------------------------------------------------------------------------------------------------------------------------------------------------------------------------------------------------------------------------------------------------------------------------------------------------------------------------------------------------------------------------------------------------------------------------------------------------------------------------------------------------------------------------------------------------------------------------------------------------------------------------------------------------------------------------------------------------------------------------CTGCCAGTAGTCATATGCTTGTCTCAAAGATTAAGCCATGCATGTCTCAGTATAAGTTTGTACACGGCGAAACTGCGAAAGGCTCATTAAAACAGTTATAGTTTATTTGATGATCACCCACTACTTGGATACCCGT-AGTAATTATAGAGCTAATACATGCATCAATGCCCACCTTTCCGG-AGGGTAGTGTTTATTAGATACAGAACC-GAACCAAGCTCTGCTTGGCCTT--TTGGTGATTCAGAATAACCGTACGAAG--CGCATGGT--CAAT-CCGGCGCTAGATCATTCAAGTTTCTGACCTATCAGCTTCCGACGGTAGGGTATT-GGCCTACCGTGGCATTGACGGGTAACGGA-GAATTAGGGTTCGATTCC--GGAGAGGGAGCCTGAGAAACGGCTACCACATCTAAGGAAGGCAGC-AGGCGCGCAAATTACCCAATTCTGACACAGGGAGGTAGTGACAAGAAATAACAATGCAGGGCATTA-ATGTCTTGCACTTGGAATGAGTTAAATTTAAACCCCTTTACGAGTAACAATTGGAGGGCAAGTCTGGTGCCAGCAG-CCGCGGTAATTCCAGCTCCAATAGCGTATATTAAAGTTGTTGCGG-TTAAAAAGCTCGTAGTTGGATTTCTGCTTGAAG--CGATCGGTGCACCCTT-----------TGGGTGATCATCTGGTGTGCTTCGGGCATCCTCCTGGGGAACGTTCC---TGCACTTGACTGTGTGGTG--CGGAATCTAGGAC-TTTTACTTTGAGGAAATTAGAGTGTTCACTGCAGGCATACGCCTTGAATACATTAGCATGGAATAATAAGATAGGACCTCGGTTCTA-TTTTTTCGGTTTCTAGAGCTGAGGTAATGATTAACAGGGATAGTTGGGGGCATTCGTATTTAACTGTCAGAGGTGAAATTCTTGGATTTGTTAAAGACGAACTACTGCGAAAGCATTTGCCAAGGATGTTTTCATTGATCAAGAACGAAAGTTAGGGGATCGAAGACGATCAGATACCGTCCTAGTC-TTAACCAT-AAACCATGCCGACTAGAGATTGGAGGCCGTTTTTTTG-ACGACACCTTCAGCACCTTATGAGAAGTCAAAGTCTTTGGGTTCCGGGGGGAGTATGGTCGCAAGGCTGAAACTTAAAGGAATTGACGGAAGGGCACCACCAGGAGTGGAGCCTGCGGCTTAATTTGACTCAACACGGGAAAA--CTTACCAGGTC---------------------------------CAGAC-ATAGTAAGGATT--GACAGATTGATAGCTCTTTCTTGATTCTATGGGTGGTGGTGCATGGCCGTTCTTAGTTGGTGGAGTGATTTGTCTGGTTAATTCCGTTAACGAACGAGACCTTAACCTGCTAAATAGTTACACGTAACTTCGGATACGTGGGAAACTTCTTAGAGGGAC-TTTGCGTGAATCTAGCGCAAGGAAGTTTGAGGCAATAACAGGTCTGTGATGCCCTTAGATGTTCTGGGCTGCACGCGCGCTACACTGATGCGTTCAACGAGTTTATAACCTGGCTCGATAGAGTT-GGGTAATCTTCTGAAAACGCATCGTGATGGGGATAGATTATTGGAATTATTAATCTTCAA-CGAGGAATTCCTAGTAAGCGCGAGTCATCAGCTCGTGCTGATTACGT-CCCTGCCCTTTGTACACACCGCCCGTCGCTCCTACCGATTGAGTGAT-CCGGTGAAT-AATTCGGACGGCAGCC-------------------------------------------------------------------------------------------------------------------------------------------------------------------------------------------------------------------------------------------------------------------------------------------------------------------------------------------------------------------------------------------------------------------------------------------------------------------------------------------------------------------------------------------------------------------------------------------------------------------------------------------------------------------------------------------------------------------------------------------------------------------------------------------------------------------------------------------------------------------------------------------------------------------------------------------------------------------------------------------------------------------------------------------------------------------------------------------------------------------------------------------------------------------------------------------------------------------------------------------------------------------------------------------------------------------------------------------------------------------------------------------------------------------------------------------------------------------------------------------------------------------------------------------------------------------------------------------------------------------------------------------------------------------------------------------------------------------------------------------------------------------------------------------------------------------------------------------------------------------------------------------------------------------------------------------------------------------------------------------------------------------------------------------------------------------------------------------------------------------------------------------------------------------------------------------------------------------------------------------------------------------------------------------------------------------------------------------------------------------------------------------------------------------------------------------------------------------------------------------------------------------------------------------------------------------------------------------------------------------------------------------------------------------------------------------------------------------------------------------------------------------------------------------------------------------------------------------------------------------------------------------------------------------------------------------------------------------------------------------------------------------------------------------------------------------------------------------------------------------------------------------------------------------------------------------------------------------------------------------------------------------------------------------------------------------------------------------------------------------------------------------------------------------------------------------------------------------------------------------------------------------------------------------------------------------------------------------------------------------------------------------------------------------------------------------------------------------------------------------------------------------------------------------------------------------------------------------------------------------------------------------------------------------------------------------------------------------------------------------------------------------------------------------------------------------------------------------------------------------------------------------------------------------------------------------------------------------------------------------------------------------------------------------------------------------------------------------------------------------------------------------------------------------------------------------------------------------------------------------------------------------------------------------------------------------------------------------------------------------------------------------------------------------------------------------------------------------------------------------------------------------------------------------------------------------------------------------------------------------------------------------------------------------------------------------------------------------------------------------------------------------------------------------
AF324218.1_Perkinsus_marinus_isolate_P_1_18S_ribosomal_RNA_gene__partial_sequence -------------------------------------------------------------------------------------------------------------------------------------------------------------------------------------------------------------------------------------------------------------------------------------------------------------------------------------------------------------------------------------------------------------------------------------------------------------------------------------------------------------------------------------------------------------------------------------------------------------------------------------------------------------------------------------------------------------------------------------------------------------------------------------------------------------------------------------------------------------------------------------------------------------------------------------------------------------------------------------------------------------------------------------------------------------------------------------------------------------------------------------------------------------------------------------------------------------------------------------------------------------------------------------------------------------------------------------------------------------------------------------------------------------------------------------------------------------------------------------------------------------------------------------------------------------------------------------------------------------------------------------------------------------------------------------------ATGTCTAAGTATAAGCTT-TAAACGGCGAAACTGCGAATGGCTCATTAAAACAGTTATAGTTTATTTGGTGATCGATTACTATTTGGATAACCGT-AGTAATTCTAGAGCTAATACATGCGTCAAGGCCCGACTTC--GGAAGGGCTGCGTTTATTAGATACAGAACC-AACCTAGGCTCCGCCTAGTCCTTGTTGGTGATTCATAATAACCCGGCGAAT--CGCACGGC--TTGT-CCGGCGATGGACCATTCAAGTTTCTGACCTATCAGCTATGGACGGTAGGGTATT-GGCCTACCGTGGCGTTGACGGGTAACGGG-GAATTAGGGTTCGATTCC--GGAGAGGGAGCCTGAGAAACGGCTACCACATCTAAGGAAGGCAGC-AGGCGCGCAAATTACCCAATCCTGATACAGGGAGGTAGTGACAAGAAATAACAATACAGGGCAATT-CTGTCTTGTAATTGGAATGAGTAGATTTTAAATCTCTTTACGAGTATCAATTGGAGGGCAAGTCTGGTGCCAGCAGCCCGCGGTAATTCCAGCTCCAATAGCGTATATTAAAGTTGTTGCGG-TTAAAAAGCTCGTAGTTGGATTTCTGCCTTGGG--CGACCGATCCACCTTT--CCTACGGGATTGGTTGGTATCAGGTTTGACCTTGGCTTTTTCTTGGGATTCGTGCTCA-CGTACTTAACTGTGCGTTGACCGTGTTCCAAGAC-TTTTACTTTGAGGAAATTAGAGTGTTTCAAGCAGGCTTATGCCATGAATACATTAGCATGGAATAATAGGATATGACTTCGGTCATA-TTTTGTTGGTTTCTAGGACTGAAGTAATGATTAATAGGGACAGTCGGGGGCATTCGTATTTAACTGTCAGAGGTGAAATTCTTGGATTTGTTAAAGACGAACTACTGCGAAAGCATTTGCCAAGGATGTTTTCATTGATCAAGAACGAAAGTTAGGGGATCGAAGACGATCAGATACCGTCCTAGTC-TTAACCAT-AAACTATGCCGACTAGGGATTGGGGGTCGTTAATTTT--AGACGCCCTCAGCACCTCGTGAGAAATCAAAGTCTTTGGGTTCCGGGGGGAGTATGGTCGCAAGGCTGAAACTTAAAGGAATTGACGGAAGGGCACCACCAGGAGTGGAGCCTGCGGCTTAATTTGATTCAACACGGGAAAA--CTCACCAGGTCCAGACATAGGAAGGATGACAGATTGATAGTCTTCAGAC-ATAGGAAGGATT--GACAGATTGATAGCTCTTTCTTGATTCTATGGGTGGTGGTGCATGGCCGTTCTTAGTTGGTGGAGTGATTTGTCTGGTTAATTCCGTTAACGAACGAGACCTTAACCTGCTAAATAGTTGCGCGAAACTTTATGTTTCGTCGCTACTTCTTAGAGGGAC-TTTGTGTG--TTTAACACAAGGAAGCTTGAGGCAATAACAGGTCTGTGATGCCCTTAGATGTTCTGGGCTGCACGCGCGCTACACTGACACGATCAACAAG--TATTTCCTTGCCCGGTAGGGTTAGGGTAATCTTTTGAAATCGTGTCGTGCTAGGGATAGACGATTGCAATTATTCGTCTTCAA-CGAGGAATTCCTAGTAAATGCAAGTCATCAGCTTGCGTTGATTACGTCCCTG-----------------------------------------------------------------------------------------------------------------------------------------------------------------------------------------------------------------------------------------------------------------------------------------------------------------------------------------------------------------------------------------------------------------------------------------------------------------------------------------------------------------------------------------------------------------------------------------------------------------------------------------------------------------------------------------------------------------------------------------------------------------------------------------------------------------------------------------------------------------------------------------------------------------------------------------------------------------------------------------------------------------------------------------------------------------------------------------------------------------------------------------------------------------------------------------------------------------------------------------------------------------------------------------------------------------------------------------------------------------------------------------------------------------------------------------------------------------------------------------------------------------------------------------------------------------------------------------------------------------------------------------------------------------------------------------------------------------------------------------------------------------------------------------------------------------------------------------------------------------------------------------------------------------------------------------------------------------------------------------------------------------------------------------------------------------------------------------------------------------------------------------------------------------------------------------------------------------------------------------------------------------------------------------------------------------------------------------------------------------------------------------------------------------------------------------------------------------------------------------------------------------------------------------------------------------------------------------------------------------------------------------------------------------------------------------------------------------------------------------------------------------------------------------------------------------------------------------------------------------------------------------------------------------------------------------------------------------------------------------------------------------------------------------------------------------------------------------------------------------------------------------------------------------------------------------------------------------------------------------------------------------------------------------------------------------------------------------------------------------------------------------------------------------------------------------------------------------------------------------------------------------------------------------------------------------------------------------------------------------------------------------------------------------------------------------------------------------------------------------------------------------------------------------------------------------------------------------------------------------------------------------------------------------------------------------------------------------------------------------------------------------------------------------------------------------------------------------------------------------------------------------------------------------------------------------------------------------------------------------------------------------------------------------------------------------------------------------------------------------------------------------------------------------------------------------------------------------------------------------------------------------------------------------------------------------------------------------------------------------------------------------------------------------------------------------------------------------------------------------------------------------------------------------------------------------------------------------------------------------------------------------------------------------------------------------------------------------------------------------------------------------------------------------------------------------------------------------------------------------
AF421184.1_Hematodinium_sp._18S_ribosomal_RNA_gene__partial_sequence ----------------------------------------------------------------------------------------------------------------------------------------------------------------------------------------------------------------------------------------------------------------------------------------------------------------------------------------------------------------------------------------------------------------------------------------------------------------------------------------------------------------------------------------------------------------------------------------------------------------------------------------------------------------------------------------------------------------------------------------------------------------------------------------------------------------------------------------------------------------------------------------------------------------------------------------------------------------------------------------------------------------------------------------------------------------------------------------------------------------------------------------------------------------------------------------------------------------------------------------------------------------------------------------------------------------------------------------------------------------------------------------------------------------------------------------------------------------------------------------------------------------------------------------------------------------------------------------------------------------------------------------------------------------------------------------------------------------------------------------------------------------------------------------------------------------------------------------------------------------------------------------------GGTGATTCAGAATAACCGTACGAAG--CGCATGGT---CAATCCGGCGCTAGATCATTCAAGTTTCTGACCTATCAGCTTCCGACGGTAGGGTACT-GGCCTACCGTGGCATTGACGGGTAACGGA-GAATTAGGGTTCGATTCC--GGAGAGGGAGCCTGAGAAACGGCTACCACATCTAAGGAAGGCAGC-AGGCGCGCAAATTACCCAATTCTGACACAGGGAGGTAGTGACAAGAAATAACAATGCAGGGCATTA-ATGTCTTGCACTTGGAATGAGTTAAATTTAAACCCCTTTACGAGTAACAATTGGAGGGCAAGTCTGGTGCCAGCAG-CCGCGGTAATTCCAGCTCCAATAGCGTATATTAAAGTTGTTGCGG-TTAAAAAGCTCGTAGTTGGATTTCTGCTTGAAG--CGATCGGTGCACCCTT-----------TGGGTGATCATCTGGTGTGCTTCGGGCATCCTCCTGGGGAACGTTCC---TGCACTTGACTGTGTGGTG--CGGAATCTAGGAC-TTTTACTTTGAGGAAATTAGAGTGTTCACTGCAGGCATACGCCTTGAATACATTAGCATGGAATAATAAGATAGGACCTCGGTTCTA-TTTTTTCGGTTCCTAGAGCTGAGGTAATGATTAACAGGGATAGTTGGGGGCATTCGTATTTAACTGTCAGAGGTGAAATTCTTGGATTTGTTAAAGACGAACTACTGCGAAAGCATTTGCCAAGGATGTTTTCATTGATCAAGAACGAAAGTTAGGGGATCGAAGACGATCAGATACCGTCCTAGTC-TTAACCAT-AAACCATGCCGACTAGAGATTGGAGGCCGTTTTTTTG-ACGACACCTTCAGCACCTTATGAGAAATCAAAGTCTTTGGGTTCCGGGGGGAGTATGGTCGCAAGGCTGAAACTTAAAGGAATTGACGGAAGGGCACCACCAGGAGTGGAGCCTGCGGCTTAATTTGACTCAACACGGGAAAA--CTTACCAGGTC---------------------------------CAGAC-ATAGTAAGGATT--GACAGATTGATAGCTCTTTCTTGATTCTATGGGTGGTGGTGCATGGCCGTTCTTAGTTGGTGGAGTGATTTGTCTGGTTAATTCCGTTAACGAACGAGACCTTAACCTGCTAAATAGTTACACGTAACTTCGGATACGTGGGAAACTTCTTAGAGGGAC-TTTGCGTGAATCTAGCGCAAGGAAGTTTGAGGCAATAACAGGTCTGTGATGCCCTTAGATGTTCTGGGCTGCACGCGCGCTACACTGATGCGTTCAACGAGTTTATAACCTGGCTCGATAGAGTT-G---------------------------------------------------------------------------------------------------------------------------------------------------------------------------------------------------------------------------------------------------------------------------------------------------------------------------------------------------------------------------------------------------------------------------------------------------------------------------------------------------------------------------------------------------------------------------------------------------------------------------------------------------------------------------------------------------------------------------------------------------------------------------------------------------------------------------------------------------------------------------------------------------------------------------------------------------------------------------------------------------------------------------------------------------------------------------------------------------------------------------------------------------------------------------------------------------------------------------------------------------------------------------------------------------------------------------------------------------------------------------------------------------------------------------------------------------------------------------------------------------------------------------------------------------------------------------------------------------------------------------------------------------------------------------------------------------------------------------------------------------------------------------------------------------------------------------------------------------------------------------------------------------------------------------------------------------------------------------------------------------------------------------------------------------------------------------------------------------------------------------------------------------------------------------------------------------------------------------------------------------------------------------------------------------------------------------------------------------------------------------------------------------------------------------------------------------------------------------------------------------------------------------------------------------------------------------------------------------------------------------------------------------------------------------------------------------------------------------------------------------------------------------------------------------------------------------------------------------------------------------------------------------------------------------------------------------------------------------------------------------------------------------------------------------------------------------------------------------------------------------------------------------------------------------------------------------------------------------------------------------------------------------------------------------------------------------------------------------------------------------------------------------------------------------------------------------------------------------------------------------------------------------------------------------------------------------------------------------------------------------------------------------------------------------------------------------------------------------------------------------------------------------------------------------------------------------------------------------------------------------------------------------------------------------------------------------------------------------------------------------------------------------------------------------------------------------------------------------------------------------------------------------------------------------------------------------------------------------------------------------------------------------------------------------------------------------------------------------------------------------------------------------------------------------------------------------------------------------------------------------------------------------------------------------------------------------------------------------------------------------------------------------------------------------------------------------------------------------------------------------------------------------------------------------------------------------------------------------------------------------------------------------------------------------------------------------------------------------------------------------------------------------------------------------------------------------------------------------------------------------------------------------------------------------------------------------------------------------------
AF497479.1_Perkinsus_marinus_strain_TXsc_5S_ribosomal_RNA_gene__partial_sequence__small_subunit_ribosomal_RNA_gene__internal_transcribed_spacer_1__5.8S_ribosomal_RNA_gene_and_internal_transcribed_spacer_2__complete_sequence__and_large_subunit_ribosomal_RNA_gene__partial_sequence -----------------------------------------------------------------------------------------------------------------------------------------------------------------------------------------------------------------------------------------------------------------------------------------------------------------------------------GGATCCCATCCGAACTCCGAAGTTAAGCGGCGCAAGGCCCGGATAGTACTGGGGTGGGGGACCGCCCGGGAAGTCCTTAGGGTGCTGCTGGCTTTTTGCAAAAGTCGCACCTTTCCCCATAAACCCCCTCCCCACCCCCTTGGACATTGTTCCACTTTTCACTTGTATTGTGAAGCACCCAATGCTAGCCCATAGAACAGTCCAGTAGTTCAATAGAGAGACTAGTGAACATAGTTTATAACATTGTCCAAGGGGTGGAGGGGGATGCGCGAAATCGATGTGCACGTTTGGTCAAAGATGCTCGCGAAAGCTGCACATCAATTTCGCACATGGGCGAAATTGACTTGCAGGTGGGTATAAAAGTTGATGTAGGCCATGTGGCTCGATTTCAACCATATGGGTATGCTTCTGAGGATGGGGTGTTACAGTGGACCATATGAGGTAGGTCATTTGGAGATGTCACCAAAATGGTCTAAATCTGCGCATTCCATTTAAGTGAATTTAAGTGAAATTTAAGTGAATTTTACTTAAAATTGACCTTTTTCGTTGCGCAGATTTGGGGTGGTGATGGGTGACGCGGCGAATTTTTTAAAAAAGAGGTATATCGCGTGCTATTTGTATTTTTGGTATCACCGCGTCACCAATCACCATTGACGGTTTCTTTTTCGAAGTTTTTCCGGATTATTGCATTTTTTATATAATTGTGGGTGGCTGATTCTTGCGAAAGGACTGTTGTGATGTCCGAGTTCCCAAATTGGGAGTTTTTGGACATCACTCCTGATCTGCCGGCGGCGATCAGGATGACTGACATTTCGATATATTTTGGGTATTCGATAGCTGCCAAATCGGTCAGCGTCGAGTATTCCGGTTTATTCGAAGGATTCATGATATTGCAAAATATCATTGATTTTCATGGGGTTTTGTATTAGTACCCGCTCATTGTGGGAAAGTCGGGTGGATTTATCTTACCCGCAAATCTAATACAAGATTTGCATGATGCAGCAATAGACCAAGGTTAGTATAGCAGTTGTATTTATACGACTAGTTATGCAAACCCTTTGTGTTTTTTGTTGCGACTCTTGGCGTGAACCGGAAGACCGGACCTCGCTTTCGACTATTCATCTTTGATGGATATGAGATCGCAAGGGTATCGCTTCGTGCGATATTTAGTGACCATCAGAGCACGCTACGACTTTTGATTATATCCTTGGATTTAATCGGAAGCTCGCAAGCATTGCATTGATGCAATCAACCTGGTTGATCCTGCCAGTAGTCATATGCTTGTCTCAAAGATTAAGCCATGCATGTCTAAGTATAAGCTT-TAAACGGCGAAACTGCGAATGGCTCATTAAAACAGTTATAGTTTATTTGGTGATCGATTACTATTTGGATAACCGT-AGTAATTCTAGAGCTAATACATGCGTCAAGGCCCGACTTC--GGAAGGGCTGCGTTTATTAGATACAGAACC-AACCTAGGCTCCGCCTAGTCCTTGTTGGTGATTCATAATAACCCGGCGAAT--CGCACGGC--TTGT-CCGGCGATGGACCATTCAAGTTTCTGACCTATCAGCTATGGACGGTAGGGTATT-GGCCTACCGTGGCGTTGACGGGTAACGGG-GAATTAGGGTTCGATTCC--GGAGAGGGAGCCTGAGAAACGGCTACCACATCTAAGGAAGGCAGC-AGGCGCGCAAATTACCCAATCCTGATACAGGGAGGTAGTGACAAGAAATAACAATACAGGGCAATT-CTGTCTTGTAATTGGAATGAGTAGATTTTAAATCTCTTTACGAGTATCAATTGGAGGGCAAGTCTGGTGCCAGCAG-CCGCGGTAATTCCAGCGCCAATAGCGTATATTAAAGTTGTTTCGG-TTAAAAAGCTCGTAGTTGGATTTCTGCCTTGGG--CGACCGATCCACCTTT--CCTACGGGATTGGTTGGTATCAGGTTTGACCTTGGCTTTTTCTTGGGATTCGTGCTCA-CGTACTTAACTGTGCGTTGACCGTGTTCCAAGAC-TTTTACTTTGAGGAAATTAGAGTGTTTCAAGCAGGCTTATGCCATGAATACATTAGCATGGAATAATAGGATATGACTTCGGTCATA-TTTTGTTGGTTTCTAGGACTGAAGTAATGATTAATAGGGACAGTCGGGGGCATTCGTATTTAACTGTCAGAGGTGAAATTCTTGGATTTGTTAAAGACGAACTACTGCGAAAGCATTTGCCAAGGATGTTTTCATTGATCAAGAACGAAAGTTAGGGGATCGAAGACGATCAGATACCGTCCTAGTC-TTAACCAT-AAACTATGCCGACTAGGGATTGGGGGTCGTTAATTTT--AGACGCCCTCAGCACCTCGTGAGAAATCAAAGTCTTTGGGTTCCGGGGGGAGTATGGTCCCAAGGCTGAAACTTAAAGGAATTGACGGAAGGGCACCACCAGGAGTGGAGCCTGCGGCTTAATTTGATTCAACACGGGAAAA--CTCACCAGGTC---------------------------------CAGAC-ATAGGAAGGATT--GACAGATTGATAGCTCTTTCTTGATTCTATGGGTGGTGGTGCATGGCCGTTCTTAGTTGGTGGAGTGATTTGTCTGGTTAATTCCGTTAACGAACGAGACCTTAACCTGCTAAATAGTTGCGCGAAACTTTATGTTTCGTCGCTACTTCTTAGAGGGAC-TTTGTGTG--TTTAACACAAGGAAGCTTGAGGCAATAACAGGTCTGTGATGCCCTTAGATGTTCTGGGCTGCACGCGCGCTACACTGACACGATCAACAAG--TATTTCCTTGCCCGGTAGGGTTAGGGTAATCTTTTGAAATCGTGTCGTGCTAGGGATAGACGATTGCAATTATTCGTCTTCAA-CGAGGAATTCCTAGTAAATGCAAGTCATCAGCTTGCGTTGATTACGT-CCCTGCCCTTTGTACACACCGCCCGTCGCTCCTACCGATTGAGTGAT-CCGGTGAGC-TGTCCGGACTGCGATTA--GTTCAGTTT-CTGTTCTCTTCG--CGGGAAGTTCTGCAAACCTTATCACTTAGAGGAAGGAGAAGTCGTAACAAGGTT---TCCGTAGGTGAACCTGCGGAAGGATCATTCACACCGATTCATTC-------------------------------------TCTGAGAAACCAGCGGTCTCGCTCTCTCTTGCTCTTTTGTTAGAGAGTTGCGAGATGGGATCCCCGCTTTGTTTGGATCCCCCCACCTTAACTTGTTAAGGTGATTAATTCCTATGAACCATTGTACTAGTCATAGTATCCAAATCCAATTTT-------------------------------------------------------------------------------------------------------------------------------------------------------------------------------------GGATTTTGGTATTTCAAAACGAAATTCCAAACTCTCAACGATGGATGCCTCGGCTCGAGAATCGATGAAGGACGCAGCGAAGTGCGATAAGCACTGCGATTTGCAGAATTCCGTGAACCAGTAGAAATCTCAACGCATACTGCACAAAGGGGATCTTTCCTCTTTGTACATACATATCAGTGTCGCTCTTCTTCCCGATACAAACATTTTGT-------------------------------------------------------------------------------------------------------------------------------------------------------------------------------------------------------------------------------------------------------------------------------------------------------------------------------------------------------------------------------------------TGTTAACGCAACTCAATGCTTTGTATCCCGCTTGAACTAACTCTTCGGAGGTGGTTCGTTATGTGCGCTTGTGAAGGCAGGCGTATTAATTTGCAAGGCTATAATCTCGTATTGTAGCCCCTCCGAAAGGAGGCTTGCGCCTGTGAGTATCTCTCGAGGTACTCGCAAACTCGACTGTGTTGTGGTGATATCACGTGTTCCTTGATCACGCGATTCTTCTCTTCAACGCATTACGTCAAATCTATTGATAAATGCAGAGAAGTGTTTGAATCACGCGTTCAGTCTGGTCGCGAGATTATTATATATCATAACACGCTTGTCGGTTTGCACCATGGCAATATGTCATCATTAGAAGGCCTGATGTGTGTGAGATTACC----------------------------------------------------------------------------------------------------------------------------------------------------------------------------------------------------------------------------------------------------------------------------------------------------------------------------------------------------------------------------------------------------------------------------------------------------------------------------------------------------------------------------------------------------------------------------------------------------------------------------------------------------------------------------------------------------------------------------------------------------------------------------------------------------------------------------------------------------------------------------------------------------------------------------------------------------------------------------------------------------------------------------------------------------------------------------------------------------------------------------------------------------------------------------------------------------------------------------------------------------------------------------------------------------------------------------------------------------------------------------------------------------------------------------------------------------------------------------------------------------------------------------------------------------------------------------------------------------------------------------------------------------------------------------------------------------------------------------------------------------------------------------------------------------------------------------------------------------------------------------------------------------------------------------------------------------------------------------------------------------------------------------------------------------------------------------------------------------------------------------------------------------------------------------------------------------------------------------------------------------------------------------------------------------------------------------------------------------------------------------------------------------------------------------------------------------------------------------------------------------------------------------------------------------------------------------------------------------------------------------------------------------------------------------------------------------------------------------------------------------------------------------------------------------------------------------------------------------------------------------------------------------------------------------------------------------------------------------------------------------------------------------------------------------------------------------------------------------------------------------------------------------------------------------------------------------------------------------------------------------------------------------------------------------------------------------------------------------------------------------------------------------------------------------------------------------------------------------------------------------------------
AF509333.1_Perkinsus_atlanticus_5S_ribosomal_RNA__small_subunit_ribosomal_RNA_genes__internal_transcribed_spacer_1__5.8S_ribosomal_RNA_gene__internal_transcribed_spacer_2__and_large_subunit_ribosomal_RNA_gene__complete_sequence -----------------------------------------------------------------------------------------------------------------------------------------------------------------------------------------------------------------------------------------------------------------------------------------------------------------GCCAGCGGCCATACTGCGTCGAATACACCGGATCCCATCCGAACTCCGAAGTTAAGCGGCGCAAGGCCCGGATAGTACTGGGGTGGGGGACCGCCCGGGAAGTCCTTAGGGTGCTGCTGGCTTCTTTTTAAATCGCACTCATGGCTTGTGCATGCGTGCAAGCCCCCGGAGCCCCCTGGACAATGTTATCCCAGCTCAACAACGAGCAACAGTGCTATGGCAAGTAGTCCACTAGAGAGCCAAGTCGACAATCTCTACAACATTGTCCAAGGGGGAAAGGGGGGCGCGCGAAGTTGACCTGCAGCAGAGGGAAAAGATGCTGAGTTTTGCTGCACCCCAACTTTGCGCACTTGGCGAAGTTGACTTGCAGGCGAGGGTAAAAGATGCTATGGTTGGTTGCGGACCAAGTTCGCCGTGTGGGTCATCATTATCGAGGTCTGTGGTGACGATGGACTAGTTTTTAGGGATTTTCCGGAGGTGTCACCACGGACCCCCCAACTTTGCGCACGGGGGGTACTCAATTTTAAGTGAAATTTAAGTAAAATTTACTTAAAATTCACGTTTTTGGGTGCGCAAAGTTGAGGTGGTGACTGGTGACACGAAAATTTTAAAAAAGAGAGATATTAAAAAAATATTTATATTTTCTGTGTCACCGTGTCACCAGTCACCACAGGGCGTAATTTTCCGGGAAATTTTCAGATTTTCCGGAAAAATTGCATTTTGGGGTAAATAGTGTCCGTCAGAATTTTGCCAAAGGACTGTCGTGATGTCCGAGTTCCCAAATTGAGGGTTTTTGGACATCGCTCTGAAATCGCTAACGGCGTTTCAGATTTCCGACTTTTCGACATATTCTGGGTATTTGATAGCTGCCAAATCGGTCAGCGTCGAATATTCCAATATTTCGAAGGATATATGATATCGCGAGATATCATTGGATTTCATGGGGTTTTGTATTAGTACCCGCTCATCGTGGGAAAGTCGGGTGAATTTATTCAACCCGCAAATCTAATACAAGATTTGCATGATGCAGCGACTGACCGGGGTGAGTGTAGCAGCTGTTCTACGGCTTGCTACGCAGACCTATCGTGTTAGTAGTTGCGACTCTTGGCGTGAACCGGAAGACCGGACCTCGCTTTCGACTATTCATTCCGATGAATATGAGATTGCAAGGGTATCGCTTCGTGCGATATTTAGTGATCATCAGAGCACGCTACGACTTCAGTATATCCTCGGATACACAGAAGCTCGCAAGCATTGCATGATGCAATCACCTGGTTGATCCTGCCAGTAGTCATATGCTTGTCTCAAAGATTAAGCCATGCATGTCTAAGTATAAGCTT-TAAACGGCGAAACTGCGAATGGCTCATTAAAACAGTTATAGTTTATTTGGTGATCGATTACTATTTGGATAACCGT-AGTAATTCTAGAGCTAATACATGCGTCAAGGCCCGACTTC--GGAAGGGCTGCGTTTATTAGATACAGAACC-AACCTAGGCCCCGCCTAGTCCTTGTTGGTGATTCATAATAACCCGGCGAAT--CGCACGGC--TTGT-CCGGCGATGGACCATTCAAGTTTCTGACCTATCAGCTATGGACGGTAGGGTATT-GGCCTACCGTGGCGTTGACGGGTAACGGG-GAATTAGGGTTCGATTCC--GGAGAGGGAGCCTGAGAAACGGCTACCACATCTAAGGAAGGCAGC-AGGCGCGCAAATTACCCAATCCTGATACAGGGAGGTAGTGACAAGAAATAACAATACAGGGCAATT-CTGTCTTGTAATTGGAATGAGTAGATTTTAAATCTCTTTACGAGTATCAATTGGAGGGCAAGTCTGGTGCCAGCAG-CCGCGGTAATTCCAGCTCCAATAGCGTATATTAAAGTTGTTGCGG-TTAAAAAGCTCGTAGTTGGATTTCTGCCTTGGG--CGACCGGTCCACCTTT--CCTACGGGTTAGGTTGGTATCAGGTTTGACCTTGGCTTTTTCTTGGGATTCGTGCTCA-CGCACTTAACTGTGCGTTGACCGTGTTCCAAGAC-TTTTACTTTGAGGAAATTAGAGTGTTTCAAGCAGGCTTATGCCGTGAATACATTAGCATGGAATAATAGGATATGACTTCGGTCATA-TTTTGTTGGTTTCTAGGACTGAAGTAATGATTAATAGGGACAGTCGGGGGCATTCGTATTTAACTGTCAGAGGTGAAATTCTTGGATTTGTTAAAGACGAACTACTGCGAAAGCATTTGCCAAGGATGTTTTCATTGATCAAGAACGAAAGTTAGGGGATCGAAGACGATCAGATACCGTCCTAGTC-TTAACCAT-AAACTATGCCGACTAGGGATTGGGGGTCGTTAATTTT--AGACGCCCTCAGCACCTCGTGAGAAATCAAAGTCTTTGGGTTCCGGGGGGAGTATGGTCGCAAGGCTGAAACTTAAAGGAATTGACGGAAGGGCACCACCAGGAGTGGAGCCTGCGGCTTAATTTGATTCAACACGGGAAAA--CTCACCAGGTC---------------------------------CAGAC-ATAGGAAGGATT--GACAGATTGATAGCTCTTTCTTGATTCTATGGGTGGTGGTGCATGGCCGTTCTTAGTTGGTGGAGTGATTTGTCTGGTTAATTCCGTTAACGAACGAGACCTTAACCTGCTAAATAGTTGCGAGAAACTTTATGTTTCGCCGCTACTTCTTAGAGGGAC-TTTGTGTG--TTTAACACAAGGAAGCTTGAGGCAATAACAGGTCTGTGATGCCCTTAGATGTTCTGGGCTGCACGCGCGCTACACTGACACGATCAACAAG--TATTTCCTTGCCCGGTAGGGTTAGGGTAATCTTTTGAAATCGTGTCGTGCTAGGGATAGACGATTGCAATTATTCGTCTTCAA-CGAGGAATTCCTAGTAAATGCAAGTCATCAGCTTGCGTTGATTACGT-CCCTGCCCTTTGTACACACCGCCCGTCGCTCCTACCGATTGAGTGAT-CCGGTGAGC-TGTCCGGACTGCGATTA--GTTCAGTTT-CTGTTCTTTTCG--CGGGAAGTTCTGCAAACCTTATCACTTAGAGGAAGGAGAAGTCGTAACAAGGTT---TCCGTAGGTGAACCTGCAGAAGGATCATTCACACCGATTCATTCTCTGCGAAACTAGCGGTCTTGCTTCGGCGAGATGGGATCCCCGCTTTGTTTGGATCCCCCCACCTGACCGCCTTAACGGGCCGTGTTAGGTGATTATCTCCTATGAACCATTGTACTAGTCACAGTATCCAAATCCTTTT---------------------------------------------------------------------------------------------------------------------------------------------------------------------------------------------------------------------------------------GGATTTTGGTATTTCAAAACGAAATTCCAAACTCTCAACGATGGATGCCTCGGCTCGAGAATCGATGAAGGACGCAGCGAAGTGCGATAAGCACTGCGATTTGCAGAATTCCGTGAACCAGTAGAAATCTCAACGCATACTGCACAAAGGGGATCTTTCCTCTTTGTACATACATATCAGTGTCGCTCTTCTTCCCGATACAAACATTTTGTTGTTAACGCAACTCAGTGCTTTGTATCCCGCTTGGACTAACTCTTCGGAGATAGTTCGTTATGTGCGCTTGTGAAGGCAGGCGTATTAATTTGCAAGGCTATAATCTCGTATTGTAGCCCCTCCGAGAGGAGGACCGCGCCTGTGAGTGTCTTTGGATGCTCGCAAGTCCGACTGTGTTGTGGTGATATCACGTGTTCCTTGATCACGCGATTCTTCTCTTCAACGCATTATGTCAATTCTTGATGAAATGCAGAGAAGTGTT--------TGGATCACGCGTTCAGTCTGGTCGCGAGATAGCTATATATCATAGCACGCTTGTCGGTTTGCACCATGGCAAATTGTCATCATTAGAAGGCCTGATGTGTGTGAGATTACCCGCTGAATTTAAGCATATAAGTAAGCGGAGGAAAAGAAACTAACTAGGATTCCCTTAGTAATGGCGAATGAACAGGGATCAGCTCAGTGCCAAATCAGAATCACTTGTGGTTCTGAAATGTGGCTTAAG--GCAGTACCAGTGGCAACGCGGACGAAAGTCTCTTGGAAAAGAGCGTCATAGAGGGTGAGAATCCCGTGAGTCGTTTGCAGTTTGCCACGTACGGTCTGTGTTCTAACGAGTCGCGTTCCTTGGGATTGGAGCGTAAACGGGTGGTAAATTTCATCCAAAGCAAAATATATACTCGAGACCGATAGCACAAAAGTACCGTGAGGGAAAGGTGAAAAGAACTTTGAGAAGAGGGTTAAATAGTGCCTGAAATCGTTGAGAAGGAAGCGGATGCCGCCGTTGCATATGCTGATTGTAGGATTGCTGCCTGCTTGTGTCTTCTGCTACTCATTCACAGACCTGGTCGTGTTGAGCAGTTGTTTGGCACTTGTGAGTGGTGTTTCCTGCTTTCAGTCGTCAGCATCACTGGCTGAGTGGAAATAATCCTTGGATGCTAATTGGTTTGCTATCGCAAATTGGTTGCTTCCTTGCGATACTCGCTACTCGGTCAGTGAGGAAGTGCGTTTGCTGGTCAACGAGCTGTCTAACTGTCATTACCCTGCGCTTTTCGATTCGTCGAGTGGCCAGGATGTGGCTTTGAGATTGCCCGCACTTAGTGATCGCGATGCTGGCTTCCAACGGTTGCCTCCGGCCCGTCTTGAAACACGGACCAAGGAGTCTAACGTATGTGCGAGTGTGTGAGTGGCAAACTTATACGCGTAATGAAAGTGAGGCCTTATGGCCCTGTTGGGGTCACCAACAACCGACCTTGATCTTCGGTGAAAGGTTTGAGTACGAGCATATCCGTTAGGACCCGAAAGATGGTGAACTATGCCTGAGCAGGGTGAAGCCAGGGGAAACTCTGGTGGAGGCTCGTAGCGATACTGACGTGCAAATCGTTCGTCAGACTTGGGTATAGGGGCGAAAGACTAATCGAACCATCTAGTAGCTGGTTCCCTCCGAAGTTTCCCTCAGGATAGCTAGAGTCTTTATCAGTTTTGTCAGGTAAAGCGAATGATTAGAGGTTCCGGGGAAGTAACTTCCTCGACCTATTCTCAAACTTTAAATGGGCAAGATCCAGTAGTTACTTAATTGAACTATTGGGGTCAATGAGACGACTCTAAGTGGGCCATTTTTGGTAAGCAGAACTGGCGATGAGGGATGAACCTAACGCTCGGTTAAGGTGCTAAACTGCTCGCTCATCAGATACCACAAAGGGTGTTGGTCGATCTTAACAGCAGGACGGTGGTCATGGAAGTCGAAATCCGCTAAGGAGTGTGTAACAACTCACCTGCCGAATCGACTAGCCCCGAAAATGGATAGCGCTGAAGCGAGTGACCGATACCGGGCCATTGTTGCAAGATAATTGGCAACAATGAGTAGGAGGGCGTGGGGGTTGTGAAGAAGCTTGGACGTGAGTCTGAGCTGAAACAGCTTCCAGTGCAGATCTTGGTGGTAGTAGCAAGTATTCAATAAGAGAACATTGAAGGCCGAAGTGGGGAAGGGTTCCATGTGAACAGCACTTGGACATGGGCTTAGCCGATCCTGACAGACAGGTTAAATTCCATCGGATTGGAGCTTTGGCTCTGTTTCTCGAAAGGGAAGCTGGTTAGTATTCCAGCGCCGAGACGTGGATAATATGTGGCAACACAAGTGAACTCGGACACGCCATAGGGGACCCCAGGAAGCGTTGTCTTTTCTTTTTAACAGTTCGACTTACCCTGGAATCAGATCATCTGGAGATAGGGTTTTCGAACTGGAATAGCACCTTGTCTAACAGGGTGTCTGGAGTGTTCTCGCTGGCCCTTGAAAATCCGAGGGATAGATTTATTCGCACTCTCGATCGTACCCATAACCGCATCAGGTCTCCAAGGTTAGAAGCCTCTGGTCCGTAGGACAAAGTAGATAAGGGAAGTCGGCAAAATAGGTCCGTAACTTCGGGAAAAGGACTGGCTCTGAGGTTTGGTATGTGGAAC-------CTGGGTTAATTGTTGGAGCCGAGCAGAGACTACTTGTTGCTCACGTGACTTGTGGACTCCTTGCTTGACACCTTCACTTGACTCAGGCTGCTTCGGCGCTCCGCATGCACTTAACAAACAGCTCAGAACTGGAGCGGACAAGGGGAATCCGACTGTTTAATCAAAACAAAGCATTGTGATGGCCTCAAAAGGTGTTGACACAATGTGATTTCTGCCCAGTGCTCTGAATGTCAAAGTGATGAAATTCAAACAAGCGCGGGTAAACGGCGGGAGTAACTATGACTCTCTTAAGGTAGCCAAATGCCTCGTCATCTAACTAGTGACGCGCATGAATGGATTAACGAGATTCCCACTGTCCCTATCTACTGTCTAGCGAAACCACAGCCAAGGGAACGGGCTTGGAATAGTCAGCGGGGAAAGAAGACCCTGTTGAGCTTGACTCTAGTCTGAGATTGTGAAACGACTTATGAGGTGTAGCATAAGTGGGAGCTCCGGCGCACGTGAAATACCACTACTCGTAATGTTGTTTTACTTATTCTATTAAGCGGAAGCTTGCGCTCTTCGAGTTGCAAGTTTTGGATTTACAGTTGATGCTTGCATCGACCAATCCGTGTAGATGACATTCTCAGGTGGGGAGTTTGGCTGGGGCGGCACATCTGTTAAATGATAACGCAGGTGTCCTAAGGTGAGCTCAGTGAGAACAGAAATCTCACGTAGACCAAAAGGGGAAAAGCTCGCTTGATTTTGGTTTTCAGTACGAACACAAACTGCGAAAGCATGGCCTATCGATCCTTTAGGTCTGTGAAGTATACAGCTAGAGGTGTCAGAAAAGTTACCACAGGGATAACTGGCTTGTGGCAGCCAAGCGTTCATAGCGACGTTGCTTTTTGATCCTTCGATGTCGGCTCTTCCTATCATTGAGACGCAGAAGTCTCAAAGTGTCGGATTGTTCACCCGCCAATAGGGAACGTGAGCTGGGTTTAGACCGTCGTGAGACAGGTTAGTTTTACCCTACTGACAAAGTAGATACTGCGACAGTAGTCGAAGTTAGTACGAGAGGAACACTTCGTCCAGATACTTGGTTAATGCCGTTGTCTGAAAAGACAGTACGGCGAAGCTACCATCTGCTGGATTACGGCTGAACGCCTCTAAGCCGGAATCCATGCTGGATAAGCAGTGTTGTACACCGTGCTCAATGCTACAAGAAAAAGGCTAGGTCTGGCTTCGGCCTGACCAAAATTCAAGCTGCTGTACCTCTGGCTGCATTGACTTGCGGTCTGAGTGTACGGTGATCATAGCAATTGCAAGTATTGGGCTCGATAAATCCTTTGAAGACGACTTAATTGCATCCGGGTATTGTAAGTGTTGAGAGTAGGCTTAGTCTTACGATCCACTGAGATTCATCACGTGTTGCGCCGATTTGTCTCCTCCGTCTCTACTCCCATCTACGGACTTCCAAAGAAAGATGGATTACTCCGCACTCAGGAGACTTGGAGCGCAGCGATGCGGTGTGCGGCAGAGTTGGACTGCCCCAGAGGGTCCTACTAGTGAGCAGAAGTGAGATGGAAAGTCTTGACTTGGTGGCGAAATTGGTCCGACTTGGTCGATTTTGAGGTGCCGAGGTCCGTGCTGACGTTGCATTTTGGTCAACTTCAGAGTC
AF530535.1_Uncultured_perkinsid_clone_AT2_6_18S_ribosomal_RNA_gene__partial_sequence --------------------------------------------------------------------------------------------------------------------------------------------------------------------------------------------------------------------------------------------------------------------------------------------------------------------------------------------------------------------------------------------------------------------------------------------------------------------------------------------------------------------------------------------------------------------------------------------------------------------------------------------------------------------------------------------------------------------------------------------------------------------------------------------------------------------------------------------------------------------------------------------------------------------------------------------------------------------------------------------------------------------------------------------------------------------------------------------------------------------------------------------------------------------------------------------------------------------------------------------------------------------------------------------------------------------------------------------------------------------------------------------------------------------------------------------------------------------------------------------------------------------------------------------------------------------------------------------------------------------------------------------------------------------------------------------TGTCTAAGTATAAGCTT-TAGACGGCGAA-CTGCGAATGGCTCATTAAAACAGTTATAGTTTATTTGGTGATCGATTACTATTTGGATAACCGT-AGTAATTCTAGAGCTAATACATGCGTCAAGGCCCGACTTC--GGAAGGGCTGCGTTTATTAGATACAGAACC-AACCTAGGCTCCGCCTAGTCCTTGTTGGTGATTCATAATAACCCGGCGAAT--CGCACGGC--TTGT-CCGGCGATGGACCATTCAAGTTTCTGACCTATCAGCTATGGACGGTAGGGTATT-GGCCTACCGTGGCGTTGACGGGTAACGGG-GAATTAGGGTTCGATTCC--GGAGAGGGAGCCTGAGAAACGGCTACCACATCTAAGGAAGGCAGC-AGGCGCGCAAATTACCCAATCCTGATACAGGGAGGTAGTGACAAGAAATAACAATACAGGGCAATT-CTGTCTTGTAATTGGAATGAGTAGATTTTAAATCTCTTTACGAGTATCAATTGGAGGGCAAGTCTGGTGCCAGCAG-CCGCGGTAATTCCAGCTCCAATAGCGTATATTAAAGTTGTTGCGG-TTAAAAAGCTCGTAGTTGGATTTCTGCCTTGGG--CGACCGATCCACCTTT--CCTACGGGATTGGTTGGTATCAGGTTTGACCTTGGCTTTTTCTTGGGATTCGTGCTCA-CGTACTTAACTGTGCGTTGACCGTGTTCCAAGAC-TTTTACTTTGAGGAAATTAGAGTGTTTCAAGCAGGCTTATGCCATGAATACATTAGCATGGAATAATAGGATATGACTTCGGTCATA-TTTTGTTGGTTTCTAGGACTGAAGTAATGATTAATAGGGACAGTCGGGGGCATTCGTATTTAACTGTCAGAGGTGAAATTCTTGGATTTGTTAAAGACGAACTACTGCGAAAGCATTTGCCAAGGATGTTTTCATTGATCAAGAACGAAAGTTAGGGGATCGAAGACGATCAGATACCGTCCTAGTC-TTAACCAT-AAACTATGCCGACTAGGGATTGGGGGTCGTTAATTTT--AGACGCCCTCAGCACCTCGTGAGAAATCAAAGTCTTTGGGTTCCGGGGGGAGTATGGTCGCAAGGCTGAAACTTAAAGGAATTGACGGAAGGGCACCACCAGGAGTGGAGCCTGCGGCTTAATTTGATTCAACACGGGAAAA--CTCACCAGGTC---------------------------------CAGAC-ATAGGAAGGATT--GACAGATTGATAGCTCTTTCTTGATTCTATGGGTGGTGGTGCATGGCCGTTCTTAGTTGGTGGAGTGATTTGTCTGGTTAATTCCGTTAACGAACGAGACCTTAACCTGCTAAATAGTTGCGCGAAACTTTATGTTTCGTCGCTACTTCTTAGAGGGAC-TTTGTGTG--TTTAACACAAGGAAGCTTGAGGCAATAACAGGTCTGTGATGCCCTTAGATGTTCTGGGCTGCACGCGCGCTACACTGACACGATCAACAAG--TATTTCCTTGCCCGGTAGGGTTAGGGTAATCTTTTGAAATCGTGTCGTGCTAGGGATAGACGATTGCAATTATTCGTCTTCAA-CGAGGAATTCCTAGTAAATGCAAGTCATCAGCTTGCGTTGATTACGT-CCCTGCCCTTTGTACACACCGCCCGTCGCTCCTACCGATTGAGTGAT-CCGGTGAGC-TGTCCGGACTGCGATTA--GTTCAGTTT-CTGTTCTCTTCG--CGGGAAGTTCTGCAAACCTTATCACTTAGAGGAAGGAGAAGTCGC-------------------------------------------------------------------------------------------------------------------------------------------------------------------------------------------------------------------------------------------------------------------------------------------------------------------------------------------------------------------------------------------------------------------------------------------------------------------------------------------------------------------------------------------------------------------------------------------------------------------------------------------------------------------------------------------------------------------------------------------------------------------------------------------------------------------------------------------------------------------------------------------------------------------------------------------------------------------------------------------------------------------------------------------------------------------------------------------------------------------------------------------------------------------------------------------------------------------------------------------------------------------------------------------------------------------------------------------------------------------------------------------------------------------------------------------------------------------------------------------------------------------------------------------------------------------------------------------------------------------------------------------------------------------------------------------------------------------------------------------------------------------------------------------------------------------------------------------------------------------------------------------------------------------------------------------------------------------------------------------------------------------------------------------------------------------------------------------------------------------------------------------------------------------------------------------------------------------------------------------------------------------------------------------------------------------------------------------------------------------------------------------------------------------------------------------------------------------------------------------------------------------------------------------------------------------------------------------------------------------------------------------------------------------------------------------------------------------------------------------------------------------------------------------------------------------------------------------------------------------------------------------------------------------------------------------------------------------------------------------------------------------------------------------------------------------------------------------------------------------------------------------------------------------------------------------------------------------------------------------------------------------------------------------------------------------------------------------------------------------------------------------------------------------------------------------------------------------------------------------------------------------------------------------------------------------------------------------------------------------------------------------------------------------------------------------------------------------------------------------------------------------------------------------------------------------------------------------------------------------------------------------------------------------------------------------------------------------------------------------------------------------------------------------------------------------------------------------------------------------------------------------------------------------------------------------------------------------------------------------------------------------------------------------------------------------------------------------------------------------------------------------------------------------------------------------------------------------------------------------------------------------------------------------------------------------------------------------------------------------------------------------------------------------------------------------------------------------------------------------------------------------------------------------------------------------------------------------------------------------------------------------------------------------------------------------------------------------
AY305326.1_Perkinsus_andrewsi_5S_ribosomal_RNA__small_subunit_ribosomal_RNA_genes__internal_transcribed_spacer_1__5.8S_ribosomal_RNA_gene__internal_transcribed_spacer_2__and_large_subunit_ribosomal_RNA_gene__complete_sequence --------------------------------GCCAGCGGCCATACTGCATCGAATACACCGGATCCCATCCGAACTCCGAAGTTAAGCGGTGCAAGGCCCGGATAGTACTGGGGTGGGGGACCGCCCGGGAAGTCCTTAGGGTGCTGCTGGCTTTTTCACGTGCCCTTTTCACGAATTCACAGCCCCGCACCCCATGTACAATGTTGCCCACCCGAAATGCCTGCCTGCCCACCCGAAATGCCCGAAATGCCCGTTAGAAAAAGTATGCGAAAAGTTCTTGTCAATTTTGACAGTGTGTGAAAAAACTGAAAAAGTCCACTCAACATTGCATTATGCAATTTGCCACTCAACATTGTCCAGGGGGATAGGGGGTGAAAAAGTATCGCAGTCCAACTGAAAAGATGCTAAGTTGAAATGCGGCGCAAATTCATCACTTGAGTTGCGAAAATCCCTAAAGTCGAATTTGGCACTCGGTGACATGATCGGGAATTTCCCTGGTTACAGTGGTCAAAGTCCCAGCAATTTTGGCAAAGTTTTTGAGTTTCGCACTTTTCGCAGATTTCGTGTCTGAAAAAAAAATTTCAACTTTGCGCAAAGGGGTCAAAGGGAAAAAAAGYACCCTCAAAAGGAAATTTCCCTTTAATCCCCTTTGAAGAAAATGCGCAAAGTTAAATTTGCGAAAATTTCGATTTTCTCATATGACCGATTAGTTGGTGCCAGATGGTAGTCGGGATGGTTACACGGTGCACGGAACTCGTTGGAAGTTCTGGAGTTACGAATTGGTCCCGTCACCACAATTTGCGCATTTTTGAAATTGCGCAAATTTGCGAAAAAAGCAGCGCGCAAAGTTAAATTGTGCGAAAATTGACTTTCAGGTCGGTGCGCAAATTTGGGGTGAAAAAGTGGTGACAGCATCAGAATTATAATAAATAATCTATAATCTAGTTCTTTTATTATAATTAGCTGTCACCAATCACCATTTGAGATTTTTTATTTTTTTATGTTTTAGTGACCGCGGTATTTTTTCCAGAGTACTATCGTGATGTCTGAGTTGTCTAAAACGGCAATTTCAGAACATTACCAGAAAACACTGAATAGTGGTTTCTGAGTCTGACTGTTTGAAGTGTTTTGGGTATTCGGCAGCTGCCAATTCGGTCAGCGTCGAATATACTAACATTTCTGTGTGTATATGGTATCTAGCGATATCATTGGAATCATGGGGTTTTGTATTAGTACCCGCTCATTGTGGGAAAGTCGGGTGGTTCAATATCACCTGCAAATCTAATACAGGATTTGCATGATGCAGCGACTGACCGGGGTTAGTATAATAGCTGATTATTCGGCTTATTATGCAGACCTATCGTGTTAGTAGTTGCGACTCTTGGCGTGAACCGGAAGACCGGAACTTGATTTCGACTATTTACGTCCGTAACACGTCCGTAAACAGGAGATTTCAAGAATATTGCACATTTTGTGTGATATAATCGTGATCATCTGAGCACGCTTCGACTCTTGAATATTTGTTAAACAACCGATATTCGGGAGCTCGCAAGCATTGCAATTGATGCAATCACCTGGTTGATCCTGCCAGTAGTCATATGCTTGTCTCAAAGATTAAGCCATGCATGTCTAAGTATAAGCTT-TAAACGGCGAAACTGCGAATGGCTCATTAAAACAGTTATAGTTTATTTGGTGATCGATTACTATTTGGATAACCGT-AGTAATTCTAGAGCTAATACATGCGTCAAGGCCCGACTTC--GGAAGGGCTGCGTTTATTAGATACAGAACC-AACCTAGGCTCCGCCTAGTCCTTGTTGGTGATTCATAATAACCCGGCGAAT--CGCACGGC--TTGT-CCGGCGATGGACCATTCAAGTTTCTGACCTATCAGCTATGGACGGTAGGGTATT-GGCCTACCGTGGCGTTGACGGGTAACGGG-GAATTAGGGTTCGATTCC--GGAGAGGGAGCCTGAGAAACGGCTACCACATCTAAGGAAGGCAGC-AGGCGCGCAAATTACCCAATCCTGATACAGGGAGGTAGTGACAAGAAATAACAATACAGGGCAATT-CTGTCTTGTAATTGGAATGAGTAGATTTTAAATCTCTTTACGAGTATCAATTGGAGGGCAAGTCTGGTGCCAGCAG-CCGCGGTAATTCCAGCTCCAATAGCGTATATTAAAGTTGTTGCGG-TTAAAAAGCTCGTAGTTGGATTTCTGCCTTGGG--CGACCGGTCCACCTTT--CCTACGGGTTAGGTTGGTACCAGGTTTGACCTTGGCTTTTTCTTGGGATTCGTGCTCA-CGCACTTAACTGTGCGCTGACCGTGTTCCAAGAC-TTTTACTTTGAGGAAATTAGAGTGTTTCAAGCAGGCTTATGCCGTGAATACATTAGCATGGAATAATAGGATATGACTTTGGTCATA-TTTTGTTGGTTTCTAGGACTGAAGTAATGATTAATAGGGACAGTCGGGGGCATTCGTATTTAACTGTCAGAGGTGAAATTCTTGGATTTGTTAAAGACGAACTACTGCGAAAGCATTTGCCAAGGATGTTTTCATTGATCAAGAACGAAAGTTAGGGGATCGAAGACGATCAGATACCGTCCTAGTC-TTAACCAT-AAACTATGCCGACTAGGGATTGGGAGTCGTTAATTTT--AGACGCTCTCAGCACCTCGTGAGAAATCAAAGTCTTTGGGTTCCGGGGGGAGTATGGTCGCAAGGCTGAAACTTAAAGGAATTGACGGAAGGGCACCACCAGGAGTGGAGCCTGCGGCTTAATTTGATTCAACACGGGAAAA--CTCACCAGGTC---------------------------------CAGAC-ATAGGAAGGATT--GACAGATTGATAGCTCTTTCTTGATTCTATGGGTGGTGGTGCATGGCCGTTCTTAGTTGGTGGAGTGATTTGTCTGGTTAATTCCGTTAACGAACGAGACCTTAACCTGCTAAATAGTTGCGTGAAATCTTGTATTTCACCGCTACTTCTTAGAGGGAC-TTTGTGTG--TTTAACACAAGGAAGCTTGAGGCAATAACAGGTCTGTGATGCCCTTAGATGTTCTGGGCTGCACGCGCGCTACACTGACACGATCAACGAG--TATTTCCTTGCCCGGTAGGGTTAGGGTAATCTTTTGAAATCGTGTCGTGCTAGGGATAGACGATTGCAATTATTCGTCTTCAA-CGAGGAATTCCTAGTAAATGCAAGTCATCAGCTTGCGTTGATTACGT-CCCTGCCCTTTGTACACACCGCCCGTCGCTCCTACCGATTGAGTGAT-CCGGTGAGC-TGTCCGGACTGCGATTA--GTTCAGTTT-CTGTTCTTTTCG--CGGGAAGTTCTGCAAACCTTATCACTTAGAGGAAGGAGAAGTCGTAACAAGGTT---TCCGTAGGTGAACCTGCAGAAGGATCATTCACACCGATTCATT---------------------------------------------------CTCTGAGAAACCAGCGGTCTCTTCTTCGGAAGAGATGGGATCTCCGCTTTGTTTAGATCCCCACACCTGACCGCTTTAACCGGCTGGGTAGGTGCATAACTTCTATGAACCATATTGTACTAGTCTAAAGTATCCAATATCCTTTTGGATTTTGGTATTTCAAAACG-------------------------------------------------------------------------------------------------------------------------------------------------------------------------------AAATTCCAAACTCTCAACGATGGATGCCTCGGCTCGAGAATCGATGAAGGACGCAGCGAAGTGCGATAAGCACTGCGATTTGCAGAATTCCGTGAACCAGTAGAAATCTCAACGCATACTGCACAAAGGGGATTTATCCTCTTTGTACATACATATCAGTGTCGCTCTTCTTCCCGATACAAACATTTTGTTGGTTTTTAATCAACTCTATGCTTTGTATCCCGCTTGAATTCCGATTTATTGGAATTCGCTGTGTGCGCTTGCTAACACAGGCGCATTAATTTGCAAGGCTATAATACTACTTTAAGTAGTACTGTAGCCCCTTCGCAAGAAGGACTGCGCTAGTGAGTATCTTTGGATACTCGCGAACTCGACTGTGTTGTGGTTGATTCCGTGTTCCTTGATCACGTGATTCATCGCTTCAACGCATTATGTCAATCTTGATGAATGCAGAGAAGTTGTTTATGAGTCTCGCGGTCGCTTTGGTCTCAGAATCGTTACTATAACACGCTTGTCGGTTTGCACCATTGGCGATATGTCATCATTAGAAGGCCTGATGTGTGTGAGATTACCCGCTGAATTTAAGCATATAAGTAAGCGGAGGAAAAGAAACTAACTAGGATTCCCTTAGTAATGGCGAATGAACAGGGATCAGCTCAGTGCCTAA-TCAGAATCACTTGTGGTTCTGAAATGTGGCTTGAAGGCAGWACCAGTGGCAACGCGGACGAAAGTCTCTTGGAAAAGAGCGTCATAGAGGGTGAGAATCCCGTGAGTCGTTTGCAGTTTGCCACGTACGGTCTGTGTTCTAACGAGTCGCGTTCCTTGGGATTGGAGCGTAAACGGGTGGTAAATTTCATCCAAAGCAAAATATATACTCGAGACCGATAGCACAAAAGTACCGTGAGGGAAAGGTGAAAAGAACTTTGAGAAGAGGGTTAAATAGTGCCTGAAATCGTTGAGAAGGAAGCGGATGCCGCCGTTGCATATGCTGATTGTAGGATTGCTGCATGCTTGTGTCTTCTGCTACTTATACACAGACCTAGTCGTGTTGAGCAGTTGTTTGGCACTAGTGCGTGGTGTTTCCTGCTTTCAGCCGTCAGCATCATTGGCTGAGCGGAAATAATCCTTGGAT-GCTAATTGGTTCGCTATGCGAATTGGTTGCTTCCTTGCGATACTCGCTGCTCGGTCAATGAGGAAGTGCGTTTGCTGGTCAACGAGCTTTCTAACTGTCATTACCCTGCGCTTTTCGATTCGTCGAGTGGCCAGGATGTGGCTTTGAGATTGTTCGCACTTAGTAATCGCGATGCTGGCTTCCAACGGTTGCCTCCGGCCCGTCTTGAAACACGGACCAAGGAGTCTAACGTATGTGCGAGTGTGTGAGTGGCAAACTTATACGCGTAATGAAAGTGAGGCCGTATGGCCATGTTGGGGTCTCCAACAACCGACCTTGATCTTCGGTGAAAGGTTTGAGTATGAGCATATCCGTTAGGACCCGAAAGATGGTGAACTATGCCTGAGCAGGGTGAAGCCAGGGGAAACTCTGGTGGAGGCTCGTAGCGATACTGACGTGCAAATCGTTCGTCAGACTTGGGTATAGGGGCGAAAGACTAATCGAACCATCTAGTAGCTGGTTCCCTCCGAAGTTTCCCTCAGGATAGCTAGAATCTTTATCAGTTTTGTCAGGTAAAGCGAATGATTAGAGGTTCCGGGGAAGTAACTTCCTCGACCTATTCTCAAACTTTAAATGGGCAAGATCCAGTAGTTACTTAATTGAACTATTGGGGTCAATGAGACGACTCTAAGTGGGCCATTTTTGGTAAGCAGAACTGGCGATGAGGGATGAACCTAACGCTCGGTTAAGGTGCTWAACTGCTCGCTCATCAGATACCACAAAGGGTGTTGGTCGATCTTAACAGCAGGACGGTGGTCATGGAAGTCGAAATCCGCTAAGGAGTGTGTAACAACTCACCTGCCGAATCGACTAGCCCCGAAAATGGATAGCGCTGAAGCGAGTGACCGATACYGGGCCATTGTTGCAAGATAATTGGCAACAATGAGTAGGAGGGCGTGGGGGTTGTGAAGAAGCTTGGACGTGAGTCCGAGTGAAACAGCTTCCAGTGCAGATCTTGGTGGTAGTAGCAAGTATTCAA--TAAGAGAACATTGAAGGCCGAAGTGGGGAAGGGTTCCATGTGAACAGCACTTGGACATGGGTTAGCCGATCCTGAGAGACAGGTTAAATTCCATTGGATTGGAGCTTTGGCTCTGTTTCTCGAAAGGGAAGCTGGTTAGTATTCCAGCGCCGAGACGTGGATAATATGTGGCAACACAAGTGAACTCGGACACGCCATAGGGGACCCCAGGAAGCGTTGTCTTTTCTTTTGAACAGTTTGACTTACCCTGGAATCAGATCATCTGGAGATAGGGTTTTCAAACTGGAATAGCACCTTGTCTAACAGGGTGTCTGGAGTGTTCTCGCTGGCCCTTGAAAATCCGAGGGATAGATTTATTCGCACTCTCGATCGTACCCATAACCGCATCAGGTCTCCAAGGTTAGAAGCCTCTGGTCCGTAGGACAAAGTAGATAAGGGAAGTCGGCAAAATAGGTCCGTAACTTCGGGAAAAGGACTGGCTCTGAGGTTTGGTATGTGGAAC-------CTGGATTAATTGTTGGAGTCGAGCAGAGACTACTTGTTGCTCACGTGACTTGTGGACTCCTTGCTTGGTACCTTCAATTGGTTCAGGCTGCTTCGGCGCTCCGCATGCACTTAACAAACAGCTCAGAACTGGAGCGGACAAGGGGAATCCGACTGTTTAATCAAAACAAAGCATTGTGATGGCCTCAAAAGGTGTTGACACAATGTGATTTCTGCCCAGTGCTCTGAATGTCAAAGTGATGAAATTCAAACAAGCGCGGGTAAACGGCGGGAGTAACTATGACTCTCTTAAGGTAGCCAAATGCCTCGTCATCTAACTAGTGACGCGCATGAATGGATTAACGAGATTCCCACTGTCCCTATCTACTGTCTAGCGAAACCACAGCCAAGGGAACGGGCTTGGAATAGTCAGCGGGGAAAGAAGACCCTGTTGAGCTTGACTCTAGTCTGAGATTGTGAAACGACTTATGAGGTGTAGCATAAGTGGGAGCTCCGGCGCACGTGAAATACCACTACTCGTAATGTTGTTTTACTTATTCTATTAAGCGGAAGCTTGCGCTCTTCGAGTAGCAAGTTTTGGATTTACAGTTGGTGCTTGCACCGACCTATCCGTGTAGATGACATTCTCAGGTGGGGAGTTTGGCTGGGGCGGCACATCTGTTAAATGATAACGCAGGTGTCCTAAGGTGAGCTCAGTGAGAACAGAAATCTCACGTAGACCAAAAGGGGAAAAGCTCGCTTGATTTTGGTTTTCAGTACGAACACAAACTGCGAAAGCATGGCCTATCGATCCTTTAGGTCTGTGAAGTATACAGCTAGAGGTGTCAGAAAAGTTACCACAGGGATAACTGGCTTGTGGCAGCCAAGCGTTCATAGCGACGTTGCTTTTTGATCCTTCGATGTCGGCTCTTCCTATCATTGAGACGCAGAAGTCTCAAAGTGTCGGATTGTTCACCCGCCAATAGGGAACGTGAGCTGGGTTTAGACCGTCGTGAGACAGGTTAGTTTTACCCTACTGACAAAGTAGATACTGCGACAGTAGTCGAAGTTAGTACGAGAGGAACACTTCGTCCAGATACTTGGTTAATGCCGTTGTCTGAAAAGACAGTACGGCGAAGCTACCATCTGCTGGATTACGGCTGAACGCCTCTAAGCCGGAATCCATGCTGGATAAGCAGTGTTGTACACCGTGCTCAATGCTACAAGAAAAAGGCTAGGTTAAATTTCGGTTTAACCAAAATTCAAGCTGCTTTACCTCTAGTTGCATTGACTTGTGATTAGAGTGTAAGGTATTCATAGCAATTGCAAGTATTGGGCTCGATAAATCCTTTGAAGACGACTTAATTGCATCCGGGTATTGTAAGTGTTGAGAGTAGGCTTAGTCTTACGATCCACTGAGATTCATCCCGTGTTGCGCCGATTTGTCTCTCTGTCCTATTTGCGGTTACGGACGCTACGTGTAGATTGAGATTTCGCACAAGTCGCTGTTTTCGGGTTGGTGATGATGTTGCTATTTAGTGCATTGAATGATT---------------------------------------------------------------------------------------------------------------------------------
AY429068.1_Uncultured_dinoflagellate_clone_W159E2_18S_ribosomal_RNA_gene__partial_sequence --------------------------------------------------------------------------------------------------------------------------------------------------------------------------------------------------------------------------------------------------------------------------------------------------------------------------------------------------------------------------------------------------------------------------------------------------------------------------------------------------------------------------------------------------------------------------------------------------------------------------------------------------------------------------------------------------------------------------------------------------------------------------------------------------------------------------------------------------------------------------------------------------------------------------------------------------------------------------------------------------------------------------------------------------------------------------------------------------------------------------------------------------------------------------------------------------------------------------------------------------------------------------------------------------------------------------------------------------------------------------------------------------------------------------------------------------------------------------------------------------------------------------------------------------------------------------------------------------------------------------------------ACCTGGTTGATCCTGCCAGTAGTCATATGCTTGTCTCAAAGATTAAGCCATGCATGTCTCAGTATAAGCTTCTATACGGCGAAACTGCGAATGGCTCATTAAAACAGTTATAGTTTATTTGATGGTCATTCACTACATGGATAACTGT-GGTAATTCTAGAGCTAATACATGCGCCCAAACCCGACTCCGTGGAAGGGTTGTGTTTATCAGATACAGAACC-AACCCAGGCTTTGCCTGGTACT--GTGGTGATTCATAATAACCGAACGAAT--CGCGCGGC-TTCAG-CCGGCGATGAATCATTCAAGTTTCTGACCTATCAGCTTCCGACGGTAGGGTATT-GGCCTACCGTGGCAATGACGGGTAACGGA-GAATTAGGGTTCGATTCC--GGAGAGGGAGCCTGAGAAACGGCTACCACATCTAAGGAAGGCAGC-AGGCGCGCAAATTACCCAATCCTGACACAGGGAGGTAGTGACAAGAAATAACAATACAGGGCATCC-ATGTCTTGTAATTGGAATGAGTAGAATTTAAATCCCTTTTCGAGTATCAATTGGAGGGCAAGTCTGGTGCCAGCAG-CCGCGGTAATTCCAGCTCCAATAGCGTATATTAAAGTTGTTGCGG-TTAAAAAGCTCGTAGTTGGATTTCTGCCGAGGA--CGACCGGTCCGCCCTC-----------TGGGTGAGTATCTGGCTTGGCCTGGGCATCTTCTTGGAGAACGTAGC---TGCACTTGACTGTGTGGTG--CGGTATCCAGGAC-TTTTACTTTGAGGAAATTAGAGTGTTTCAAGCAGGCATATGCCTTGAATACATTAGCATGGAATAATAAGATAGGACCTCGGTTCTA-TTTTGTTGGTTTCTAGAGCTGAGGTAATGATTAATAGGGATAGTTGGGGGCATTCGTATTTAACTGTCAGAGGTGAAATTCTTGGATTTGTTAAAGACGGACTACTGCGAAAGCATTTGCCAAGGATGTTTTCATTGATCAAGAACGAAAGTTAGGGGATCGAAGACGATCAGATACCSTCCTAGTC-TTAACCAT-AAACCATGCCGACTAGAGATTGGAGGTCGTTATCTAT-ACSACTCCTTCAGCACCTTATGAGAAATCAAAGTCTTTGGGTTCCGGGGGGAGTATGGTCGCAAGGCTGAAACTTAAAGGAATTGACGGAAGGGCACCACCAGGAGTGGAGCCTGCGGCTTAATTTGACTCAACACGGGGAAA--CTTACCAGGTC---------------------------------CAGAC-ATAGTAAGGATT--GACAGATTGATAGCTCTTTCTTGATTCTATGGGTGGTGGTGCATGGCCGTTCTTAGTTGGTGGAGTGATTTGTCTGGTTAATTCCGTTAACGAACGAGACCTTAACCTGCTAAATAGTTACACGTAACCTCGGTTACGTGGGCAACTTCTTAGAGGGAC-TTTGCGTG--TCTAACGCAAGGAAGTTTGAGGCAATAACAGGTCTGTGATGCCCTTAGATGTTCTGGGCTGCACGCGCGCTACACTGATGCGCTCAACGAGTTTATGACCTTGCCCGGGAGGGTT-GGGTAATCTTTTTAAAACGCATCGTGATGGGGATAGATTATTGCAATTATTAATCTTCAA-CGAGGAATTCCTAGTAAGCGCGAGTCATCAGCTCGTGCTGATTACGT-CCCTGCCCTTTGTACACACCGCCCGTCGCTCCTACCGATTGAGTGAT-GCGGTGAAT-AATTCGGACTGCAGCAGT-GTTCAGTTC-CTGAACGTTGCAG-TGGAAAGTTTAGTGAACCTTATCGCTTAGAGGAAGGAGAAGTCGTAACAAGGTT---T------------------------------------------------------------------------------------------------------------------------------------------------------------------------------------------------------------------------------------------------------------------------------------------------------------------------------------------------------------------------------------------------------------------------------------------------------------------------------------------------------------------------------------------------------------------------------------------------------------------------------------------------------------------------------------------------------------------------------------------------------------------------------------------------------------------------------------------------------------------------------------------------------------------------------------------------------------------------------------------------------------------------------------------------------------------------------------------------------------------------------------------------------------------------------------------------------------------------------------------------------------------------------------------------------------------------------------------------------------------------------------------------------------------------------------------------------------------------------------------------------------------------------------------------------------------------------------------------------------------------------------------------------------------------------------------------------------------------------------------------------------------------------------------------------------------------------------------------------------------------------------------------------------------------------------------------------------------------------------------------------------------------------------------------------------------------------------------------------------------------------------------------------------------------------------------------------------------------------------------------------------------------------------------------------------------------------------------------------------------------------------------------------------------------------------------------------------------------------------------------------------------------------------------------------------------------------------------------------------------------------------------------------------------------------------------------------------------------------------------------------------------------------------------------------------------------------------------------------------------------------------------------------------------------------------------------------------------------------------------------------------------------------------------------------------------------------------------------------------------------------------------------------------------------------------------------------------------------------------------------------------------------------------------------------------------------------------------------------------------------------------------------------------------------------------------------------------------------------------------------------------------------------------------------------------------------------------------------------------------------------------------------------------------------------------------------------------------------------------------------------------------------------------------------------------------------------------------------------------------------------------------------------------------------------------------------------------------------------------------------------------------------------------------------------------------------------------------------------------------------------------------------------------------------------------------------------------------------------------------------------------------------------------------------------------------------------------------------------------------------------------------------------------------------------------------------------------------------------------------------------------------------------------------------------------------------------------------------------------------------------------------------------------------------------------------------------------------------------------------------------------------------------------------------------------------------------------------------------------------------------------------------------------------------------------------------------
AY486139.1_Perkinsus_mediterraneus_isolate_1_small_subunit_ribosomal_RNA_gene__partial_sequence ----------------------------------------------------------------------------------------------------------------------------------------------------------------------------------------------------------------------------------------------------------------------------------------------------------------------------------------------------------------------------------------------------------------------------------------------------------------------------------------------------------------------------------------------------------------------------------------------------------------------------------------------------------------------------------------------------------------------------------------------------------------------------------------------------------------------------------------------------------------------------------------------------------------------------------------------------------------------------------------------------------------------------------------------------------------------------------------------------------------------------------------------------------------------------------------------------------------------------------------------------------------------------------------------------------------------------------------------------------------------------------------------------------------------------------------------------------------------------------------------------------------------------------------------------------------------------------------------------------------------------------------------------------AGTCATATGCTTGTCTCAAAGATTAAGCCATGCATGTCTAAGTATAAGCTT-TAAACGGCGAAACTGCGAATGGCTCATTAAAACAGTTATAGTTTATTTGGTGATCGATTACTATTTGGATAACCGT-AGTAATTCTAGAGCTAATACATGCGTCAAGGCCCGACTTC--GGAAGGGCTGCGTTTATTAGATACAGAACC-AACCTAGGCCCCGCCTAGTCCTTGTTGGTGATTCATAATAACCCGGCGAAT--CGCACGGC--TTGT-CCGGCGATGGACCATTCAAGTTTCTGACCTATCAGCTATGGACGGTAGGGTATT-GGCCTACCGTGGCGTTGACGGGTAACGGG-GAATTAGGGTTCGATTCC--GGAGAGGGAGCCTGAGAAACGGCTACCACATCTAAGGAAGGCAGC-AGGCGCGCAAATTACCCAATCCTGATACAGGGAGGTAGTGACAAGAAATAACAATACAGGGCAATT-CTGTCTTGTAATTGGAATGAGTAGATTTTAAATCTCTTTACGAGTATCAATTGGAGGGCAAGTCTGGTGCCAGCAG-CCGCGGTAATTCCAGCTCCAATAGCGTATATTAAAGTTGTTGCGG-TTAAAAAGCTCGTAGTTGGATTTCTGCCTTGGG--CGACCGGTCCACCTTT--CCTACGGGTTAGGTTGGTATCAGGTTTGACCTTGGCTTTTTCTTGGGATTCGTGCTCA-CGCACTTAACTGTGCGTTGACCGTGTTCCAAGAC-TTTTACTTTGAGGAAATTAGAGTGTTTCAAGCAGGCTTATGCCGTGAATACATTAGCATGGAATAATAGGATATGACTTCGGTCATA-TTTTGTTGGTTTCTAGGACTGAAGTAATGATTAATAGGGACAGTCGGGGGCATTCGTATTTAACTGTCAGAGGTGAAATTCTTGGATTTGTTAAAGACGAACTACTGCGAAAGCATTTGCCAAGGATGTTTTCATTGATCAAGAACGAAAGTTAGGGGATCGAAGACGATCAGATACCGTCCTAGTC-TTAACCAT-AAACTATGCCGACTAGGGATTGGGGGTCGTTAATTTT--AGACGCCCTCAGCACCTCGTGAGAAATCAAAGTCTTTGGGTTCCGGGGGGAGTATGGTCGCAAGGCTGAAACTTAAAGGAATTGACGGAAGGGCACCACCAGGAGTGGAGCCTGCGGCTTAATTTGATTCAACACGGGAAAA--CTCACCAGGTC---------------------------------CAGAC-ATAGGAAGGATT--GACAGATTGATAGCTCTTTCTTGATTCTATGGGTGGTGGTGCATGGCCGTTCTTAGTTGGTGGAGTGATTTGTCTGGTTAATTCCGTTAACGAACGAGACCTTAACCTGCTAAATAGTTGCGAGAAACTTTATGTTTCGCCGCTACTTCTTAGAGGGAC-TTTGTGTG--TTTAACACAAGGAAGCTTGAGGCAATAACAGGTCTGTGATGCCCTTAGATGTTCTGGGCTGCACGCGCGCTACACTGACACGATCAACAAG--TATTTCCTTGCCCGGTAGGGTTAGGGTAATCTTTTGAAATCGTGTCGTGCTAGGGATAGACGATTGCAATTATTCGTCTTCAA-CGAGGAATTCCTAGTAAATGCAAGTCATCAGCTTGCGTTGATTACGT-CCCTGCCCTTTGTATACACCGCCCGTCGCTCCTACCGATTGAGTGAT-CCGGTGAGC-TGTCCGGACTGCGATTA--GTTCAGTTT-CTGTTCTTTTCG--CGGGAAGTTCTGCAAACCTTATCACTTAGAGGAAGGAGAAGTCGTAACAAGGTT---TCCGTAGGTGAA-CTGCGGAAGGATCAT---------------------------------------------------------------------------------------------------------------------------------------------------------------------------------------------------------------------------------------------------------------------------------------------------------------------------------------------------------------------------------------------------------------------------------------------------------------------------------------------------------------------------------------------------------------------------------------------------------------------------------------------------------------------------------------------------------------------------------------------------------------------------------------------------------------------------------------------------------------------------------------------------------------------------------------------------------------------------------------------------------------------------------------------------------------------------------------------------------------------------------------------------------------------------------------------------------------------------------------------------------------------------------------------------------------------------------------------------------------------------------------------------------------------------------------------------------------------------------------------------------------------------------------------------------------------------------------------------------------------------------------------------------------------------------------------------------------------------------------------------------------------------------------------------------------------------------------------------------------------------------------------------------------------------------------------------------------------------------------------------------------------------------------------------------------------------------------------------------------------------------------------------------------------------------------------------------------------------------------------------------------------------------------------------------------------------------------------------------------------------------------------------------------------------------------------------------------------------------------------------------------------------------------------------------------------------------------------------------------------------------------------------------------------------------------------------------------------------------------------------------------------------------------------------------------------------------------------------------------------------------------------------------------------------------------------------------------------------------------------------------------------------------------------------------------------------------------------------------------------------------------------------------------------------------------------------------------------------------------------------------------------------------------------------------------------------------------------------------------------------------------------------------------------------------------------------------------------------------------------------------------------------------------------------------------------------------------------------------------------------------------------------------------------------------------------------------------------------------------------------------------------------------------------------------------------------------------------------------------------------------------------------------------------------------------------------------------------------------------------------------------------------------------------------------------------------------------------------------------------------------------------------------------------------------------------------------------------------------------------------------------------------------------------------------------------------------------------------------------------------------------------------------------------------------------------------------------------------------------------------------------------------------------------------------------------------------------------------------------------------------------------------------------------------------------------------------------------------------------------------------------------------------------------------------------------------------------------------------------------------------------------------------------------------
AY486140.1_Perkinsus_mediterraneus_isolate_3_small_subunit_ribosomal_RNA_gene__partial_sequence ----------------------------------------------------------------------------------------------------------------------------------------------------------------------------------------------------------------------------------------------------------------------------------------------------------------------------------------------------------------------------------------------------------------------------------------------------------------------------------------------------------------------------------------------------------------------------------------------------------------------------------------------------------------------------------------------------------------------------------------------------------------------------------------------------------------------------------------------------------------------------------------------------------------------------------------------------------------------------------------------------------------------------------------------------------------------------------------------------------------------------------------------------------------------------------------------------------------------------------------------------------------------------------------------------------------------------------------------------------------------------------------------------------------------------------------------------------------------------------------------------------------------------------------------------------------------------------------------------------------------------------------------------------AGTCATATGCTTGTCTCAAAGATTAAGCCATGCATGTCTAAGTATAAGCTT-TAAACGGCGAAACTGCGAATGGCTCATTAAAACAGTTATAGTTTATTTGGTGATCGATTACTATTTGGATAACCGT-AGTAATTCTAGAGCTAATACATGCGTCAAGGCCCGACTTC--GGAAGGGCTGCGTTTATTAGATACAGAACC-AACCTAGGCCCCGCCTAGTCCTTGTTGGTGATTCATAATAACCCGGCGAAT--CGCACGGC--TTGT-CCGGCGATAGACCATTCAAGTTTCTGACCTATCAGCTATGGACGGTAGGGTATT-GGCCTACCGTGGCGTTGACGGGTAACGGG-GAATTAGGGTTCGATTCC--GGAGAGGGAGCCTGAGAAACGGCTACCACATCTAAGGAAGGCAGC-AGGCGCGCAAATTACCCAATCCTGATACAGGGAGGTAGTGACAAGAAATAACAATACAGGGCAATT-CTGTCTTGTAATTGGAATGAGTAGATTTTAAATCTCTTTACGAGTATCAATTGGAGGGCAAGTCTGGTGCCAGCAG-CCGCGGTAATTCCAGCTCCAATAGCGTATATTAAAGTTGTTGCGG-TTAAAAAGCTCGTAGTTGGATTTCTGCCTTGGG--CGACCGGTCCACCTTT--CCTACGGGTTAGGTTGGTATCAGGTTTGACCTTGGCTTTTTCTTGGGATTCGTGCTCA-CGCACTTAACTGTGCGTTGACCGTGTTCCAAGAC-TTTTACTTTGAGGAAGTTAGAGTGTTTCAAGCAGGCTTATGCCGTGAATACATTAGCATGGAATAATAGGATATGACTTCGGTCATA-TTTTGTTGGTTTCTAGGACTGAAGTAATGATTAATAGGGACAGTCGGGGGCATTCGTATTTAACTGTCAGAGGTGAAATTCTTGGATTTGTTAAAGACGAACTACTGCGAAAGCATTTGCCAAGGATGTTTTCATTGATCAAGAACGAAAGTTAGGGGATCGAAGACGATCAGATACCGTCCTAGTC-TTAACCAT-AAACTATGCCGACTAGGGATTGGGGGTCGTTAATTTT--AGACGCCCTCAGCACCTCGTGAGAAATCAAAGTCTTTGGGTTCCGGGGGGAGTATGGTCGCAAGGCTGAAACTTAAAGGAATTGACGGAAGGGCACCACCAGGAGTGGAGCCTGCGGCTTAATTTGATTCAACACGGGAAAA--CTCACCAGGTC---------------------------------CAGAC-ATAGGAAGGATT--GACAGATTGATAGCTCTTTCTTGATTCTATGGGTGGTGGTGCATGGCCGTTCTTAGTTGGTGGAGTGATTTGTCTGGTTAATTCCGTTAACGAACGAGACCTTAACCTGCTAAATAGTTGCGAGAAACTTTATGTTTCGCCGCTACTTCTTAGAGGGAC-TTTGTGTG--TTTAACACAAGGAAGCTTGAGGCAATAACAGGTCTGTGATGCCCTTAGATGTTCTGGGCTGCACGCGCGCTACACTGACACGATCAACAAG--TATTTCCTTGCCCGGTAGGGTTAGGGTAATCTTTTGAAATCGTGTCGTGCTAGGGATAGACGATTGCAATTATTCGTCTTCAA-CGAGGAATTCCTAGTAAATGCAAGTCATCAGCTTGCGTTGATTACGT-CCCTGCCCTTTGTACACACCGCCCGTCGCTCCTACCGATTGAGTGAT-CCGGTGAGC-TGTCCGGACTGCGATTA--GTTCAGTTT-CTGTTCTTTTCG--CGGGAAGTTCTGCAAACCTTATCACTTAGAGGAAGGAGAAGTCGTAACAAGGTT---TCCGTAGGTGAA-CTGCGGAAGGATCAT---------------------------------------------------------------------------------------------------------------------------------------------------------------------------------------------------------------------------------------------------------------------------------------------------------------------------------------------------------------------------------------------------------------------------------------------------------------------------------------------------------------------------------------------------------------------------------------------------------------------------------------------------------------------------------------------------------------------------------------------------------------------------------------------------------------------------------------------------------------------------------------------------------------------------------------------------------------------------------------------------------------------------------------------------------------------------------------------------------------------------------------------------------------------------------------------------------------------------------------------------------------------------------------------------------------------------------------------------------------------------------------------------------------------------------------------------------------------------------------------------------------------------------------------------------------------------------------------------------------------------------------------------------------------------------------------------------------------------------------------------------------------------------------------------------------------------------------------------------------------------------------------------------------------------------------------------------------------------------------------------------------------------------------------------------------------------------------------------------------------------------------------------------------------------------------------------------------------------------------------------------------------------------------------------------------------------------------------------------------------------------------------------------------------------------------------------------------------------------------------------------------------------------------------------------------------------------------------------------------------------------------------------------------------------------------------------------------------------------------------------------------------------------------------------------------------------------------------------------------------------------------------------------------------------------------------------------------------------------------------------------------------------------------------------------------------------------------------------------------------------------------------------------------------------------------------------------------------------------------------------------------------------------------------------------------------------------------------------------------------------------------------------------------------------------------------------------------------------------------------------------------------------------------------------------------------------------------------------------------------------------------------------------------------------------------------------------------------------------------------------------------------------------------------------------------------------------------------------------------------------------------------------------------------------------------------------------------------------------------------------------------------------------------------------------------------------------------------------------------------------------------------------------------------------------------------------------------------------------------------------------------------------------------------------------------------------------------------------------------------------------------------------------------------------------------------------------------------------------------------------------------------------------------------------------------------------------------------------------------------------------------------------------------------------------------------------------------------------------------------------------------------------------------------------------------------------------------------------------------------------------------------------------------------------
AY486141.1_Perkinsus_mediterraneus_isolate_4_small_subunit_ribosomal_RNA_gene__partial_sequence ----------------------------------------------------------------------------------------------------------------------------------------------------------------------------------------------------------------------------------------------------------------------------------------------------------------------------------------------------------------------------------------------------------------------------------------------------------------------------------------------------------------------------------------------------------------------------------------------------------------------------------------------------------------------------------------------------------------------------------------------------------------------------------------------------------------------------------------------------------------------------------------------------------------------------------------------------------------------------------------------------------------------------------------------------------------------------------------------------------------------------------------------------------------------------------------------------------------------------------------------------------------------------------------------------------------------------------------------------------------------------------------------------------------------------------------------------------------------------------------------------------------------------------------------------------------------------------------------------------------------------------------------------------AGTCATATGCTTGTCTCAAAGATTAAGCCATGCATGTCTAAGTATAAGCTT-TAAACGGCGAAACTGCGAATGGCTCATTAAAACAGTTATAGTTTATTTGGTGATCGATTACTATTTGGATAACCGT-AGTAATTCTAGAGCTAATACATGCGTCAAGGCCCGACTTC--GGAAGGGCTGCGTTTATTAGATACAGAACC-AACCTAGGCCCCGCCTAGTCCTTGTTGGTGATTCATAATAACCCGGCGAAT--CGCACGGC--TTGT-CCGGCGATGGACCATTCAAGTTTCTGACCTATCAGCTATGGACGGTAGGGTATT-GGCCTACCGTGGCGTTGACGGGTAACGGG-GAATTAGGGTTCGATTCC--GGAGAGGGAGCCTGAGAAACGGCTACCACATCTAAGGAAGGCAGC-AGGCGCGCAAATTACCCAATCCTGATACAGGGAGGTAGTGACAAGAAATAACAATACAGGGCAATT-CTGTCTTGTAATTGGAATGAGTAGATTTTAAATCTCTTTACGAGTATCAATTGGAGGGCAAGTCTGGTGCCAGCAG-CCGCGGTAATTCCAGCTCCAATAGCGTATATTAAAGTTGTTGCGG-TTAAAAAGCTCGTAGTTGGATTTCTGCCTTGGG--CGACCGGTCCACCTTT--CCTACGGGTTAGGTTGGTATCAGGTTTGACCTTGGCTTTTTCTTGGGATTCGTGCTCA-CGCACTTAACTGTGCGTTGACCGTGTTCCAAGAC-TTTTACTTTGAGGAAATTAGAGTGTTTCAAGCAGGCTTATGCCGTGAATACATTAGCATGGAATAATAGGATATGACTTCGGTCATA-TTTTGTTGGTTTCTAGGACTGAAGTAATGATTAATAGGGACAGTCGGGGGCATTCGTATTTAACTGTCAGAGGTGAAATTCTTGGATTTGTTAAAGACGAGCTACTGCGAAAGCATTTGCCAAGGATGTTTTCATTGATCAAGAACGAAAGTTAGGGGATCGAAGACGATCAGATACCGTCCTAGTC-TTAACCAT-AAACTATGCCGACTAGGGATTGGGGGTCGTTAATTTT--AGACGCCCTCAGCACCTCGTGAGAAATCAAAGTCTTTGGGTTCCGGGGGGAGTATGGTCGCAAGGCTGAAACTTAAAGGAATTGACGGAAGGGCACCACCAGGAGTGGAGCCTGCGGCTTAATTTGATTCAACACGGGAAAA--CTCACCAGGTC---------------------------------CAGAC-ATAGGAAGGATT--GACAGATTGATAGCTCTTTCTTGATTCTATGGGTGGTGGTGCATGGCCGTTCTTAGTTGGTGGAGTGATTTGTCTGGTTAATTCCGTTAACGAACGAGACCTTAACCTGCTAAATAGTTGCGAGAAACTTTATGTTTCGCCGCTACTTCTTAGAGGGAC-TTTGTGTG--TTTAACACAAGGAAGCTTGAGGCAATAACAGGTCTGTGATGCCCTTAGATGTTCTGGGCTGCACGCGCGCTACACTGACACGATCAACAAG--TATTTCCTTGCCCGGTAGGGTTAGGGTAATCTTTTGAAATCGTGTCGTGCTAGGGATAGACGATTGCAATTATTCGTCTTCAA-CGAGGAATTCCTAGTAAATGCAAGTCATCAGCTTGCGTTGATTACGT-CCCTGCCCTTTGTATACACCGCCCGTCGCTCCTACCGATTGAGTGAT-CCGGTGAGC-TGTCCGGACTGCGATTA--GTTCAGTTT-CTGTTCTTTTCG--CGGGAAGTTCTGCAAACCTTATCACTTAGAGGAAGGAGAAGTCGTAACAAGGTT---TCCGTAGGTGAA-CTGCGGAAGGATCAT---------------------------------------------------------------------------------------------------------------------------------------------------------------------------------------------------------------------------------------------------------------------------------------------------------------------------------------------------------------------------------------------------------------------------------------------------------------------------------------------------------------------------------------------------------------------------------------------------------------------------------------------------------------------------------------------------------------------------------------------------------------------------------------------------------------------------------------------------------------------------------------------------------------------------------------------------------------------------------------------------------------------------------------------------------------------------------------------------------------------------------------------------------------------------------------------------------------------------------------------------------------------------------------------------------------------------------------------------------------------------------------------------------------------------------------------------------------------------------------------------------------------------------------------------------------------------------------------------------------------------------------------------------------------------------------------------------------------------------------------------------------------------------------------------------------------------------------------------------------------------------------------------------------------------------------------------------------------------------------------------------------------------------------------------------------------------------------------------------------------------------------------------------------------------------------------------------------------------------------------------------------------------------------------------------------------------------------------------------------------------------------------------------------------------------------------------------------------------------------------------------------------------------------------------------------------------------------------------------------------------------------------------------------------------------------------------------------------------------------------------------------------------------------------------------------------------------------------------------------------------------------------------------------------------------------------------------------------------------------------------------------------------------------------------------------------------------------------------------------------------------------------------------------------------------------------------------------------------------------------------------------------------------------------------------------------------------------------------------------------------------------------------------------------------------------------------------------------------------------------------------------------------------------------------------------------------------------------------------------------------------------------------------------------------------------------------------------------------------------------------------------------------------------------------------------------------------------------------------------------------------------------------------------------------------------------------------------------------------------------------------------------------------------------------------------------------------------------------------------------------------------------------------------------------------------------------------------------------------------------------------------------------------------------------------------------------------------------------------------------------------------------------------------------------------------------------------------------------------------------------------------------------------------------------------------------------------------------------------------------------------------------------------------------------------------------------------------------------------------------------------------------------------------------------------------------------------------------------------------------------------------------------------------------------
AY487831.1_Perkinsus_mediterraneus_isolate_5_small_subunit_ribosomal_RNA_gene__partial_sequence ----------------------------------------------------------------------------------------------------------------------------------------------------------------------------------------------------------------------------------------------------------------------------------------------------------------------------------------------------------------------------------------------------------------------------------------------------------------------------------------------------------------------------------------------------------------------------------------------------------------------------------------------------------------------------------------------------------------------------------------------------------------------------------------------------------------------------------------------------------------------------------------------------------------------------------------------------------------------------------------------------------------------------------------------------------------------------------------------------------------------------------------------------------------------------------------------------------------------------------------------------------------------------------------------------------------------------------------------------------------------------------------------------------------------------------------------------------------------------------------------------------------------------------------------------------------------------------------------------------------------------------------------------------AGTCATATGCTTGTCTCAAAGATTAAGCCATGCATGTCTAAGTATAAGCTT-TAAACGGCGAAACTGCGAATGGCTCATTAAAACAGTTATAGTTTATTTGGTGATCGATTACTATTTGGATAACCGT-AGTAATTCTAGAGCTAATACATGCGTCAAGGCCCGACTTC--GGAAGGGCTGCGTTTATTAGATACAGAACC-AACCTAGGCCCCGCCTAGTCCTTGTTGGTGATTCATAATAACCCGGCGAAT--CGCACGGC--TTGT-CCGGCGATGGACCATTCAAGTTTCTGACCTATCAGCTATGGACGGTAGGGTATT-GGCCTACCGTGGCGTTGACGGGTAACGGG-GAATTAGGGTTCGATTCC--GGAGAGGGAGCCTGAGAAACGGCTACCACATCTAAGGAAGGCAGC-AGGCGCGCAAATTACCCAATCCTGATACAGGGAGGTAGTGACAAGAAATAACAATACAGGGCAATT-CTGTCTTGTAATTGGAATGAGTAGATTTTAAATCTCTTTACGAGTATCAATTGGAGGGCAAGTCTGGTGCCAGCAG-CCGCGGTAATTCCAGCTCCAATAGCGTATATTAAAGTTGTTGCGG-TTAAAAAGCTCGTAGTTGGATTTCTGCCTTGGG--CGACCGGTCCACCTTT--CCTACGGGTTAGGTTGGTATCAGGTTTGACCTTGGCTTTTTCTTGGGATTCGTGCTCA-CGCACTTAACTGTGCGTTGACCGTGTTCCAAGAC-TTTTACTTTGAGGAAATTAGAGTGTTTCAAGCAGGCTTATGCCGTGAATACATTAGCATGGAATAATAGGATATGACTTCGGTCATA-TTTTGTTGGTTTCTAGGACTGAAGTAATGATTAATAGGGACAGTCGGGGGCATTCGTATTTAACTGTCAGAGGTGAAATTCTTGGATTTGTTAAAGACGAACTACTGCGAAAGCATTTGCCAAGGATGTTTTCATTGATCAAGAACGAAAGTTAGGGGATCGAAGACGATCAGATACCGTCCTAGTC-TTAACCAT-AAACTATGCCGACTAGGGATTGGGGGTCGTTAATTTT--AGACGCCCTCAGCACCTCGTGAGAAATCAAAGTCTTTGGGTTCCGGGGGGAGTATGGTCGCAAGGCTGAAACTTAAAGGAATTGACGGAAGGGCACCACCAGGAGTGGAGCCTGCGGCTTAATTTGATTCAACACGGGAAAA--CTCACCAGGTC---------------------------------CAGAC-ATAGGAAGGATT--GACAGATTGATAGCTCTTTCTTGATTCTATGGGTGGTGGTGCATGGCCGTTCTTAGTTGGTGGAGTGATTTGTCTGGTTAATTCCGTTAACGAACGAGACCTTAACCTGCTAAATAGTTGCGAGAAACTTTATGTTTCGCCGCTACTTCTTAGAGGGAC-TTTGTGTG--TTTAACACAAGGAAGCTTGAGGCAATAACAGGTCTGTGATGCCCTTAGATGTTCTGGGCTGCACGCGCGCTACACTGACACGATCAACAAG--TATTTCCTTGCCCGGTAGGGTTAGGGTAATCTTTTGAAATCGTGTCGTGCTAGGGATAGACGATTGCAATTATTCGTCTTCAA-CGAGGAATTCCTAGTAAATGCAAGTCATCAGCTTGCGTTGATTACGT-CCCTGCCCTTTGTACACACCGCCCGTCGCTCCTACCGATTGAGTGAT-CCGGTGAGC-TGTCCGGACTGCGATTG--GTTCAGTTT-CTGTTCTTTTCG--CGGGAAGTTCTGCAAACCTTATCACTTAGAGGAAGGAGAAGTCGTAACAAGGTT---TCCGTAGGTGAA-CTGCGGAAGGATCAT---------------------------------------------------------------------------------------------------------------------------------------------------------------------------------------------------------------------------------------------------------------------------------------------------------------------------------------------------------------------------------------------------------------------------------------------------------------------------------------------------------------------------------------------------------------------------------------------------------------------------------------------------------------------------------------------------------------------------------------------------------------------------------------------------------------------------------------------------------------------------------------------------------------------------------------------------------------------------------------------------------------------------------------------------------------------------------------------------------------------------------------------------------------------------------------------------------------------------------------------------------------------------------------------------------------------------------------------------------------------------------------------------------------------------------------------------------------------------------------------------------------------------------------------------------------------------------------------------------------------------------------------------------------------------------------------------------------------------------------------------------------------------------------------------------------------------------------------------------------------------------------------------------------------------------------------------------------------------------------------------------------------------------------------------------------------------------------------------------------------------------------------------------------------------------------------------------------------------------------------------------------------------------------------------------------------------------------------------------------------------------------------------------------------------------------------------------------------------------------------------------------------------------------------------------------------------------------------------------------------------------------------------------------------------------------------------------------------------------------------------------------------------------------------------------------------------------------------------------------------------------------------------------------------------------------------------------------------------------------------------------------------------------------------------------------------------------------------------------------------------------------------------------------------------------------------------------------------------------------------------------------------------------------------------------------------------------------------------------------------------------------------------------------------------------------------------------------------------------------------------------------------------------------------------------------------------------------------------------------------------------------------------------------------------------------------------------------------------------------------------------------------------------------------------------------------------------------------------------------------------------------------------------------------------------------------------------------------------------------------------------------------------------------------------------------------------------------------------------------------------------------------------------------------------------------------------------------------------------------------------------------------------------------------------------------------------------------------------------------------------------------------------------------------------------------------------------------------------------------------------------------------------------------------------------------------------------------------------------------------------------------------------------------------------------------------------------------------------------------------------------------------------------------------------------------------------------------------------------------------------------------------------------------------------
AY487832.1_Perkinsus_mediterraneus_isolate_8_small_subunit_ribosomal_RNA_gene__partial_sequence ----------------------------------------------------------------------------------------------------------------------------------------------------------------------------------------------------------------------------------------------------------------------------------------------------------------------------------------------------------------------------------------------------------------------------------------------------------------------------------------------------------------------------------------------------------------------------------------------------------------------------------------------------------------------------------------------------------------------------------------------------------------------------------------------------------------------------------------------------------------------------------------------------------------------------------------------------------------------------------------------------------------------------------------------------------------------------------------------------------------------------------------------------------------------------------------------------------------------------------------------------------------------------------------------------------------------------------------------------------------------------------------------------------------------------------------------------------------------------------------------------------------------------------------------------------------------------------------------------------------------------------------------------------AGTCATATGCTTGTCTCAAAGATTAAGCCATGCATGTCTAAGTATAAGCTT-TAAACGGCGAAACTGCGAATGGCTCATTAAAACAGTTATAGTTTATTTGGTGATCGATTACTATTTGGATAACCGT-AGTAATTCTAGAGCTAATACATGCGTCAAGGCCCGACTTC--GGAAGGGCTGCGTTTATTAGATACAGAACC-AACCTAGGCCCCGCCTAGTCCTTGTTGGTGATTCATAATAACCCGGCGAAT--CGCACGGC--TTGT-CCGGCGATGGACCATTCAAGTTTCTGACCTATCAGCTATGGACGGTAGGGTATT-GGCCTACCGTGGCGTTGACGGGTAACGGG-GAATTAGGGTTCGATTCC--GGAGAGGGAGCCTGAGAAACGGCTACCACATCTAAGGAAGGCAGC-AGGCGCGCAAATTACCCAATCCTGATACAGGGAGGTAGTGACAAGAAATAACAATACAGGGCAATT-CTGTCTTGTAATTGGAATGAGTAGATTTTAAATCTCTTTACGAGTATCAATTGGAGGGCAAGTCCGGTGCCAGCAG-CCGCGGTAATTCCAGCTCCAATAGCGTATATTAAAGTTGTTGCGG-TTAAAAAGCTCGTAGTTGGATTTCTGCCTTGGG--CGACCGGTCCACCTTT--CCTACGGGTTAGGTTGGTATCAGGTTTGACCTTGGCTTTTTCTTGGGATTCGTGCTCA-CGCACTTAACTGTGCGTTGACCGTGTTCCAAGAC-TTTTACTTTGAGGAAATTAGAGTGTTTCAAGCAGGCTTATGCCGTGAATACATTAGCATGGAATAATAGGATATGACTTCGGTCATA-TTTTGTTGGTTTCTAGGACTGAAGTAATGATTAATAGGGACAGTCGGGGGCATTCGTATTTAACTGTCAGAGGTGAAATTCTTGGATTTGTTAAAGACGAACTACTGCGAAAGCATTTGCCAAGGATGTTTTCATTGATCAAGAACGAAAGTCAGGGGATCGAAGACGATCAGATACCGTCCTAGTC-TTAACCAT-AAACTATGCCGACTAGGGATTGGGGGTCGTTAATTTT--AGACGCCCTCAGCACCTCGTGAGAAATCAAAGTCTTTGGGTTCCGGGGGGAGTATGGTCGCAAGGCTGAAACTTAAAGGAATTGACGGAAGGGCACCACCAGGAGTGGAGCCTGCGGCTTAATTTGATTCAACACGGGAAAA--CTCACCAGGTC---------------------------------CAGAC-ATAGGAAGGATT--GACAGATTGATAGCTCTTTCTTGATTCTATGGGTGGTGGTGCATGGCCGTTCTTAGTTGGTGGAGTGATTTGTCTGGTTAATTCCGTTAACGAACGAGACCTTAACCTGCTAAATAGTTGCGAGAAACTTTATGTTTCGCCGCTACTTCTTAGAGGGAC-TTTGTGTG--TTTAACACAAGGAAGCTTGAGGCAATAACAGGTCTGTGATGCCCTTAGATGTTCTGGGCTGCACGCGCGCTACACTGACACGATCAACAAG--TATTTCCTTGCCCGGTAGGGTTAGGGTAATCTTTTGAAATCGTGTCGTGCTAGGGATAGACGATTGCAATTATTCGTCTTCAA-CGAGGAATTCCTAGTAAATGCAAGTCATCAGCTTGCGTTGATTACGT-CCCTGCCCTTTGTACACACCGCCCGTCGCTCCTACCGATTGAGTGAT-CCGGTGAGC-TGTCCGGACTGCGATTG--GTTCAGTTT-CTGTTCTTTTCG--CGGGAAGTTCTGCAAACCTTATCACTTAGAGGAAGGAGAAGTCGTAACAAGGTT---TCCGTAGGTGAA-CTGCGGAAGGATCAT---------------------------------------------------------------------------------------------------------------------------------------------------------------------------------------------------------------------------------------------------------------------------------------------------------------------------------------------------------------------------------------------------------------------------------------------------------------------------------------------------------------------------------------------------------------------------------------------------------------------------------------------------------------------------------------------------------------------------------------------------------------------------------------------------------------------------------------------------------------------------------------------------------------------------------------------------------------------------------------------------------------------------------------------------------------------------------------------------------------------------------------------------------------------------------------------------------------------------------------------------------------------------------------------------------------------------------------------------------------------------------------------------------------------------------------------------------------------------------------------------------------------------------------------------------------------------------------------------------------------------------------------------------------------------------------------------------------------------------------------------------------------------------------------------------------------------------------------------------------------------------------------------------------------------------------------------------------------------------------------------------------------------------------------------------------------------------------------------------------------------------------------------------------------------------------------------------------------------------------------------------------------------------------------------------------------------------------------------------------------------------------------------------------------------------------------------------------------------------------------------------------------------------------------------------------------------------------------------------------------------------------------------------------------------------------------------------------------------------------------------------------------------------------------------------------------------------------------------------------------------------------------------------------------------------------------------------------------------------------------------------------------------------------------------------------------------------------------------------------------------------------------------------------------------------------------------------------------------------------------------------------------------------------------------------------------------------------------------------------------------------------------------------------------------------------------------------------------------------------------------------------------------------------------------------------------------------------------------------------------------------------------------------------------------------------------------------------------------------------------------------------------------------------------------------------------------------------------------------------------------------------------------------------------------------------------------------------------------------------------------------------------------------------------------------------------------------------------------------------------------------------------------------------------------------------------------------------------------------------------------------------------------------------------------------------------------------------------------------------------------------------------------------------------------------------------------------------------------------------------------------------------------------------------------------------------------------------------------------------------------------------------------------------------------------------------------------------------------------------------------------------------------------------------------------------------------------------------------------------------------------------------------------------------------
AY487833.1_Perkinsus_mediterraneus_isolate_12_small_subunit_ribosomal_RNA_gene__partial_sequence ----------------------------------------------------------------------------------------------------------------------------------------------------------------------------------------------------------------------------------------------------------------------------------------------------------------------------------------------------------------------------------------------------------------------------------------------------------------------------------------------------------------------------------------------------------------------------------------------------------------------------------------------------------------------------------------------------------------------------------------------------------------------------------------------------------------------------------------------------------------------------------------------------------------------------------------------------------------------------------------------------------------------------------------------------------------------------------------------------------------------------------------------------------------------------------------------------------------------------------------------------------------------------------------------------------------------------------------------------------------------------------------------------------------------------------------------------------------------------------------------------------------------------------------------------------------------------------------------------------------------------------------------------------AGTCATATGCTTGTCTCAAAGATTAAGCCATGCATGTCTAAGTATAAGCTT-TAAACGGCGAAACTGCGAATGGCTCATTAAAACAGTTATAGTTTATTTGGTGATCGATTACTATTTGGATAACCGT-AGTAATTCTAGAGCTAATACATGCGTCAAGGCCCGACTTC--GGAAGGGCTGCGTTTATTAGATACAGAACC-AACCTAGGCCCCGCCTAGTCCTTGTTGGTGATTCATAATAACCCGGCGAAT--CGCACGGC--TTGT-CCGGCGATGGACCATTCAAGTTTCTGACCTATCAGCTATGGACGGTAGGGTATT-GGCCTACCGTGGCGTTGACGGGTAACGGG-GAATTAGGGTTCGATTCC--GGAGAAGGAGCCTGAGAAACGGCTACCACATCTAAGGAAGGCAGC-AGGCGCGCAAATTACCCAATCCTGATACAGGGAGGTAGTGACAAGAAATAACAATACAGGGCAATT-CTGTCTTGTAATTGGAATGAGTAGATTTTAAATCTCTTTACGAGTATCAATTGGAGGGCAAGTCTGGTGCCAGCAG-CCGCGGTAATTCCAGCTCCAATAGCGTATATTAAAGTTGTTGCGG-TTAAAAAGCTCGTAGTTGGATTTCTGCCTTGGG--CGACCGGTCCACCTTT--CCTACGGGTTAGGTTGGTATCAGGTTTGACCTTGGCTTTTTCTTGGGATTCGTGCTCA-CGCACTTAACTGTGCGTTGACCGTGTTCCAAGAC-TTTTACTTTGAGGAAATTAGAGTGTCTCAAGCAGGCTTATGCCGTGAATACATTAGCATGGAATAATAGGATATGACTTCGGTCATA-TTTTGTTGGTTTCTAGGACTGAAGTAATGATTAATAGGGACAGTCGGGGGCATTCGTATTTAACTGTCAGAGGTGAAATTCTTGGATTTGTTAAAGACGAACTACTGCGAAAGCATTTGCCAAGGATGTTTTCATTGATCAAGAACGAAAGTTAGGGGATCGAAGACGATCAGATACCGTCCTAGTC-TTAACCAT-AAACTATGCCGACTAGGGATTGGGGGTCGTTAATTTT--AGACGCCCTCAGCACCTCGTGAGAAATCAAAGTCTTTGGGTTCCGGGGGGAGTATGGTCGCAAGGCTGAAACTTAAAGGAATTGACGGAAGGGCACCACCAGGAGTGGAGCCTGCGGCTTAATTTGATTCAACACGGGAAAA--CTCACCAGGTC---------------------------------CAGAC-ATAGGAAGGATT--GACAGATTGATAGCTCTTTCTTGATTCTATGGGTGGTGGTGCATGGCCGTTCTTAGTTGGTGGAGTGATTTGTCTGGTTAATTCCGTTAACGAACGAGACCTTAACCTGCTAAATAGTTGCGAGAAACTTTATGTTTCGCCGCTACTTCTTAGAGGGAC-TTTGTGTG--TTTAACACAAGGAAGCTTGAGGCAATAACAGGTCTGTGATGCCCTTAGATGTTCTGGGCTGCACGCGCGCTACACTGACACGATCAACAAG--TATTTCCTTGCCCGGTAGGGTTAGGGTAATCTTTTGAAATCGTGTCGTGCTAGGGATAGACGATTGCAATTATTCGTCTTCAA-CGAGGAATTCCTAGTAAATGCAAGTCATCAGCTTGCGTTGATTACGT-CCCTGCCCTTTGTACACACCGCCCGTCGCTCCTACCGATTGAGTGAT-CCGGTGAGC-TGTCCGGACTGCGATTA--GTTCAGTTT-CTGTTCTTTTCG--CGGGAAGTTCTGCAAACCTTATCACTTAGAGGAAGGAGAAGTCGTAACAAGGTT---TCCGTAGGTGAAC------------------------------------------------------------------------------------------------------------------------------------------------------------------------------------------------------------------------------------------------------------------------------------------------------------------------------------------------------------------------------------------------------------------------------------------------------------------------------------------------------------------------------------------------------------------------------------------------------------------------------------------------------------------------------------------------------------------------------------------------------------------------------------------------------------------------------------------------------------------------------------------------------------------------------------------------------------------------------------------------------------------------------------------------------------------------------------------------------------------------------------------------------------------------------------------------------------------------------------------------------------------------------------------------------------------------------------------------------------------------------------------------------------------------------------------------------------------------------------------------------------------------------------------------------------------------------------------------------------------------------------------------------------------------------------------------------------------------------------------------------------------------------------------------------------------------------------------------------------------------------------------------------------------------------------------------------------------------------------------------------------------------------------------------------------------------------------------------------------------------------------------------------------------------------------------------------------------------------------------------------------------------------------------------------------------------------------------------------------------------------------------------------------------------------------------------------------------------------------------------------------------------------------------------------------------------------------------------------------------------------------------------------------------------------------------------------------------------------------------------------------------------------------------------------------------------------------------------------------------------------------------------------------------------------------------------------------------------------------------------------------------------------------------------------------------------------------------------------------------------------------------------------------------------------------------------------------------------------------------------------------------------------------------------------------------------------------------------------------------------------------------------------------------------------------------------------------------------------------------------------------------------------------------------------------------------------------------------------------------------------------------------------------------------------------------------------------------------------------------------------------------------------------------------------------------------------------------------------------------------------------------------------------------------------------------------------------------------------------------------------------------------------------------------------------------------------------------------------------------------------------------------------------------------------------------------------------------------------------------------------------------------------------------------------------------------------------------------------------------------------------------------------------------------------------------------------------------------------------------------------------------------------------------------------------------------------------------------------------------------------------------------------------------------------------------------------------------------------------------------------------------------------------------------------------------------------------------------------------------------------------------------------------------------------------------
DQ388464.1_Katodinium_rotundatum_strain_ccmp1542_small_subunit_ribosomal_RNA_gene__partial_sequence -------------------------------------------------------------------------------------------------------------------------------------------------------------------------------------------------------------------------------------------------------------------------------------------------------------------------------------------------------------------------------------------------------------------------------------------------------------------------------------------------------------------------------------------------------------------------------------------------------------------------------------------------------------------------------------------------------------------------------------------------------------------------------------------------------------------------------------------------------------------------------------------------------------------------------------------------------------------------------------------------------------------------------------------------------------------------------------------------------------------------------------------------------------------------------------------------------------------------------------------------------------------------------------------------------------------------------------------------------------------------------------------------------------------------------------------------------------------------------------------------------------------------------------------------------------------------------------------------------------------------------------------------------------------------------------------ATGTCTCAGTATAAGCTTTTATACGGCGAAACTGCGAATGGCTCATTAAAACAGTTATAGTTTATTTGATGGTCATTC-TTACATGGATAACCGT-GGTAATTCTAGAGCTAATACATGCGCCAAAACCCGACTTCTTGGAAGGGTTGTGTTTATTAGTTACAAAACC-AACCCAGGCTCCGCCTGGTCTT--GTGGTGATTCATAATAACCGAACGAAT--CGCATGGC--TCTG-CCGGCGATGAATCATTCAAGTTTCTGACCTATCAGCTTCCGACGGTAGGGTATT-GGCCTACCGTGGCAATGACGGGTAACGGA-GAATTAGGGTTCGATTCC--GGAGAGGGAGCCTGAGAAACGGCTACCACATCTAAGGAAGGCAGC-AGGCGCGCAAATTACCCAATCCTGACACAGGGAGGTAGTGACAAGAAATAACAATACAGGGCATCC-ATGTCTTGTAATTGGAATGAGTAGAATTTAAAACCCTTTACGAGTATCGATTGGAGGGCAAGTCTGGTGCCAGCAG-CCGCGGTAATTCCAGCTCCAATAGCGTATATTAAAGTTGTTGCGG-TTAAAAAGCTCGTAGTTGGATTTCTGCCGAGGA--CGACCGGTCCGCCCTC-----------TGGGTGAGCATCTGGCTCGGCCTGGGCATCTTCTTGGAGAACGTATC---TGCACTTGACTGTGTGGTG--CGGTATTCAGGAC-TTTTACTTTGAGGAAATTAGAGTGTTTCAAGCAGGCATACGCCTTGAATACATTAGCATGGAATAATAAGATAGGACCTCGGTTCTA-TTTTGTTGGTTTCTAGATCTGAGGTAATGATTAATAGGGATAGTTGGGGGCATTCGTATTTAACTGTCAGAGGTGAAATTCTTGGATTTGTTAAAGACGGACTACTGCGAAAGCATTTGCCAAGGATGTTTTCATTGATCAAGAACGAAAGTTAGGGGATCGAAGACGATCAGATACCGTCCTAGTC-TTAACCAT-AAACCATGCCGACTAGAGATTGGAGGTCGTTATCCAT-ACGACTCCTTCAGCACCTTATGAGAAATCAAAGTCTTTGGGTTCCGGGGGGAGTATGGTCGCAAGGCTGAAACTTAAAGGAATTGACGGAAGGGCACCACCAGGAGTGGAGCCTGCGGCTTAATTTGACTCAACACGGGGAAA--CTTACCAGGTC---------------------------------CAGAC-ATAGTAAGGATT--GACAGATTGATAGCTCTTTCTTGATTCTATGGGTGGTGGTGCATGGCCGTTCTTAGTTGGTGGAGTGATTTGTCTGGTTAATTCCGTTAACGAACGAGACCTTAACCTGCTAAATAGTTACACGTAACTTCGGTTACGTGGGCAACTTCTTAGAGGGAC-TTTGCGTG--TCTAACGCAAGGAAGTTTGAGGCAATAACAGGTCTGTGATGCCCTTAGATGTTCTGGGCTGCACGCGCGCTACACTGATGCGCTCAACGAGTTTACGACCTTGCCCGGAAGGGTT-GGGTAATCTTCTTAAAACGCATCGTGATGGGGATAGATTATTGCAATTATTAATCTTCAA-CGAGGAATTCCTAGTAAGCGCAAGTCATCAGCTTGCACTGATTACGT-CCCTGCCCTTTGTACACACCGCCCGTCGCTCCTACCGATTGAGTGAT-CCGGTGAAT-AATTCGGACTGCAGCAGT-GTTCGGCA--ACGAGCGTTGCAG-CGGAAAGTTTAGTGAACCTTATCACTTAGAGGAAGGAGAA------------------------------------------------------------------------------------------------------------------------------------------------------------------------------------------------------------------------------------------------------------------------------------------------------------------------------------------------------------------------------------------------------------------------------------------------------------------------------------------------------------------------------------------------------------------------------------------------------------------------------------------------------------------------------------------------------------------------------------------------------------------------------------------------------------------------------------------------------------------------------------------------------------------------------------------------------------------------------------------------------------------------------------------------------------------------------------------------------------------------------------------------------------------------------------------------------------------------------------------------------------------------------------------------------------------------------------------------------------------------------------------------------------------------------------------------------------------------------------------------------------------------------------------------------------------------------------------------------------------------------------------------------------------------------------------------------------------------------------------------------------------------------------------------------------------------------------------------------------------------------------------------------------------------------------------------------------------------------------------------------------------------------------------------------------------------------------------------------------------------------------------------------------------------------------------------------------------------------------------------------------------------------------------------------------------------------------------------------------------------------------------------------------------------------------------------------------------------------------------------------------------------------------------------------------------------------------------------------------------------------------------------------------------------------------------------------------------------------------------------------------------------------------------------------------------------------------------------------------------------------------------------------------------------------------------------------------------------------------------------------------------------------------------------------------------------------------------------------------------------------------------------------------------------------------------------------------------------------------------------------------------------------------------------------------------------------------------------------------------------------------------------------------------------------------------------------------------------------------------------------------------------------------------------------------------------------------------------------------------------------------------------------------------------------------------------------------------------------------------------------------------------------------------------------------------------------------------------------------------------------------------------------------------------------------------------------------------------------------------------------------------------------------------------------------------------------------------------------------------------------------------------------------------------------------------------------------------------------------------------------------------------------------------------------------------------------------------------------------------------------------------------------------------------------------------------------------------------------------------------------------------------------------------------------------------------------------------------------------------------------------------------------------------------------------------------------------------------------------------------------------------------------------------------------------------------------------------------------------------------------------------------------------------------------------------------------------------------
DQ504327.1_Uncultured_syndiniales_clone_LC22_5EP_44_18S_ribosomal_RNA_gene__partial_sequence ------------------------------------------------------------------------------------------------------------------------------------------------------------------------------------------------------------------------------------------------------------------------------------------------------------------------------------------------------------------------------------------------------------------------------------------------------------------------------------------------------------------------------------------------------------------------------------------------------------------------------------------------------------------------------------------------------------------------------------------------------------------------------------------------------------------------------------------------------------------------------------------------------------------------------------------------------------------------------------------------------------------------------------------------------------------------------------------------------------------------------------------------------------------------------------------------------------------------------------------------------------------------------------------------------------------------------------------------------------------------------------------------------------------------------------------------------------------------------------------------------------------------------------------------------------------------------------------------------------------------------------------------------------------------------------------------------------------------------------------AAAACAGTTATAGTTTATTTGATGATCAATCACTACTTGGATACCCGTCAGTAATTCTAGAGCTAATACATGCATAAATGCCCGACTTTT--GAAGGGCTGTGTTTATTAGATACAAAACC-GAACCGAGCTCTGCTCGGCCTT--TTGGTGATTCAGAATAACCGTACGAAG--CGCATGTT-TTACG-ACGGCGCTAGATCATTCAAGTTTCTGACCTATCAGCTTCCGACGGTAGGGTATT-GGCCTACCGTGGCATTGACGGGTAACGGA-GAATTAGGGTTCGATTCC--GGAGAGGGAGCCTGAGAAACGGCTACCACATCTAAGGAAGGCAGC-AGGCGCGCAAATTACCCAATTCTGACACAGGGAGGTAGTGACAAGAAATAACAATACAGGGCATTA-ATGTCTTGTAGTTGGAATGAGTTTAATTTAAACCCCTTTACGAGTAACAATTGGAGGGCAAGTCTGGTGCCAGCAG-CCGCGGTAATTCCAGCTCCAATAGCGTATATTAAAGTTGTTGCGG-TTAAAAAGCTCGTAGTTGGATTTCTGTCTGAGG--CGACCGGTCCACTTTC-----------TGAGTGAGCATCTGGTCCGCTTTGGGCATCCTCCTGGGGAACGTTTC---TGCGCTTGATTGTGTGGTA--CGGGATCTAGGAC-TTTTACTTTGAGGAAATTAGAGTGCTCACTGCAGGCATACGCCTTGAATACGTTAGCATGGAATAATAAGATAGGACCTCGGTTCTA-TTTTTTCGGTTTCTAGAGCTGAGGTAATGATTACCAGGGATAGTTGGGGGCATTCGTATTTAACTGTCAGAGGTGAAATTCTTGGATTTGTTAAAGACGAACTACTGCGAAAGCATTTGCCAAGGATGTTTTCATTGATTAAGAACGAAAGTTAGGGGATCGAAGACGATCAGATACCGTCCTAGTC-TTAACCAT-AAACCATGCCGACTAGAGATTGGAGGCCGTTTTTTAT-ACGACACCTTCAGCACCTTACGAGAAATCAAAGTCTTTGGGTTCCGGGGGGAGTATGGTCGCAAGGCTGAAACTTAAAGGAATTGACGGAAGGGCACCACCAGGAGTGGAGCCTGCGGCTTAATTTGACTCAACACGGGGAAA--CTTACCAGGTC---------------------------------CAGAC-ATAGTAAGGATT--GACAGATTGATAGCTCTTTCTTGATTCTATGGGTGGTGGTGCATGGCCGTTCTTAGTTGGTGGAGTGATTTGTCTGGTTAATTCCGTTAACGAACGAGACCTTAACCTGCTAAATAGTTACGGGTAACTTCGGATACTCGGGAAACTTCTTAGAGGGAC-ATTGCGTG--ACTAACGCAAGGAAGTTTGAGGCAATAACAGGTCTGTGATGCCCTTAGATGTTCTGGGCTGCACGCGCGCTACACTGATGCGTTCAACGAGTTTATAACCTGGCTCGATAGAGTT-GGGTAATCTTCTGAAAACGCATCGTGATGGGGATAGATTATTGGAATTATTAATCTTCAATCGAGGAATTCCTAGTAAGCGCGATTCATCAGATCGTGCTGATTACGCACCCTGCCCTTTGTACACACCGCCCGTCGCTCCTACCGATTGAGTGATGCCGGTGAAT-AATTCGGACGGTAGTTTT-TCGCAGTTCCCTGTGAGAGACCGACTGGAAGTTTAGTGAACCT-ATCACTAGAGAAGAG-----------------------------------------------------------------------------------------------------------------------------------------------------------------------------------------------------------------------------------------------------------------------------------------------------------------------------------------------------------------------------------------------------------------------------------------------------------------------------------------------------------------------------------------------------------------------------------------------------------------------------------------------------------------------------------------------------------------------------------------------------------------------------------------------------------------------------------------------------------------------------------------------------------------------------------------------------------------------------------------------------------------------------------------------------------------------------------------------------------------------------------------------------------------------------------------------------------------------------------------------------------------------------------------------------------------------------------------------------------------------------------------------------------------------------------------------------------------------------------------------------------------------------------------------------------------------------------------------------------------------------------------------------------------------------------------------------------------------------------------------------------------------------------------------------------------------------------------------------------------------------------------------------------------------------------------------------------------------------------------------------------------------------------------------------------------------------------------------------------------------------------------------------------------------------------------------------------------------------------------------------------------------------------------------------------------------------------------------------------------------------------------------------------------------------------------------------------------------------------------------------------------------------------------------------------------------------------------------------------------------------------------------------------------------------------------------------------------------------------------------------------------------------------------------------------------------------------------------------------------------------------------------------------------------------------------------------------------------------------------------------------------------------------------------------------------------------------------------------------------------------------------------------------------------------------------------------------------------------------------------------------------------------------------------------------------------------------------------------------------------------------------------------------------------------------------------------------------------------------------------------------------------------------------------------------------------------------------------------------------------------------------------------------------------------------------------------------------------------------------------------------------------------------------------------------------------------------------------------------------------------------------------------------------------------------------------------------------------------------------------------------------------------------------------------------------------------------------------------------------------------------------------------------------------------------------------------------------------------------------------------------------------------------------------------------------------------------------------------------------------------------------------------------------------------------------------------------------------------------------------------------------------------------------------------------------------------------------------------------------------------------------------------------------------------------------------------------------------------------------------------------------------------------------------------------------------------------------------------------------------------------------------------------------------------------------------------------------------------
DQ504356.1_Uncultured_syndiniales_clone_LC22_5EP_37_18S_ribosomal_RNA_gene__partial_sequence -------------------------------------------------------------------------------------------------------------------------------------------------------------------------------------------------------------------------------------------------------------------------------------------------------------------------------------------------------------------------------------------------------------------------------------------------------------------------------------------------------------------------------------------------------------------------------------------------------------------------------------------------------------------------------------------------------------------------------------------------------------------------------------------------------------------------------------------------------------------------------------------------------------------------------------------------------------------------------------------------------------------------------------------------------------------------------------------------------------------------------------------------------------------------------------------------------------------------------------------------------------------------------------------------------------------------------------------------------------------------------------------------------------------------------------------------------------------------------------------------------------------------------------------------------------------------------------------------------------------------------------------------------------------------------------------------------------ATACACGGCGAAACTGCGAAAGGCTCATTAAAACAGTTATAGTTTATTTGATGATCAATCACTACTTGGATACCCGT-AGTAATTCTAGAGCTAATACATGCATAAATGCCCGACTTTT--GAAGGGCTGTGTTTATTAGATACAAAACC-GAACCGAGCTCTGCTCGGCCTT--TTGGTGATTCAGAATAACCGTACGAAG--CGCATGTT-TTACG-ACGGCGCTAGATCATTCAAGTTTCTGACCTATCAGCTTCCGACGGTAGGGTATT-GGCCTACCGTGGCATTGACGGGTAACGGA-GAATTAGGGTTCGATTCC--GGAGAGGGAGCCTGAGAAACGGCTACCACATCTAAGGAAGGCAGC-AGGCGCGCAAATTACCCAATTCTGACACAGGGAGGTAGTGACAAGAAATAACAATACAGGGCATTA-ATGTCTTGTAGTTGGAATGAGTTTAATTTAAACCCCTTTACGAGTAACAATTGGAGGGCAAGTCTGGTGCCAGCAG-CCGCGGTAATTCCAGCTCCAATAGCGTATATTAAAGTTGTTGCGG-TTAAAAAGCTCGTAGTTGGATTTCTGTCTGAGG--CGACCGGTCCACTTTC-----------TGAGTGAGCATCTGGTCCGCTTTGGGCATCCTCCTGGGGAACGTTTC---TGCGCTTGATTGTGTGGTA--CAGGATCTAGGAC-TTTTACTTTGAGGAAATTAGAGTGTTCACTGCAGGCATACGCCTTGAATACGTTAGCATGGAATAATAAGATAGGACCTCGGTTCTA-TTTTTTCGGTTTCTAGAGCTGAGGTAATGATTAACAGGGATAGTTGGGGGCATTCGTATTTAACTGTCAGAGGTGAAATTCTTGGATTTGTTAAAGACGAACTACTGCGAAAGCATTTGCCAAGGATGTTTTCATTGATCAAGAACGAAAGTTAGGGGATCGAAGACGATCAGATACCGTCGTAGTC-GTAACCAT-AAACCATGCCGACTAGAGATTGGAGGCCGTTTTTTAT-ACGACACCTTCAGCACCTTACGAGAAATCAAAGTCTTTGGGTTCCGGGGGGAGTATGCTCGCAAGGCTGAAACTTAAAGGAATTGACGGAAGGGCACCACCAGGAGTGGAGCCTGCGGCTTAATTTGACTCAACACGGGGAAA--CTTACCAGGTC---------------------------------CAGAC-ATAGTAAGGATT--GACAGATTGATAGCTCTTTCTTGATTCTATGGGTGGTGGTGCATGGCCGTTCTTAGTTGGTGGAGTGATTTGTCTGGTTAATTCCGTTAACGAACGAGACCTTAACCTGCTAAATAGTTACGGGTAACTTCGGATACTCGGGAAACTTCTTAGAGGGAC-ATTGCGTG--ACTAACGCAAGGAAGTTTGAGGCAATAACAGGTCTGTGATGCCCTTAGATGTTCTGGGCTGCACGCGCGCTACACTGATGCGTTCAACGAGTTTATAACCTGGCTCGATAGAGTT-GGGTAATCTTCTGAAAACGCATCGTGATGGGGATAGATTATTGGAATTATTAATCTTCAATCGAGGAATTCCTAGTAAGCGCGATTCGTCAGATCGTGCTGATTACGT-CCCTGCCCTTTGTACACACCGCCCGTCGCACCTACCGATTGAGTGAT-CCGGTGAAT-AATTCGGACGGTAGTTTT-TCGCAGTTCCCTGTGAGAGACCG-CTGGAAGTTTAGTGAACCTTATCACTTAGAG---------------------------------------------------------------------------------------------------------------------------------------------------------------------------------------------------------------------------------------------------------------------------------------------------------------------------------------------------------------------------------------------------------------------------------------------------------------------------------------------------------------------------------------------------------------------------------------------------------------------------------------------------------------------------------------------------------------------------------------------------------------------------------------------------------------------------------------------------------------------------------------------------------------------------------------------------------------------------------------------------------------------------------------------------------------------------------------------------------------------------------------------------------------------------------------------------------------------------------------------------------------------------------------------------------------------------------------------------------------------------------------------------------------------------------------------------------------------------------------------------------------------------------------------------------------------------------------------------------------------------------------------------------------------------------------------------------------------------------------------------------------------------------------------------------------------------------------------------------------------------------------------------------------------------------------------------------------------------------------------------------------------------------------------------------------------------------------------------------------------------------------------------------------------------------------------------------------------------------------------------------------------------------------------------------------------------------------------------------------------------------------------------------------------------------------------------------------------------------------------------------------------------------------------------------------------------------------------------------------------------------------------------------------------------------------------------------------------------------------------------------------------------------------------------------------------------------------------------------------------------------------------------------------------------------------------------------------------------------------------------------------------------------------------------------------------------------------------------------------------------------------------------------------------------------------------------------------------------------------------------------------------------------------------------------------------------------------------------------------------------------------------------------------------------------------------------------------------------------------------------------------------------------------------------------------------------------------------------------------------------------------------------------------------------------------------------------------------------------------------------------------------------------------------------------------------------------------------------------------------------------------------------------------------------------------------------------------------------------------------------------------------------------------------------------------------------------------------------------------------------------------------------------------------------------------------------------------------------------------------------------------------------------------------------------------------------------------------------------------------------------------------------------------------------------------------------------------------------------------------------------------------------------------------------------------------------------------------------------------------------------------------------------------------------------------------------------------------------------------------------------------------------------------------------------------------------------------------------------------------------------------------------------------------------------------------------------------------------------
DQ779991.1_Gymnodinium_aureolum_strain_GrAr01_18S_ribosomal_RNA_gene__partial_sequence__internal_transcribed_spacer_1__5.8S_ribosomal_RNA_gene__internal_transcribed_spacer_2__and_large_subunit_ribosomal_RNA_gene__complete_sequence__and_external_transcribed_spacer__partial_sequence -------------------------------------------------------------------------------------------------------------------------------------------------------------------------------------------------------------------------------------------------------------------------------------------------------------------------------------------------------------------------------------------------------------------------------------------------------------------------------------------------------------------------------------------------------------------------------------------------------------------------------------------------------------------------------------------------------------------------------------------------------------------------------------------------------------------------------------------------------------------------------------------------------------------------------------------------------------------------------------------------------------------------------------------------------------------------------------------------------------------------------------------------------------------------------------------------------------------------------------------------------------------------------------------------------------------------------------------------------------------------------------------------------------------------------------------------------------------------------------------------------------------------------------------------------------------------------------------------------------------------------------AACCTGGTTGATCCTGCCAGTAGTCATATGCTTGTCTCAAAGATTAAGCCATGCATGTCTCAGTATAAGCTTCTATACGGCGAAACTGCGAATGGCTCATTAAAACAGTTATAGTTTATTTGATGGTCATTCATTACATGGATAACTTT-GGAAATTCTAGAGCTAATACATGCGCCCAAACCCGACTTCGTGGAAGGGTTGTGTTTATTAGATACAGAACC-AACCCAGGCTCTGCCTGGTCTT--GTGGTGATTCATAATAACCGAACGAAT--CGCATGGC-TTCCG-CTGGCGATAGATCATTCAAGTTTCTGACCTATCAGTTTCCGACGGTAGGGTATT-GGCCTACCGTGGCGTTGACGGGTAACGGA-GAATTAGGGTTCGATTCC--GGAGAGGGAGCCTGAGAAACGGCTACCACATCTAAGGAAGGCAGC-AGGCGCGCAAATTACCCAATCCTGACACAGGGAGGTAGTGACAAGAAATAACAATACAGGGCATCC-ATGTCTTGTAATTGGAATGAGTAGAATTTAAATCCCTTTACGAGTATCAATTGGAGGGCAAGTCTGGTGCCAGCAG-CCGCGGTAATTCCAGCTCCAATAGCGTATATTAAAGTTGTTGCGG-TTAAAAAGCTCGTAGTTGGATTTCTGCCGAGGA--CGACCGGTCCGCCCTC-----------TGGGTGAGTATCTGGCTCGGCCTGGGCATCTTCTTGGAGAACGTAGC---TGCACTTGACTGTGTGGTG--CGGTATCCAGGAC-TTTTACTTTGAGGAAATTAGAGTGTTTCAAGCAGGCATACGCCTTGAATACATTAGCATGGAATAATAAGATAGGACCTCGGTTCTA-TTTTGTTGGTTTCTAGAGCTGAGGTAATGATTAATAGGGATAGTTGGGGGCATTCGTATTTAACTGTCAGAGGTGAAATTCTTGGATTTGTTAAAGACGGACTACTGCGAAAGCATTTGCCAAGGATGTTTTCATTGATCAAGAACGAAAGTTAGGGGATCGAAGACGATCAGATACCGTCCTAGTC-TTAACCAT-AAACCATGCCGACTAGAGATTGGAGGTCGTTACTTAT-ACGACTCCTTCAGCACCTTATGAGAAATCAAAGTCTTTGGGTTCCGGGGGGAGTATGGTCGCAAGGCTGAAACTTAAAGGAATTGACGGAAGGGCACCACCAGGAGTGGAGCCTGCGGCTTAATTTGACTCAACACGGGGAAA--CTTACCAGGTC---------------------------------CAGAC-ATAGTAAGGATT--GACAGATTGATAGCTCTTTCTTGATTCTATGGGTGGTGGTGCATGGCCGTTCTTAGTTGGTGGAGTGATTTGTCTGGTTAATTCCGTTAACGAACGAGACCTTAACCTGCTAAATAGTTACACGTAACTCCGGTTACGTGGGCAACTTCTTAGAGGGAC-TTTGCGTG--TCTAACGCAAGGAAGTTTGAGGCAATAACAGGTCTGTGATGCCCTTAGATGTTCTGGGCTGCACGCGCGCTACACTGATGCGCTCAACGAGTTTACGACCTTGCCCGGAAGGGTT-GGGTAATCTTTTTAAAACGCATCGTGATGGGGATAGATTATTGCAATTATTAATCTTCAA-CGAGGAATTCCTAGTAAGCGCGAGTCATCAGCTCGTGCTGATTACGT-CCCTGCCCTTTGTACACACCGCCCGTCGCTCCTACCGATTGAGTGAT-CCGGTGAAT-AATTCGGACTGCAGCAGT-GTTCAGTTC-CTGAACGTTGCAG-TGGAAAGTTTAGTGAACCTTATCACTTAGAGGAAGGAGAAGTCGTAACAAGGTT---TCCGTAGGTGAACCTGCGGAAGGATCATTCACACGCATCCACTTTGATTCATTGTGAACCATCTGCTGTGAGTTTGTGCCCCTAGATGGAGGCAACTTGCTTGCTCTACACCTAGGGTCGGAATCTCGCGGGTAGTTCGGGTGATATTGGACCGTCTTCCTTTATCGTCTGGCTACCATGTCTTCATTTGAACTATGGTTTCGTCTCAACTGCTCATTTGATCTT--------------------------------------------------------------------------------------------------------------------------------------------------------------------------------------------GGTGGGCAACCACCGATGTGCTCGAGAATACAACTTTCAGCGACGGATGTCTCGGCTCGAACAACGATGAAGGGCGCAGCGAAGTGTGATAAGCATTGTGAATTGCAGAATTCCGTGAACCAATAGGGATTTGAACGTATACTGCGCCTTCGGGATATCCCTGAAGGCATGCCTGCTTCAGTGTCAATATGCTCATATGCCACCGTCAACCTGT-------------------------------------------------------------------------------------------------------------------------------------------------------------------CATGTGCTCGTCGCATGTCGTCGACGGCAGTGCGTGTTTGTGCATCAAGGTGCTGTTTCTCTCGGCCCTTGATGCATTGAGTGTATGGGTTCAGTGCACTGTCAGCAACTTGAAAAGCACCCTGTGTGTCTCATCTGTTGCTTTGTCTGGTGCTCTGATAGCCTGGTCTCTGGTCCCTCTGTGGATTTCTTTCATGACATGAAGTTAGGTGAGCAAACCCGCTGAATTTAAGCATATAAGTAAGCGGAGGATAAGAAACTAAATAGGATTCCCTTAGTAATGGCGAATGAACAGGGATAAGCTCAGCATGGAAATTGGGGCCT-CTGGCCTTGAATTGTAGTCTTGAGATGTGCTGCCAACGGAGGCGCAGATGTAAGCCTCTTGGAAAAGAGCATCAGTGAGGGTGAGAGTCCCGTCTGTCATCTGCAGTTCTCTGTGCACGGTGCATTTTCTAAGAGTCACGTTCCTCGGGATTGGAGCGCAAATTGGGTGGTAAATTTCATCTAAAGCTAAATATTGGTTCGAGACCGATAGCAAACAAGTACCATGAGGGAAAGGTGAAAAGGACTTTGAAAAGAGAGTTAAAAGTGCCTGAAATTGCTGAAAGGGAAGCGAATGGAACCAGTTGTTCTTGGCGAGTATTGGTGTTGTCTAAAGTGATGGCTTGCCACCTCAACGCAAGTGTGGTGGCAGGTTTTGATCTGGATGCGATACTGCTTCTCGCCTTGCATGTCAACGTCAGTTCACAATTGAGGAAAACTCTAGGGACATGGTAATTTGCTTCCGGGTGACTGAATGTGCCTAGTCGAACTCATTTGTGAACTGCTCCCTGTGTGTCTGGTAGCAGTGCTCTGCTGTGCATCGTCAAAAGCTTAAGCCTCGCCTTGTGCCTGGCTTTCGC--------------TGTCTGTCGGTGCCTGGAGCACGTCCTTGACATAAGTACGATGACGAAATGGTTTTATTCGACCCGTCTTGAAACACGGACCAAGGAGTCTAACATATGTGCAAGTTCACGGGTGGTAAACCTTCTTGCGCAATGAAAGTGACTGCTGGGATATCTGCACCAGCAACCGA---------CCAATCAATTGTGAGAGGTTTGAGTATGAGCATATCTGTTAGGACCCGAAAGATGGTGAACTATGCCTGAGAAGGGTGAAGTCAGGGGAAACTCTGATGGAGGCTCGTAGCGATACTGACGTGCAAATCGTTCGTCATACTTGGGTATAGGGGCGAAAGACTAATCGAACCATCTAGTAGCTGGTTCCCTCCGAAGTTTCCCTCAGGATAGCTGGAG---TTGAACAGTTTTATCAGGTAAAGCGAATGATTAGAGGAATCGGGGACGCGTTGTCCTCGACCTATTCTCAAACTTTAAATGGGTAAGATCCAGTGGTTACTTGGGTGAACTCTCTGGGATAAATGACAACTCTAAGTGGGCCATTTTTGGTAAGCAGAACTGGCGATGAGGGATGAACCTAACGTTGGGTTAAGGTGCTTAACTGCTCGCTCATCAGATACCATAAAGGGTGTTGGTTCATTTTAACAGCAGGACGGTGGTCATGGAAGTCGAAATCCGCTAAGGAGTGTGTAACAACTCACCTGCCGAATGGACTAGCCCCGAAAATGGATGGCGCTTAAGCGGGTGACCGATACCCAACCATTGTTGCAAATATGTTGCATCAATGAGTAGGAGGGCATGGGGGCTTGTGATGAAGCTTTTGGCGTAAGCCTGGGTGAAACAGCTTCTAGTGCAGATCTTGGTGGTAGTAGCAAATATTCA--AATGAGAACTTTGAAGACCGAAGTGGAGAAGGGTTCCATGTGAACAGCAGTTGGACATGGGTTAGTCGATCCTAAGAGACAGGGATGTTCCGCACACGCAGGCTTTGCCTCGTCTCTCGAAAGGGAATGGGGTTAATATTCCCCAACC-----AGGACGTGGATACTGTATGGCAACGTAAGAGAATTCGGTAACGTGGGGGGGAGCCTTGGGAAGCGTTGTCTTTTCTTTTTAACCGTCTCTTACCCTGAAATCAGATTGCCTGGAGATAGGGTTAATCGGCGGGTAAAGCACCTTGTCTTCCGAGGTGTCCGGTGCGCTCTCAACCACCCTTGAAAAACCGAAGGAAAGACTTATTCACACCCCTGGTCGTACCCATAACCGCATCAGGTCTCCAAGGTTAGCAGCCTCTGGTCAATAGAACAAAGTAGGTAAGGGAAGTCGGCAAAATAGATCCGTAACTTCGGGAAAAGGATTGGCTCTGAGGGTTGGGTATAGGGGTCCTTGTTCTGATGTTCGAGCTGAGCAGAAGCTACTTGACGCCTTCTGGTGGATAGTGGATTCGCGCATGGCGAGAATTGCCGGACAAGGAACGCCTTC--GGGCTTTCCCTGTGCAGTGAACAACCAACTCAGAACTGGAGCGGACAAGGGGAATCCGACTGTTTAATTAAAACAAAGCATTGCGATGGCCTCAAAAGGTGTTGACGCAATGTGATTTCTGCCCAGTGCTCTGAATGTCAAAGTGATGAAATTCAAACAAGCGCGGGTAAACGGCGGGAGTAACTATGACTCTCTTAAGGTAGCCAAATGCCTCGTCATCTAATTAGTGACGCGCATGAATGGATTAACGAGATTCCCACTGTCCCTATCTACTATCTAGCGAAACCACAGCCAAGGGAACGGGCTTGGGATAATCAGCGGGGAAAGAAGACCCTGTTGAGCTTGACTCTAGTCCGACTTTGTGAAATGACTTAGGAGGTGTAGCATAAGTGGGAGCTTCCGCGATCTTGAAATACCACTACTCTTAATGTCATTTTACTTATTCCGTTAGACTGAGACTTGCATCACTGCGAGTTTTGGATTTAAGGTTGTCTTCTTTGATGGTTGATCTGTGCGGAAGACATAGTCAGGTGGGGAGTTTGGCTGGGGCGGCACATCTGTTAAATGATAACGCAGGTGTCCTAAGGTGAGCTCAATGAGAACAGAAATCTCATGTGGACCAAAAGGGGAAAAGCTCGCTTGATTTTGATTTTCAGTACGAATACAAACTGTGAAAACATGGCCTATCGATCCTTTAGGTCTGAGAAATTTTCAGCTAGAGGTGTCAGAAAAGTTACCACAGGGATAACTGGCTTGTGGCAGCCAAGCGTTCATAGCGACGTTGCTTTTTGATCCTTCGATGTCGGCTCTTCCTATCATTGAGACGCAGAAGTCCCAAAGTGTCGGATTGTTCACCCGCCAATAGGGAACGTGAGCTGGGTTTAGACCGTCGTGAGAAGGTTAGTTTTACCCTACTGATGAACTTGATACTGCGACAGTAATCGAAGTCAGTACGAGAGGAACACTTCGTTCAGATACTTGGTAAATGCGGCTAGCTGAAAAGCTAATACCGCGAAGCTATCATCTGTTGGATTACGACTGAACGCCTCTAAGTCGGAATCCATGCTGACTAAGCAGCGTTGCCCACTGCCCCGGGCGTTAAATGACAAATCTTAGGTTTTGGCCCTGTTGCGATTGACTCAAATCCCTCGTGAAAGAGGGGCCGGGTGAATATAATTTCAAACGCCCGGAGCGATAGATCTCTTACAGACGATTTGGTTGAATCCGAGTGCTGTAAGTGTTGAGAGTAGGCTTTGTCCTACGATCCACTGAGGCTCAGCTTGCGTTTTATGATTTGTTTCTGCAACGTTCCCGCACCG--------------------------------------------------------------------------------------------------------------------------------------------------------------------------------------------------------------------------------------------------------
EF065717.1_Hematodinium_perezi_clone_Ld18S1_18S_ribosomal_RNA_gene__partial_sequence --------------------------------------------------------------------------------------------------------------------------------------------------------------------------------------------------------------------------------------------------------------------------------------------------------------------------------------------------------------------------------------------------------------------------------------------------------------------------------------------------------------------------------------------------------------------------------------------------------------------------------------------------------------------------------------------------------------------------------------------------------------------------------------------------------------------------------------------------------------------------------------------------------------------------------------------------------------------------------------------------------------------------------------------------------------------------------------------------------------------------------------------------------------------------------------------------------------------------------------------------------------------------------------------------------------------------------------------------------------------------------------------------------------------------------------------------------------------------------------------------------------------------------------------------------------------------------------------------------------------------------------------------------------------TTGTCTCAAAGATTAAGCCATGCATGTCTCAGTATAAGTTTATACACGGCGAAACTGCGAAAGGCTCATTAAAACAGTTATAGTTTATTTGATGATCACCCACTACTTGGATACCCGT-AGTAATTATAGAGCTAATACATGCATCAATGCCCACCTTTCCGG-AGGGTAGTGTTTATTAGATACAGAACC-GAACCAAGCTCTGCTTGGCCTT--TTGGTGATTCAGAATAACCGTACGAAG--CGCATGGT--CAAT-CCGGCGCTAGATCATTCAAGTTTCTGACCTATCAGCTTCCGACGGTAGGGTATT-GGCCTACCGTGGCATTGACGGGTAACGGA-GAATTAGGGTTCGATTCC--GGAGAGGGAGCCTGAGAAACGGCTACCACATCTAAGGAAGGCAGC-AGGCGCGCAAATTACCCAATTCTGACACAGGGAGGTGGTGACAAGAAATAACAATGCAGGGCATTA-ATGTCTTGCACTTGGAATGAGTTAAATTTAAACCCCTTTACGAGTAACAATTGGAGGGCAAGTCTGGTGCCAGCAG-CCGCGGTAATTCCAGCTCCAATAGCGTATATTAAAGTTGTTGCGG-TTAAAAAGCTCGTAGTTGGATTTCTGCTTGAAG--CGATCGGTGCACCCTT-----------TGGGTGATCATCTGGTGTGCTTCGGGCATCCTCCTGGGGAACGTTCC---TGCACTTGACTGTGTGGTG--CGGAATCTAGGAC-TTTTACTTTGAGGAAATTAGAGTGTTCACTGCAGGCATACGCCTTGAATACATTAGCATGGAATAATAAGATAGGACCTCGGTTCTA-TTTTTTCGGTTTCTAGAGCTGAGGTAATGATTAACAGGGATAGTTGGGGGCATTCGTATTTAACTGTCAGAGGTGAAATTCTTGGATTTGTTAAAGACGAACTACTGCGAAAGCATTTGCCAAGGATGTTTTCATTGATCAAGAACGAAAGTTAGGGGATCGAAGACGATCAGATACCGTCCTAGTC-TTAACCAT-AAACCATGCCGACTAGAGATTGGAGGCCGTTTTTTTG-ACGACACCTTCAGCACCTTATGAGAAATCAAAGTCTTTGGGTTCCGGGGGGAGTATGGTCGCAAGGCTGAAACTTAAAGGAATTGACGGAAGGGCACCACCAGGAGTGGAGCCTGCGGCTTAATTTGACTCAACACGGGAAAA--CTTACCAGGTC---------------------------------CAGAC-ATAGTAAGGATT--GACAGATTGATAGCTCTTTCTTGATTCTATGGGTGGTGGTGCATGGCCGTTCTTAGTTGGTGGAGTGATTTGTCTGGTTAATTCCGTTAACGAACGAGACCTTAACCTGCTAAATAGTTACACGTAACTTCGGATACGTGGGAAACTTCTTAGAGGGAC-TTTGCGTGAATCTAGCGCAAGGAAGTTTGAGGCAATAACAGGTCTGTGATGCCCTTAGATGTTCTGGGCTGCACGCGCGCTCCACTGATGCGTTCAACGAGTTTATAACCTGGCTCGATAGAGTT-GGGTAATCTTCTGAAAACGCATCGTGATGGGGATAGATTATTGGAATTATTAATCTTCAA-CGAGGAATTCCTAGTAAGCGCGAGTCATCAGCTCGTGCTGATTACGT-CCCTGCCCTTTGTACACACCGCCCGTCGCTCCTACCGATTGAGTGAT-CCGGTGAAT-AATTCGGACGGCAGCCTT-TTCCAGTTT-CTGGAAGCGGCAG-CTGGAAGTTTAGTGAACCTTATCACTTAGAGGAAGGAGAAGTCGTAACAAGGTT---TCCGTAGGTGAACCTGCGGAAGGATCATTC-------------------------------------------------------------------------------------------------------------------------------------------------------------------------------------------------------------------------------------------------------------------------------------------------------------------------------------------------------------------------------------------------------------------------------------------------------------------------------------------------------------------------------------------------------------------------------------------------------------------------------------------------------------------------------------------------------------------------------------------------------------------------------------------------------------------------------------------------------------------------------------------------------------------------------------------------------------------------------------------------------------------------------------------------------------------------------------------------------------------------------------------------------------------------------------------------------------------------------------------------------------------------------------------------------------------------------------------------------------------------------------------------------------------------------------------------------------------------------------------------------------------------------------------------------------------------------------------------------------------------------------------------------------------------------------------------------------------------------------------------------------------------------------------------------------------------------------------------------------------------------------------------------------------------------------------------------------------------------------------------------------------------------------------------------------------------------------------------------------------------------------------------------------------------------------------------------------------------------------------------------------------------------------------------------------------------------------------------------------------------------------------------------------------------------------------------------------------------------------------------------------------------------------------------------------------------------------------------------------------------------------------------------------------------------------------------------------------------------------------------------------------------------------------------------------------------------------------------------------------------------------------------------------------------------------------------------------------------------------------------------------------------------------------------------------------------------------------------------------------------------------------------------------------------------------------------------------------------------------------------------------------------------------------------------------------------------------------------------------------------------------------------------------------------------------------------------------------------------------------------------------------------------------------------------------------------------------------------------------------------------------------------------------------------------------------------------------------------------------------------------------------------------------------------------------------------------------------------------------------------------------------------------------------------------------------------------------------------------------------------------------------------------------------------------------------------------------------------------------------------------------------------------------------------------------------------------------------------------------------------------------------------------------------------------------------------------------------------------------------------------------------------------------------------------------------------------------------------------------------------------------------------------------------------------------------------------------------------------------------------------------------------------------------------------------------------------------------------------------------------------------------------------------------------------------------------------------------------------------------------------------------------------------------------
EF065718.1_Hematodinium_perezi_clone_Ld18S2_18S_ribosomal_RNA_gene__partial_sequence --------------------------------------------------------------------------------------------------------------------------------------------------------------------------------------------------------------------------------------------------------------------------------------------------------------------------------------------------------------------------------------------------------------------------------------------------------------------------------------------------------------------------------------------------------------------------------------------------------------------------------------------------------------------------------------------------------------------------------------------------------------------------------------------------------------------------------------------------------------------------------------------------------------------------------------------------------------------------------------------------------------------------------------------------------------------------------------------------------------------------------------------------------------------------------------------------------------------------------------------------------------------------------------------------------------------------------------------------------------------------------------------------------------------------------------------------------------------------------------------------------------------------------------------------------------------------------------------------------------------------------------------------------------------TTGTCTCAAAGATTAAGCCATGCATGTCTCAGTATAAGTTTATACACGGCGAAACTGCGAAAGGCTCATTAAAACAGTTATAGTTTATTTGATGATCACCCACTACTTGGATACCCGT-AGTAATTATAGAGCTAATACATGCATCAATGCCCACCTTTCCGG-AGGGTAGTGTTTATTAGATACAGAACC-GAACCAAGCTCTGCTTGGCCTT--TTGGTGATTCAGAATAACCGTACGAAG--CGCATGGT--CAAT-CCGGCGCTAGATCATTCAAGTTTCTGACCTATCAGCTTCCGACGGTAGGGTATT-GGCCTACCGTGGCATTGACGGGTAACGGA-GAATTAGGGTTCGATTCC--GGAGAGGGAGCCTGAGAAACGGCTACCACATCTAAGGAAGGCAGC-AGGCGCGCAAATTACCCAATTCTGACACAGGGAGGTAGTGACAAGAAATAACAATGCAGGGCATTA-ATGTCTTGCACTTGGAATGAGTTAAATTTAAACCCCTTTACGAGTAACAATTGGAGGGCAAGTCTGGTGCCAGCAG-CCGCGGTAATTCCAGCTCCAATAGCGTATATTAAAGTTGTTGCGG-TTAAAAAGCTCGTAGTTGGATTTCTGCTTGAAG--CGATCGGTGCACCCTT-----------TGGGTGATCATCTGGTGTGCTTCGGGCATCCTCCTGGGGAACGTTCC---TGCACTTGACTGTGTGGTG--CGGAATCTAGGAC-TTTTACTTTGAGGAAATTAGAGTGTTCACTGCAGGCATACGCCTTGAATACATTAGCATGGAATAATAAGATAGGACCTCGGTTCTA-TTTTTTCGGTTTCTAGAGCTGAGGTAATGATTAACAGGGATAGTTGGGGGCATTCGTATTTAACTGTCAGAGGTGAAATTCTTGGATTTGTTAAAGACGAACTACTGCGAAAGCATTTGCCAAGGATGTTTTCATTGATCAAGAACGAAAGTTAGGGGATCGAAGACGATCAGATACCGTCCTAGTC-TTAACCAT-AAACCATGCCGACTAGAGATTGGAGGCCGTTTTTTTG-ACGACACCTTCAGCACCTTATGAGAAATCAAAGTCTTTGGGTTCCGGGGGGAGTATGGTCGCAAGGCTGAAACTTAAAGGAATTGACGGAAGGGCACCACCAGGAGTGGAGCCTGCGGCTTAATTTGACTCAACACGGGAAAA--CTTACCAGGTC---------------------------------CAGAC-ATAGTAAGGATT--GACAGATTGATAGCTCTTTCTTGATTCTATGGGTGGTGGTGCATGGCCGTTCTTAGTTGGTGGAGTGATTTGTCTGGTTAATTCCGTTAACGAACGAGACCTTAACCTGCTAAATAGTTACACGTAACTTCGGATACGTGGGAAACTTCTTAGAGGGAC-TTTGCGTGAATCTAGCGCAAGGAAGTTTGAGGCAATAACAGGTCTGTGATGCCCTTAGATGTTCTGGGCTGCACGCGCGCTACACTGATGCGTTCAACGAGTTTATAACCTGGCTCGATAGAGTT-GGGTAATCTTCTGAAAACGCATCGTGATGGGGATAGATTATTGGAATTATTAATCTTCAA-CGAGGAATTCCTAGTAAGCGCGAGTCATCAGCTCGTGCTGATTACGT-CCCTGCCCTTTGTACACACCGCCCGTCGCTCCTACCGATTGAGTGAT-CCGGTGAAT-AATTCGGACGGCAGCCTT-TTCCAGTTT-CTGGAAGCGGCAG-CTGGAAGTTTAGTGAACCTTATCACTTAGAGGAAGGAGAAGTCGTAACAAGGTT---TCCGTAGGTGAACCTGCGGAAGGATCATTC-------------------------------------------------------------------------------------------------------------------------------------------------------------------------------------------------------------------------------------------------------------------------------------------------------------------------------------------------------------------------------------------------------------------------------------------------------------------------------------------------------------------------------------------------------------------------------------------------------------------------------------------------------------------------------------------------------------------------------------------------------------------------------------------------------------------------------------------------------------------------------------------------------------------------------------------------------------------------------------------------------------------------------------------------------------------------------------------------------------------------------------------------------------------------------------------------------------------------------------------------------------------------------------------------------------------------------------------------------------------------------------------------------------------------------------------------------------------------------------------------------------------------------------------------------------------------------------------------------------------------------------------------------------------------------------------------------------------------------------------------------------------------------------------------------------------------------------------------------------------------------------------------------------------------------------------------------------------------------------------------------------------------------------------------------------------------------------------------------------------------------------------------------------------------------------------------------------------------------------------------------------------------------------------------------------------------------------------------------------------------------------------------------------------------------------------------------------------------------------------------------------------------------------------------------------------------------------------------------------------------------------------------------------------------------------------------------------------------------------------------------------------------------------------------------------------------------------------------------------------------------------------------------------------------------------------------------------------------------------------------------------------------------------------------------------------------------------------------------------------------------------------------------------------------------------------------------------------------------------------------------------------------------------------------------------------------------------------------------------------------------------------------------------------------------------------------------------------------------------------------------------------------------------------------------------------------------------------------------------------------------------------------------------------------------------------------------------------------------------------------------------------------------------------------------------------------------------------------------------------------------------------------------------------------------------------------------------------------------------------------------------------------------------------------------------------------------------------------------------------------------------------------------------------------------------------------------------------------------------------------------------------------------------------------------------------------------------------------------------------------------------------------------------------------------------------------------------------------------------------------------------------------------------------------------------------------------------------------------------------------------------------------------------------------------------------------------------------------------------------------------------------------------------------------------------------------------------------------------------------------------------------------------------------------
EU856716.1_Hematodinium_sp._ex_Paralithodes_camtschaticus_18S_ribosomal_RNA_gene__partial_sequence ----------------------------------------------------------------------------------------------------------------------------------------------------------------------------------------------------------------------------------------------------------------------------------------------------------------------------------------------------------------------------------------------------------------------------------------------------------------------------------------------------------------------------------------------------------------------------------------------------------------------------------------------------------------------------------------------------------------------------------------------------------------------------------------------------------------------------------------------------------------------------------------------------------------------------------------------------------------------------------------------------------------------------------------------------------------------------------------------------------------------------------------------------------------------------------------------------------------------------------------------------------------------------------------------------------------------------------------------------------------------------------------------------------------------------------------------------------------------------------------------------------------------------------------------------------------------------------------------------------------------------------------------------------------------------------------------------------------------------------------------------------------TGATCACCCTCTACTTGGATACCCGT-AGTAATTATAGAGCTAATACATGCATCAATGCCCACCTTTTTGG-GGGGTAGTGTTTATTAGATACAGAACC-GAACCAAGCTCTGCTTGGCCTT--TTGGTGATTCAGAATAACCGTACGAAG--CGCATGGT--TAAT-CCGGCGCTAGATCATTCAAGTTTCTGACCTATCAGCTTCCGACGGTAGGGTATT-GGCCTACCGTGGCATTGACGGGTAACGGA-GAATTAGGGTTCGATTCC--GGAGAGGGAGCCTGAGAAACGGCTACCACATCTAAGGAAGGCAGC-AGGCGCGCAAATTACCCAATTCTGACACAGGGAGGTAGTGACAAGAAATAACAATGCAGGGCATTA-ATGTCTTGCACTTGGAATGAGTTAAATTTAAACCCCTTTACGAGTAACAATTGGAGGGCAAGTCTGGTGCCAGCAG-CCGCGGTAATTCCAGCTCCAATAGCGTATATTAAAGTTGTTGCGG-TTAAAAAGCTCGTAGTTGGATTTCTGTTTGAAG--CGATCGGTGCACCCTT-----------TGGGTGATCATCTGGTGTGCTTTGGGCATCCTCCTGGGGAACGTTCC---TGCACTTGACTGTGTGGTG--CGGAATCTAGGAC-TTTTACTTTGAGGAAATTAGAGTGTTCACTGCAGGCATACGCCTTGAATACATTAGCATGGAATAATAATATAGGACCTCGGTTCTA-TTTTTTCGGTTTCTAGAGCTGAGGTAATGATTAACAGGGATAGTTGGGGGCATTCGTATTTAACTGTCAGAGGTGAAATTCTTGGATTTGTTAAAGACGAACTACTGCGAAAGCATTTGCCAAGGATGTTTTCATTGATCAAGAACGAAAGTTAGGGGATCGAAGACGATCAGATACCGTCCTAGTC-TTAACCAT-AAACCATGCCGACTAGAGATTGGAGGCCGTTTTTTTG-ACGACACCTTCAGCACCTTATGAGAAATCAAAGTCTTTGGGTTCCGGGGGGAGTATGGTCGCAAGGCTGAAACTTAAAGGAATTGACGGAAGGGCACCACCAGGAGTGGAGCCTGCGGCTTAATTTGACTCAACACGGGAAAA--CTTACCAGGTC---------------------------------CAGAC-ATAGTAAGGATT--GACAGATTGATAGCTCTTTCTTGATTCTATGGGTGGTGGTGCATGGCCGTTCTTAGTTGGTGGAGTGATTTGTCTGGTTAATTCCGTTAACGAACGAGACCTTAACCTGCTAAATAGTTACACGTAACTCCGGATACGTGGGAAACTTCTTAGAGGGAC-TTTGCGTGAATCTAGCGCAAGGAAGTTTGAGGCAATAACAGGTCTGTGATGCCCTTAGATGTTCTGGGCTGCACGCGCGCTACACTGATGCGTTCAACGAGTTTATAACCTGGCTCGATAGAGTT-GGGTAATCTTCTGAAAACGCATCGTGATGGGGATAGATTATTGGAATTATTAATCTTCAA-CGAGGAATTCC----------------------------------------------------------------------------------------------------------------------------------------------------------------------------------------------------------------------------------------------------------------------------------------------------------------------------------------------------------------------------------------------------------------------------------------------------------------------------------------------------------------------------------------------------------------------------------------------------------------------------------------------------------------------------------------------------------------------------------------------------------------------------------------------------------------------------------------------------------------------------------------------------------------------------------------------------------------------------------------------------------------------------------------------------------------------------------------------------------------------------------------------------------------------------------------------------------------------------------------------------------------------------------------------------------------------------------------------------------------------------------------------------------------------------------------------------------------------------------------------------------------------------------------------------------------------------------------------------------------------------------------------------------------------------------------------------------------------------------------------------------------------------------------------------------------------------------------------------------------------------------------------------------------------------------------------------------------------------------------------------------------------------------------------------------------------------------------------------------------------------------------------------------------------------------------------------------------------------------------------------------------------------------------------------------------------------------------------------------------------------------------------------------------------------------------------------------------------------------------------------------------------------------------------------------------------------------------------------------------------------------------------------------------------------------------------------------------------------------------------------------------------------------------------------------------------------------------------------------------------------------------------------------------------------------------------------------------------------------------------------------------------------------------------------------------------------------------------------------------------------------------------------------------------------------------------------------------------------------------------------------------------------------------------------------------------------------------------------------------------------------------------------------------------------------------------------------------------------------------------------------------------------------------------------------------------------------------------------------------------------------------------------------------------------------------------------------------------------------------------------------------------------------------------------------------------------------------------------------------------------------------------------------------------------------------------------------------------------------------------------------------------------------------------------------------------------------------------------------------------------------------------------------------------------------------------------------------------------------------------------------------------------------------------------------------------------------------------------------------------------------------------------------------------------------------------------------------------------------------------------------------------------------------------------------------------------------------------------------------------------------------------------------------------------------------------------------------------------------------------------------------------------------------------------------------------------------------------------------------------------------------------------------------------------------------------------------------------------------------------------------------------------------------------------------------------------------------------------------------------------------------------------------
FJ844412.1_Hematodinium_sp._ex_Hyas_coarctatus_clone_5_0836_18S_ribosomal_RNA_gene__partial_sequence__internal_transcribed_spacer_1__complete_sequence__and_5.8S_ribosomal_RNA_gene__partial_sequence ---------------------------------------------------------------------------------------------------------------------------------------------------------------------------------------------------------------------------------------------------------------------------------------------------------------------------------------------------------------------------------------------------------------------------------------------------------------------------------------------------------------------------------------------------------------------------------------------------------------------------------------------------------------------------------------------------------------------------------------------------------------------------------------------------------------------------------------------------------------------------------------------------------------------------------------------------------------------------------------------------------------------------------------------------------------------------------------------------------------------------------------------------------------------------------------------------------------------------------------------------------------------------------------------------------------------------------------------------------------------------------------------------------------------------------------------------------------------------------------------------------------------------------------------------------------------------------------------------------------------------------------------------------------------------------TAAGCCATGCATGTCTCAGTATAAGTTTATACACGGCGAAACTGCGAAAGGCTCATTAAAACAGTTATAGTTTATTTGATGATCACCCTCTACTTGGATACCCGT-AGTAATTATAGAGCTAATACATGCATCAATGCCCACCTTTTTGG-GGGGTAGTGTTTATTAGATACAGAACC-GAACCAAGCTCTGCTTGGCCTT--TTGGTGATTCAGAATAACCGTACGAAG--CGCATGGT--TAAT-CCGGCGCTAGATCATTCAAGTTTCTGACCTATCAGCTTCCGACGGTAGGGTATT-GGCCTACCGTGGCATTGACGGGTAACGGA-GAATTAGGGTTCGATTCC--GGAGAGGGAGCCTGAGAAACGGCTACCACATCTAAGGAAGGCAGC-AGGCGCGCAAATTACCCAATTCTGACACAGGGAGGTAGTGACAAGAAATAACAATGCAGGGCATTA-ATGTCTTGCACTTGGAATGAGTTAAATTTAAACCCCTTTACGAGTAACAATTGGAGGGCAAGTCTGGTGCCAGCAG-CCGCGGTAATTCCAGCTCCAATAGCGTATATTAAAGTTGTTGCGG-TTAAAAAGCTCGTAGTTGGATTTCTGTTTGAAG--CGATCGGTGCACCCTT-----------TGGGTGATCATCTGGTGTGCTTTGGGCATCCTCCTGGGGAACGTTCC---TGCACTTGACTGTGTGGTG--CGGAATCTAGGAC-TTTTACTTTGAGGAAATTAGAGTGTTCACTGCAGGCATACGCCTTGAATACATTAGCATGGAATAATAATATAGGACCTCGGTTCTA-TTTTTTCGGTTTCTAGAGCTGAGGTAATGATTAACAGGGATAGTTGGGGGCATTCGTATTTAACTGTCAGAGGTGAAATTCTTGGATTTGTTAAAGACGAACTACTGCGAAAGCATTTGCCAAGGATGTTTTCATTGATCAAGAACGAAAGTTAGGGGATCGAAGACGATCAGATACCGTCCTAGTC-TTAACCAT-AAACCATGCCGACTAGAGATTGGAGGCCGTTTTTTTG-ACGACACCTTCAGCACCTTATGAGAAATCAAAGTCTTTGGGTTCCGGGGGGAGTATGGTCGCAAGGCTGAAACTTAAAGGAATTGACGGAAGGGCACCACCAGGAGTGGAGCCTGCGGCTTAATTTGACTCAACACGGGAAAA--CTTACCAGGTC---------------------------------CAGAC-ATAGTAAGGATT--GACAGATTGATAGCTCTTTCTTGATTCTATGGGTGGTGGTGCATGGCCGTTCTTAGTTGGTGGAGTGATTTGTCTGGTTAATTCCGTTAACGAACGAGACCTTAACCTGCTAAATAGTTACACGTAACTCCGGATACGTGGGAAACTTCTTAGAGGGAC-TTTGCGTGAATCTAGCGCAAGGAAGTTTGAGGCAATAACAGGTCTGTGATGCCCTTAGATGTTCTGGGCTGCACGCGCGCTACACTGATGCGTTCAACGAGTTTATAACCTGGCTCGATAGAGTT-GGGTAATCTTCTGAAAACGCATCGTGATGGGGATAGATTATTGGAATTATTAATCTTCAA-CGAGGAATTCCTAGTAAGCGCGAGTCATCAGCTCGTGCTGATTACGT-CCCTGCCCTTTGTACACACCGCCCGTCGCTCCTACCGATTGAGTGAT-CCGGTGAAT-AATTCGGACGGCAGCCTT-TTCCAGTTT-CTGGAAGTGGCAG-CTGGAAGTTTAGTGAACCTTATCACTTAGAGGAAGGAGAAGTCGTAACAAGGTT---TCCGTAGGTGAACCTGCGGAAGGATCATTCGCACGAAT-----------------------------------------AATCAATAAAAAACACCGTGAACCTTGGCCATTAGCACGAGCAAAAAAGCGCATGC-------GCATGCTGCATGCCCCCGCCGCCGCCTCCGC----------------TGTGTGTGTGTGTGTGTGGGGGTGTTTGTGTGTGCGCGTTCGTGCTACTAAGGGCTGTGAGTGATGGGGAAC--------CACCTCTCCAAATATTTCTCCAGCCCACGTTTGTTTTCCTTATAATAACTCTCTAATTTCACTTATTCAAT--TATAACTAAGCTTCTTCTCCCCTTCCCTTCTTCGTCCAGAAGAAGA---------AGGAGGAGGAGGAGGAGGGAGGTTATATATATAATTTTCAATTTAGAAAATTTTAGCGATGAATGCCTCGGCTCGGGTTACGATGAAGGACGCARCGAATTGCGATAANCAATGCGAATTGCGAGATTCCGTGAA---------------------------------------------------------------------------------------------------------------------------------------------------------------------------------------------------------------------------------------------------------------------------------------------------------------------------------------------------------------------------------------------------------------------------------------------------------------------------------------------------------------------------------------------------------------------------------------------------------------------------------------------------------------------------------------------------------------------------------------------------------------------------------------------------------------------------------------------------------------------------------------------------------------------------------------------------------------------------------------------------------------------------------------------------------------------------------------------------------------------------------------------------------------------------------------------------------------------------------------------------------------------------------------------------------------------------------------------------------------------------------------------------------------------------------------------------------------------------------------------------------------------------------------------------------------------------------------------------------------------------------------------------------------------------------------------------------------------------------------------------------------------------------------------------------------------------------------------------------------------------------------------------------------------------------------------------------------------------------------------------------------------------------------------------------------------------------------------------------------------------------------------------------------------------------------------------------------------------------------------------------------------------------------------------------------------------------------------------------------------------------------------------------------------------------------------------------------------------------------------------------------------------------------------------------------------------------------------------------------------------------------------------------------------------------------------------------------------------------------------------------------------------------------------------------------------------------------------------------------------------------------------------------------------------------------------------------------------------------------------------------------------------------------------------------------------------------------------------------------------------------------------------------------------------------------------------------------------------------------------------------------------------------------------------------------------------------------------------------------------------------------------------------------------------------------------------------------------------------------------------------------------------------------------------------------------------------------------------------------------------------------------------------------------------------------------------------------------------------------------------------------------------------------------------------------------------------------------------------------------------------------------------------------------------------------------------------------------------------------------------------------------------------------------------------------------------------------------------------------------------------------------------------------------------------------------------------------------------------------------------------------------------------------------------------------------------------------------------------------------------------------------------
FJ844413.1_Hematodinium_sp._ex_Lithodes_couesi_clone_4_1062_18S_ribosomal_RNA_gene__partial_sequence__internal_transcribed_spacer_1__complete_sequence__and_5.8S_ribosomal_RNA_gene__partial_sequence -------------------------------------------------------------------------------------------------------------------------------------------------------------------------------------------------------------------------------------------------------------------------------------------------------------------------------------------------------------------------------------------------------------------------------------------------------------------------------------------------------------------------------------------------------------------------------------------------------------------------------------------------------------------------------------------------------------------------------------------------------------------------------------------------------------------------------------------------------------------------------------------------------------------------------------------------------------------------------------------------------------------------------------------------------------------------------------------------------------------------------------------------------------------------------------------------------------------------------------------------------------------------------------------------------------------------------------------------------------------------------------------------------------------------------------------------------------------------------------------------------------------------------------------------------------------------------------------------------------------------------------------------------------------------------------CCATGCATGTCTCAGTATAAGTTTATACACGGCGAAACTGCGAAAGGCTCATTAAAACAGTTATAGTTTATTTGATGATCACCCTCTACTTGGATACCCGT-AGTAATTATAGAGCTAATACATGCATCAATGCCCACCTTTTTGG-GGGGTAGTGTTTATTAGATACAGAACC-GAACCAAGCTCTGCTTGGCCTT--TTGGTGATTCAGAATAACCGTACGAAG--CGCATGGT--TAAT-CCGGCGCTAGATCATTCAAGTTTCTGACCTATCAGCTTCCGACGGTAGGGTATT-GGCCTACCGTGGCATTGACGGGTAACGGA-GAATTAGGGTTCGATTCC--GGAGAGGGAGCCTGAGAAACGGCTACCACATCTAAGGAAGGCAGC-AGGCGCGCAAATTACCCAATTCTGACACAGGGAGGTAGTGACAAGAAATAACAATGCAGGGCATTA-ATGTCTTGCACTTGGAATGAGTTAAATTTAAACCCCTTTACGAGTAACAATTGGAGGGCAAGTCTGGTGCCAGCAG-CCGCGGTAATTCCAGCTCCAATAGCGTATATTAAAGTTGTTGCGG-TTAAAAAGCTCGTAGTTGGATTTCTGTTTGAAG--CGATCGGTGCACCCTT-----------TGGGTGATCATCTGGTGTGCTTTGGGCATCCTCCTGGGGAACGTTCC---TGCACTTGACTGTGTGGTG--CGGAATCTAGGAC-TTTTACTTTGAGGAAATTAGAGTGTTCACTGCAGGCATACGCCTTGAATACATTAGCATGGAATAATAATATAGGACCTCGGTTCTA-TTTTTTCGGTTTCTAGAGCTGAGGTAATGATTAACAGGGATAGTTGGGGGCATTCGTATTTAACTGTCAGAGGTGAAATTCTTGGATTTGTTAAAGACGAACTACTGCGAAAGCATTTGCCAAGGATGTTTTCATTGATCAAGAACGAAAGTTAGGGGATCGAAGACGATCAGATACCGTCCTAGTC-TTAACCAT-AAACCATGCCGACTAGAGATTGGAGGCCGTTTTTTTG-ACGACACCTTCAGCACCTTATGAGAAATCAAAGTCTTTGGGTTCCGGGGGGAGTATGGTCGCAAGGCTGAAACTTAAAGGAATTGACGGAAGGGCACCACCAGGAGTGGAGCCTGCGGCTTAATTTGACTCAACACGGGAAAA--CTTACCAGGTC---------------------------------CAGAC-ATAGTAAGGATT--GACAGATTGATAGCTCTTTCTTGATTCTATGGGTGGTGGTGCATGGCCGTTCTTAGTTGGTGGAGTGATTTGTCTGGTTAATTCCGTTAACGAACGAGACCTTAACCTGCTAAATAGTTACACGTAACTCCGGATACGTGGGAAACTTCTTAGAGGGAC-TTTGCGTGAATCTAGCGCAAGGAAGTTTGAGGCAATAACAGGTCTGTGATGCCCTTAGATGTTCTGGGCTGCACGCGCGCTACACTGATGCGTTCAACGAGTTTATAACCTGGCTCGATAGAGTT-GGGTAATCTTCTGAAAACGCATCGTGATGGGGATAGATTATTGGAATTATTAATCTTCAA-CGAGGAATTCCTAGTAAGCGCGAGTCATCAGCTCGTGCTGATTACGT-CCCTGCCCTTTGTACACACCGCCCGTCGCTCCTACCGATTGAGTGAT-CCGGTGAAT-AATTCGGACGGCAGCCTT-TTCCAGTTT-CTGGAAGTGGCAG-CTGGAAGTTTAGTGAACCTTATCACTTAGAGGAAGGAGAAGTCGTAACAAGGTT---TCCGTAGGTGAACCTGCGGAAGGATCATTCGCACGAAT-----------------------------------------AATCAATAAAAAACACCGTGAACCTTGGCCATTAGCACGAGCAAAAAAGCGCATGC-------GCATGCTGCATGCCCCCGCCGCCGCCTCCGC----------------------TGTGTGTGTGTGGGGGTGTTTGTGTGTGCGCGTTCGTGCTACTAAGGGCTGTGAGTGATGGGGAAC--------CACCTCTCCAAATATTTCTCCAGCCCACGTTTGTTTTCCTTATAATAACTCTCTAATTTCACTTATTCAATTATATAACTAAGCTTCTTCTCCCCTTCCCTTCTTCGTCCAGAAGAAGA---------AGGAGGAGGAGGAGGAGGGAGGTTATATATATAATTTTCAATTTAGAAAATTTTAGCGATGAATGCCTCGGCTCGGGTTACGATGAAAGACGCAGCGAATTGCGATAAGCAATGCAAATTGCAGAATTCCGTGAA---------------------------------------------------------------------------------------------------------------------------------------------------------------------------------------------------------------------------------------------------------------------------------------------------------------------------------------------------------------------------------------------------------------------------------------------------------------------------------------------------------------------------------------------------------------------------------------------------------------------------------------------------------------------------------------------------------------------------------------------------------------------------------------------------------------------------------------------------------------------------------------------------------------------------------------------------------------------------------------------------------------------------------------------------------------------------------------------------------------------------------------------------------------------------------------------------------------------------------------------------------------------------------------------------------------------------------------------------------------------------------------------------------------------------------------------------------------------------------------------------------------------------------------------------------------------------------------------------------------------------------------------------------------------------------------------------------------------------------------------------------------------------------------------------------------------------------------------------------------------------------------------------------------------------------------------------------------------------------------------------------------------------------------------------------------------------------------------------------------------------------------------------------------------------------------------------------------------------------------------------------------------------------------------------------------------------------------------------------------------------------------------------------------------------------------------------------------------------------------------------------------------------------------------------------------------------------------------------------------------------------------------------------------------------------------------------------------------------------------------------------------------------------------------------------------------------------------------------------------------------------------------------------------------------------------------------------------------------------------------------------------------------------------------------------------------------------------------------------------------------------------------------------------------------------------------------------------------------------------------------------------------------------------------------------------------------------------------------------------------------------------------------------------------------------------------------------------------------------------------------------------------------------------------------------------------------------------------------------------------------------------------------------------------------------------------------------------------------------------------------------------------------------------------------------------------------------------------------------------------------------------------------------------------------------------------------------------------------------------------------------------------------------------------------------------------------------------------------------------------------------------------------------------------------------------------------------------------------------------------------------------------------------------------------------------------------------------------------------------------------------------------------
FJ844414.1_Hematodinium_sp._ex_Chionoecetes_bairdi_clone_3_1045_18S_ribosomal_RNA_gene__partial_sequence__internal_transcribed_spacer_1__complete_sequence__and_5.8S_ribosomal_RNA_gene__partial_sequence ------------------------------------------------------------------------------------------------------------------------------------------------------------------------------------------------------------------------------------------------------------------------------------------------------------------------------------------------------------------------------------------------------------------------------------------------------------------------------------------------------------------------------------------------------------------------------------------------------------------------------------------------------------------------------------------------------------------------------------------------------------------------------------------------------------------------------------------------------------------------------------------------------------------------------------------------------------------------------------------------------------------------------------------------------------------------------------------------------------------------------------------------------------------------------------------------------------------------------------------------------------------------------------------------------------------------------------------------------------------------------------------------------------------------------------------------------------------------------------------------------------------------------------------------------------------------------------------------------------------------------------------------------------------------------------------CATGTCTCAGTATAAGTTTATACACGGCGAAACTGCGAAAGGCTCATTAAAACAGTTATAGTTTATTTGATGATCACCCTCTACTTGGATACCCGT-AGTAATTATAGAGCTAATACATGCATCAATGCCCACCTTTTTGG-GGGGTAGTGTTTATTAGATACAGAACC-GAACCAAGCTCTGCTTGGCCTT--TTGGTGATTCAGAATAACCGTACGAAG--CGCATGGT--TAAT-CCGGCGCTAGATCATTCAAGTTTCTGACCTATCAGCTTCCGACGGTAGGGTATT-GGCCTACCGTGGCATTGACGGGTAACGGA-GAATTAGGGTTCGATTCC--GGAGAGGGAGCCTGAGAAACGGCTACCACATCTAAGGAAGGCAGC-AGGCGCGCAAATTACCCAATTCTGACACAGGGAGGTAGTGACAAGAAATAACAATGCAGGGCATTA-ATGTCTTGCACTTGGAATGAGTTAAATTTAAACCCCTTTACGAGTAACAATTGGAGGGCAAGTCTGGTGCCAGCAG-CCGCGGTAATTCCAGCTCCAATAGCGTATATTAAAGTTGTTGCGG-TTAAAAAGCTCGTAGTTGGATTTCTGTTTGAAG--CGATCGGTGCACCCTT-----------TGGGTGATCATCTGGTGTGCTTTGGGCATCCTCCTGGGGAACGTTCC---TGCACTTGACTGTGTGGTG--CGGAATCTAGGAC-TTTTACTTTGAGGAAATTAGAGTGTTCACTGCAGGCATACGCCTTGAATACATTAGCATGGAATAATAATATAGGACCTCGGTTCTA-TTTTTTCGGTTTCTAGAGCTGAGGTAATGATTAACAGGGATAGTTGGGGGCATTCGTATTTAACTGTCAGAGGTGAAATTCTTGGATTTGTTAAAGACGAACTACTGCGAAAGCATTTGCCAAGGATGTTTTCATTGATCAAGAACGAAAGTTAGGGGATCGAAGACGATCAGATACCGTCCTAGTC-TTAACCAT-AAACCATGCCGACTAGAGATTGGAGGCCGTTTTTTTG-ACGACACCTTCAGCACCTTATGAGAAATCAAAGTCTTTGGGTTCCGGGGGGAGTATGGTCGCAAGGCTGAAACTTAAAGGAATTGACGGAAGGGCACCACCAGGAGTGGAGCCTGCGGCTTAATTTGACTCAACACGGGAAAA--CTTACCAGGTC---------------------------------CAGAC-ATAGTAAGGATT--GACAGATTGATAGCTCTTTCTTGATTCTATGGGTGGTGGTGCATGGCCGTTCTTAGTTGGTGGAGTGATTTGTCTGGTTAATTCCGTTAACGAACGAGACCTTAACCTGCTAAATAGTTACACGTAACTCCGGATACGTGGGAAACTTCTTAGAGGGAC-TTTGCGTGAATCTAGCGCAAGGAAGTTTGAGGCAATAACAGGTCTGTGATGCCCTTAGATGTTCTGGGCTGCACGCGCGCTACACTGATGCGTTCAACGAGTTTATAACCTGGCTCGATAGAGTT-GGGTAATCTTCTGAAAACGCATCGTGATGGGGATAGATTATTGGAATTATTAATCTTCAA-CGAGGAATTCCTAGTAAGCGCGAGTCATCAGCTCGTGCTGATTACGT-CCCTGCCCTTTGTACACACCGCCCGTCGCTCCTACCGATTGAGTGAT-CCGGTGAAT-AATTCGGACGGCAGCCTT-TTCCAGTTT-CTGGAAGTGGCAG-CTGGAAGTTTAGTGAACCTTATCACTTAGAGGAAGGAGAAGTCGTAACAAGGTT---TCCGTAGGTGAACCTGCGGAAGGATCATTCGCACGAAT-----------------------------------------AATCAATAAAAAACACCGTGAACCTTGGCCATTAGCACGAGCAAAAAAGCGCATGC-------GCATGCTGCATGCCCCCGCCGCCGCCTCCGC----------------TGTGTGTGTGTGTGTGTGGGGGTGTTTGTGTGTGCGCGTTCGTGCTACTAAGGGCTGTGAGTGATGGGGAAC--------CACCTCTCCAAATATTTCTCCAGCCCACGTTTGTTTTCCTTATAATAACTCTCTAATTTCACTTATTCAATTATATAACTAAGCTTCTTCTCCCCTTCCCTTCTTCGTCCAGAAGAAGA---------AGGAGGAGGAGGAGGAGGGAGGTTATATATATAATTTTCAATTTAGAAAATTTTAGCGATGAATGCCTCGGCTCGGGTTACGATGAAGGACGCAGCGAATTGCGATAATCAATGCGAATTGCAGAATTCCGTGAA---------------------------------------------------------------------------------------------------------------------------------------------------------------------------------------------------------------------------------------------------------------------------------------------------------------------------------------------------------------------------------------------------------------------------------------------------------------------------------------------------------------------------------------------------------------------------------------------------------------------------------------------------------------------------------------------------------------------------------------------------------------------------------------------------------------------------------------------------------------------------------------------------------------------------------------------------------------------------------------------------------------------------------------------------------------------------------------------------------------------------------------------------------------------------------------------------------------------------------------------------------------------------------------------------------------------------------------------------------------------------------------------------------------------------------------------------------------------------------------------------------------------------------------------------------------------------------------------------------------------------------------------------------------------------------------------------------------------------------------------------------------------------------------------------------------------------------------------------------------------------------------------------------------------------------------------------------------------------------------------------------------------------------------------------------------------------------------------------------------------------------------------------------------------------------------------------------------------------------------------------------------------------------------------------------------------------------------------------------------------------------------------------------------------------------------------------------------------------------------------------------------------------------------------------------------------------------------------------------------------------------------------------------------------------------------------------------------------------------------------------------------------------------------------------------------------------------------------------------------------------------------------------------------------------------------------------------------------------------------------------------------------------------------------------------------------------------------------------------------------------------------------------------------------------------------------------------------------------------------------------------------------------------------------------------------------------------------------------------------------------------------------------------------------------------------------------------------------------------------------------------------------------------------------------------------------------------------------------------------------------------------------------------------------------------------------------------------------------------------------------------------------------------------------------------------------------------------------------------------------------------------------------------------------------------------------------------------------------------------------------------------------------------------------------------------------------------------------------------------------------------------------------------------------------------------------------------------------------------------------------------------------------------------------------------------------------------------------------------------------------------------------------
FJ844415.1_Hematodinium_sp._ex_Chionoecetes_bairdi_clone_3_1046_18S_ribosomal_RNA_gene__partial_sequence__internal_transcribed_spacer_1__complete_sequence__and_5.8S_ribosomal_RNA_gene__partial_sequence -------------------------------------------------------------------------------------------------------------------------------------------------------------------------------------------------------------------------------------------------------------------------------------------------------------------------------------------------------------------------------------------------------------------------------------------------------------------------------------------------------------------------------------------------------------------------------------------------------------------------------------------------------------------------------------------------------------------------------------------------------------------------------------------------------------------------------------------------------------------------------------------------------------------------------------------------------------------------------------------------------------------------------------------------------------------------------------------------------------------------------------------------------------------------------------------------------------------------------------------------------------------------------------------------------------------------------------------------------------------------------------------------------------------------------------------------------------------------------------------------------------------------------------------------------------------------------------------------------------------------------------------------------------------------------------CCATGCATGTCTCAGTATAAGTTTATACACGGCGAAACTGCGAAAGGCTCATTAAAACAGTTATAGTTTATTTGATGATCACCCTCTACTTGGATACCCGT-AGTAATTATAGAGCTAATACATGCATCAATGCCCACCTTTTTGG-GGGGTAGTGTTTATTAGATACAGAACC-GAACCAAGCTCTGCTTGGCCTT--TTGGTGATTCAGAATAACCGTACGAAG--CGCATGGT--TAAT-CCGGCGCTAGATCATTCAAGTTTCTGACCTATCAGCTTCCGACGGTAGGGTATT-GGCCTACCGTGGCATTGACGGGTAACGGA-GAATTAGGGTTCGATTCC--GGAGAGGGAGCCTGAGAAACGGCTACCACATCTAAGGAAGGCAGC-AGGCGCGCAAATTACCCAATTCTGACACAGGGAGGTAGTGACAAGAAATAACAATGCAGGGCATTA-ATGTCTTGCACTTGGAATGAGTTAAATTTAAACCCCTTTACGAGTAACAATTGGAGGGCAAGTCTGGTGCCAGCAG-CCGCGGTAATTCCAGCTCCAATAGCGTATATTAAAGTTGTTGCGG-TTAAAAAGCTCGTAGTTGGATTTCTGTTTGAAG--CGATCGGTGCACCCTT-----------TGGGTGATCATCTGGTGTGCTTTGGGCATCCTCCTGGGGAACGTTCC---TGCACTTGACTGTGTGGTG--CGGAATCTAGGAC-TTTTACTTTGAGGAAATTAGAGTGTTCACTGCAGGCATACGCCTTGAATACATTAGCATGGAATAATAATATAGGACCTCGGTTCTA-TTTTTTCGGTTTCTAGAGCTGAGGTAATGATTAACAGGGATAGTTGGGGGCATTCGTATTTAACTGTCAGAGGTGAAATTCTTGGATTTGTTAAAGACGAACTACTGCGAAAGCATTTGCCAAGGATGTTTTCATTGATCAAGAACGAAAGTTAGGGGATCGAAGACGATCAGATACCGTCCTAGTC-TTAACCAT-AAACCATGCCGACTAGAGATTGGAGGCCGTTTTTTTG-ACGACACCTTCAGCACCTTATGAGAAATCAAAGTCTTTGGGTTCCGGGGGGAGTATGGTCGCAAGGCTGAAACTTAAAGGAATTGACGGAAGGGCACCACCAGGAGTGGAGCCTGCGGCTTAATTTGACTCAACACGGGAAAA--CTTACCAGGTC---------------------------------CAGAC-ATAGTAAGGATT--GACAGATTGATAGCTCTTTCTTGATTCTATGGGTGGTGGTGCATGGCCGTTCTTAGTTGGTGGAGTGATTTGTCTGGTTAATTCCGTTAACGAACGAGACCTTAACCTGCTAAATAGTTACACGTAACTCCGGATACGTGGGAAACTTCTTAGAGGGAC-TTTGCGTGAATCTAGCGCAAGGAAGTTTGAGGCAATAACAGGTCTGTGATGCCCTTAGATGTTCTGGGCTGCACGCGCGCTACACTGATGCGTTCAACGAGTTTATAACCTGGCTCGATAGAGTT-GGGTAATCTTCTGAAAACGCATCGTGATGGGGATAGATTATTGGAATTATTAATCTTCAA-CGAGGAATTCCTAGTAAGCGCGAGTCATCAGCTCGTGCTGATTACGT-CCCTGCCCTTTGTACACACCGCCCGTCGCTCCTACCGATTGAGTGAT-CCGGTGAAT-AATTCGGACGGCAGCCTT-TTCCAGTTT-CTGGAAGTGGCAG-CTGGAAGTTTAGTGAACCTTATCACTTAGAGGAAGGAGAAGTCGTAACAAGGTT---TCCGTAGGTGAACCTGCGGAAGGATCATTCGCACGAAT-----------------------------------------AATCAATAAAAAACACCGTGAACCTTGGCCATTAGCACGAGCAAAAAAGCGCATGC-------GCATGCTGCATGCCCCCGCCGCCGCCTCCGC----------------TGTGTGTGTGTGTGTGTGGGGGTGTTTGTGTGTGCGCGTTCGTGCTACTAAGGGCTGTGAGTGATGGGGAAC--------CACCTCTCCAAATATTTCTCCAGCCCACGTTTGTTTTCCTTATAATAACTCTCTAATTTCACTTATTCAAT--TATAACTAAGCTTCTTCTCCCCTTCCCTTCTTCGTCCAGAAGAAGA---------AGGAGGAGGAGGAGGAGGGAGGTTATATATATAATTTTCAATTTAGAAAATTTTAGCGATGAATGCCTC---------------------------------------------------------------------------------------------------------------------------------------------------------------------------------------------------------------------------------------------------------------------------------------------------------------------------------------------------------------------------------------------------------------------------------------------------------------------------------------------------------------------------------------------------------------------------------------------------------------------------------------------------------------------------------------------------------------------------------------------------------------------------------------------------------------------------------------------------------------------------------------------------------------------------------------------------------------------------------------------------------------------------------------------------------------------------------------------------------------------------------------------------------------------------------------------------------------------------------------------------------------------------------------------------------------------------------------------------------------------------------------------------------------------------------------------------------------------------------------------------------------------------------------------------------------------------------------------------------------------------------------------------------------------------------------------------------------------------------------------------------------------------------------------------------------------------------------------------------------------------------------------------------------------------------------------------------------------------------------------------------------------------------------------------------------------------------------------------------------------------------------------------------------------------------------------------------------------------------------------------------------------------------------------------------------------------------------------------------------------------------------------------------------------------------------------------------------------------------------------------------------------------------------------------------------------------------------------------------------------------------------------------------------------------------------------------------------------------------------------------------------------------------------------------------------------------------------------------------------------------------------------------------------------------------------------------------------------------------------------------------------------------------------------------------------------------------------------------------------------------------------------------------------------------------------------------------------------------------------------------------------------------------------------------------------------------------------------------------------------------------------------------------------------------------------------------------------------------------------------------------------------------------------------------------------------------------------------------------------------------------------------------------------------------------------------------------------------------------------------------------------------------------------------------------------------------------------------------------------------------------------------------------------------------------------------------------------------------------------------------------------------------------------------------------------------------------------------------------------------------------------------------------------------------------------------------------------------------------------------------------------------------------------------------------------------------------------------------------------------------------------------------------------------------------------------------------------------
FJ844416.1_Hematodinium_sp._ex_Chionoecetes_bairdi_clone_3_1047_18S_ribosomal_RNA_gene__partial_sequence__internal_transcribed_spacer_1__complete_sequence__and_5.8S_ribosomal_RNA_gene__partial_sequence --------------------------------------------------------------------------------------------------------------------------------------------------------------------------------------------------------------------------------------------------------------------------------------------------------------------------------------------------------------------------------------------------------------------------------------------------------------------------------------------------------------------------------------------------------------------------------------------------------------------------------------------------------------------------------------------------------------------------------------------------------------------------------------------------------------------------------------------------------------------------------------------------------------------------------------------------------------------------------------------------------------------------------------------------------------------------------------------------------------------------------------------------------------------------------------------------------------------------------------------------------------------------------------------------------------------------------------------------------------------------------------------------------------------------------------------------------------------------------------------------------------------------------------------------------------------------------------------------------------------------------------------------------------------------------------CATGCATGTCTCAGTATAAGTTTATACACGGCGAAACTGCGAAAGGCTCATTAAAACAGTTATAGTTTATTTGATGATCACCCTCTACTTGGATACCCGT-AGTAATTATAGAGCTAATACATGCATCAATGCCCACCTTTTTGG-GGGGTAGTGTTTATTAGATACAGAACC-GAACCAAGCTCTGCTTGGCCTT--TTGGTGATTCAGAATAACCGTACGAAG--CGCATGGT--TAAT-CCGGCGCTAGATCATTCAAGTTTCTGACCTATCAGCTTCCGACGGTAGGGTATT-GGCCTACCGTGGCATTGACGGGTAACGGA-GAATTAGGGTTCGATTCC--GGAGAGGGAGCCTGAGAAACGGCTACCACATCTAAGGAAGGCAGC-AGGCGCGCAAATTACCCAATTCTGACACAGGGAGGTAGTGACAAGAAATAACAATGCAGGGCATTA-ATGTCTTGCACTTGGAATGAGTTAAATTTAAACCCCTTTACGAGTAACAATTGGAGGGCAAGTCTGGTGCCAGCAG-CCGCGGTAATTCCAGCTCCAATAGCGTATATTAAAGTTGTTGCGG-TTAAAAAGCTCGTAGTTGGATTTCTGTTTGAAG--CGATCGGTGCACCCTT-----------TGGGTGATCATCTGGTGTGCTTTGGGCATCCTCCTGGGGAACGTTCC---TGCACTTGACTGTGTGGTG--CGGAATCTAGGAC-TTTTACTTTGAGGAAATTAGAGTGTTCACTGCAGGCATACGCCTTGAATACATTAGCATGGAATAATAATATAGGACCTCGGTTCTA-TTTTTTCGGTTTCTAGAGCTGAGGTAATGATTAACAGGGATAGTTGGGGGCATTCGTATTTAACTGTCAGAGGTGAAATTCTTGGATTTGTTAAAGACGAACTACTGCGAAAGCATTTGCCAAGGATGTTTTCATTGATCAAGAACGAAAGTTAGGGGATCGAAGACGATCAGATACCGTCCTAGTC-TTAACCAT-AAACCATGCCGACTAGAGATTGGAGGCCGTTTTTTTG-ACGACACCTTCAGCACCTTATGAGAAATCAAAGTCTTTGGGTTCCGGGGGGAGTATGGTCGCAAGGCTGAAACTTAAAGGAATTGACGGAAGGGCACCACCAGGAGTGGAGCCTGCGGCTTAATTTGACTCAACACGGGAAAA--CTTACCAGGTC---------------------------------CAGAC-ATAGTAAGGATT--GACAGATTGATAGCTCTTTCTTGATTCTATGGGTGGTGGTGCATGGCCGTTCTTAGTTGGTGGAGTGATTTGTCTGGTTAATTCCGTTAACGAACGAGACCTTAACCTGCTAAATAGTTACACGTAACTCCGGATACGTGGGAAACTTCTTAGAGGGAC-TTTGCGTGAATCTAGCGCAAGGAAGTTTGAGGCAATAACAGGTCTGTGATGCCCTTAGATGTTCTGGGCTGCACGCGCGCTACACTGATGCGTTCAACGAGTTTATAACCTGGCTCGATAGAGTT-GGGTAATCTTCTGAAAACGCATCGTGATGGGGATAGATTATTGGAATTATTAATCTTCAA-CGAGGAATTCCTAGTAAGCGCGAGTCATCAGCTCGTGCTGATTACGT-CCCTGCCCTTTGTACACACCGCCCGTCGCTCCTACCGATTGAGTGAT-CCGGTGAAT-AATTCGGACGGCAGCCTT-TTCCAGTTT-CTGGAAGTGGCAG-CTGGAAGTTTAGTGAACCTTATCACTTAGAGGAAGGAGAAGTCGTAACAAGGTT---TCCGTAGGWGAACCTGCGGAAGGATCATTCGCACGAAT-----------------------------------------AATCAATAAAAAACACCGTGAACCTTGGCCATTAGCACGAGCAAAAAAGCGCATGC-------GCATGCTGCATGCCCCCGCCGCCGCCTCCGC----------------TGTGTGTGTGTGTGTGTGGGGGTGTTTGTGTGTGCGCGTTCGTGCTACTAAGGGCTGTGAGTGATGGGGAAC--------CACCTCTCCAAATATTTCTCCAGCCCACGTTTGTTTTCCTTATAATAACTCTCTAATTTCACTTATTCAAT--TATAACTAAGCTTCTTCTCCCCTTCCCTTCTTCGTCCAGAAGAAGA---------AGGAGGAGGAGGAGGAGGGAGGTTATATATATAATTTTCAATTTAGAAAATTTTAGCGATGAATGCCTCGGCTCGGGTTACGATGAAGAACGCGCGAAATGCG-----------------------------------------------------------------------------------------------------------------------------------------------------------------------------------------------------------------------------------------------------------------------------------------------------------------------------------------------------------------------------------------------------------------------------------------------------------------------------------------------------------------------------------------------------------------------------------------------------------------------------------------------------------------------------------------------------------------------------------------------------------------------------------------------------------------------------------------------------------------------------------------------------------------------------------------------------------------------------------------------------------------------------------------------------------------------------------------------------------------------------------------------------------------------------------------------------------------------------------------------------------------------------------------------------------------------------------------------------------------------------------------------------------------------------------------------------------------------------------------------------------------------------------------------------------------------------------------------------------------------------------------------------------------------------------------------------------------------------------------------------------------------------------------------------------------------------------------------------------------------------------------------------------------------------------------------------------------------------------------------------------------------------------------------------------------------------------------------------------------------------------------------------------------------------------------------------------------------------------------------------------------------------------------------------------------------------------------------------------------------------------------------------------------------------------------------------------------------------------------------------------------------------------------------------------------------------------------------------------------------------------------------------------------------------------------------------------------------------------------------------------------------------------------------------------------------------------------------------------------------------------------------------------------------------------------------------------------------------------------------------------------------------------------------------------------------------------------------------------------------------------------------------------------------------------------------------------------------------------------------------------------------------------------------------------------------------------------------------------------------------------------------------------------------------------------------------------------------------------------------------------------------------------------------------------------------------------------------------------------------------------------------------------------------------------------------------------------------------------------------------------------------------------------------------------------------------------------------------------------------------------------------------------------------------------------------------------------------------------------------------------------------------------------------------------------------------------------------------------------------------------------------------------------------------------------------------------------------------------------------------------------------------------------------------------------------------------------------------------------------------------------------------------------------------------
FJ844417.1_Hematodinium_sp._ex_Chionoecetes_bairdi_clone_3_3143_18S_ribosomal_RNA_gene__partial_sequence__internal_transcribed_spacer_1__complete_sequence__and_5.8S_ribosomal_RNA_gene__partial_sequence ----------------------------------------------------------------------------------------------------------------------------------------------------------------------------------------------------------------------------------------------------------------------------------------------------------------------------------------------------------------------------------------------------------------------------------------------------------------------------------------------------------------------------------------------------------------------------------------------------------------------------------------------------------------------------------------------------------------------------------------------------------------------------------------------------------------------------------------------------------------------------------------------------------------------------------------------------------------------------------------------------------------------------------------------------------------------------------------------------------------------------------------------------------------------------------------------------------------------------------------------------------------------------------------------------------------------------------------------------------------------------------------------------------------------------------------------------------------------------------------------------------------------------------------------------------------------------------------------------------------------------------------------------------------------------------------------TCTCAGTATAAGTTTATACACGGCGAAACTGCGAAAGGCTCATTAAAACAGTTATAGTTTATTTGATGATCACCCTCTACTTGGATACCCGT-AGTAATTATAGAGCTAATACATGCATCAATGCCCACCTTTTTGG-GGGGTAGTGTTTATTAGATACAGAACC-GAACCAAGCTCTGCTTGGCCTT--TTGGTGATTCAGAATAACCGTACGAAG--CGCATGGT--TAAT-CCGGCGCTAGATCATTCAAGTTTCTGACCTATCAGCTTCCGACGGTAGGGTATT-GGCCTACCGTGGCATTGACGGGTAACGGA-GAATTAGGGTTCGATTCC--GGAGAGGGAGCCTGAGAAACGGCTACCACATCTAAGGAAGGCAGC-AGGCGCGCAAATTACCCAATTCTGACACAGGGAGGTAGTGACAAGAAATAACAATGCAGGGCATTA-ATGTCTTGCACTTGGAATGAGTTAAATTTAAACCCCTTTACGAGTAACAATTGGAGGGCAAGTCTGGTGCCAGCAG-CCGCGGTAATTCCAGCTCCAATAGCGTATATTAAAGTTGTTGCGG-TTAAAAAGCTCGTAGTTGGATTTCTGTTTGAAG--CGATCGGTGCACCCTT-----------TGGGTGATCATCTGGTGTGCTTTGGGCATCCTCCTGGGGAACGTTCC---TGCACTTGACTGTGTGGTG--CGGAATCTAGGAC-TTTTACTTTGAGGAAATTAGAGTGTTCACTGCAGGCATACGCCTTGAATACATTAGCATGGAATAATAATATAGGACCTCGGTTCTA-TTTTTTCGGTTTCTAGAGCTGAGGTAATGATTAACAGGGATAGTTGGGGGCATTCGTATTTAACTGTCAGAGGTGAAATTCTTGGATTTGTTAAAGACGAACTACTGCGAAAGCATTTGCCAAGGATGTTTTCATTGATCAAGAACGAAAGTTAGGGGATCGAAGACGATCAGATACCGTCCTAGTC-TTAACCAT-AAACCATGCCGACTAGAGATTGGAGGCCGTTTTTTTG-ACGACACCTTCAGCACCTTATGAGAAATCAAAGTCTTTGGGTTCCGGGGGGAGTATGGTCGCAAGGCTGAAACTTAAAGGAATTGACGGAAGGGCACCACCAGGAGTGGAGCCTGCGGCTTAATTTGACTCAACACGGGAAAA--CTTACCAGGTC---------------------------------CAGAC-ATAGTAAGGATT--GACAGATTGATAGCTCTTTCTTGATTCTATGGGTGGTGGTGCATGGCCGTTCTTAGTTGGTGGAGTGATTTGTCTGGTTAATTCCGTTAACGAACGAGACCTTAACCTGCTAAATAGTTACACGTAACTCCGGATACGTGGGAAACTTCTTAGAGGGAC-TTTGCGTGAATCTAGCGCAAGGAAGTTTGAGGCAATAACAGGTCTGTGATGCCCTTAGATGTTCTGGGCTGCACGCGCGCTACACTGATGCGTTCAACGAGTTTATAACCTGGCTCGATAGAGTT-GGGTAATCTTCTGAAAACGCATCGTGATGGGGATAGATTATTGGAATTATTAATCTTCAA-CGAGGAATTCCTAGTAAGCGCGAGTCATCAGCTCGTGCTGATTACGT-CCCTGCCCTTTGTACACACCGCCCGTCGCTCCTACCGATTGAGTGAT-CCGGTGAAT-AATTCGGACGGCAGCCTT-TTCCAGTTT-CTGGAAGTGGCAG-CTGGAAGTTTAGTGAACCTTATCACTTAGAGGAAGGAGAAGTCGTAACAAGGTT---TCCGTAGGTGAACCTGCGGAAGGATCATTCGCACGAAT-----------------------------------------AATCAATAAAAAACACCGTGAACCTTGGCCATTAGCACGAGCAAAAAAGCGCATGC-------GCATGCTGCATGCCCCCGCCGCCGCCTCCGC----------------TGTGTGTGTGTGTGTGTGGGGGTGTTTGTGTGTGCGCGTTCGTGCTACTAAGGGCTGTGAGTGATGGGGAAC--------CACCTCTCCAAATATTTCTCCAGCCCACGTTTGTTTTCCTTATAATAACTCTCTAATTTCACTTATTCAATTATATAACTAAGCTTCTTCTCCCCTTCCCTTCTTCGTCCAGAAGAAGA---------AGGAGGAGGAGGAGGAGGGAGGTTATATATATAATTTTCAATTTAGAAA-----------------------------------------------------------------------------------------------------------------------------------------------------------------------------------------------------------------------------------------------------------------------------------------------------------------------------------------------------------------------------------------------------------------------------------------------------------------------------------------------------------------------------------------------------------------------------------------------------------------------------------------------------------------------------------------------------------------------------------------------------------------------------------------------------------------------------------------------------------------------------------------------------------------------------------------------------------------------------------------------------------------------------------------------------------------------------------------------------------------------------------------------------------------------------------------------------------------------------------------------------------------------------------------------------------------------------------------------------------------------------------------------------------------------------------------------------------------------------------------------------------------------------------------------------------------------------------------------------------------------------------------------------------------------------------------------------------------------------------------------------------------------------------------------------------------------------------------------------------------------------------------------------------------------------------------------------------------------------------------------------------------------------------------------------------------------------------------------------------------------------------------------------------------------------------------------------------------------------------------------------------------------------------------------------------------------------------------------------------------------------------------------------------------------------------------------------------------------------------------------------------------------------------------------------------------------------------------------------------------------------------------------------------------------------------------------------------------------------------------------------------------------------------------------------------------------------------------------------------------------------------------------------------------------------------------------------------------------------------------------------------------------------------------------------------------------------------------------------------------------------------------------------------------------------------------------------------------------------------------------------------------------------------------------------------------------------------------------------------------------------------------------------------------------------------------------------------------------------------------------------------------------------------------------------------------------------------------------------------------------------------------------------------------------------------------------------------------------------------------------------------------------------------------------------------------------------------------------------------------------------------------------------------------------------------------------------------------------------------------------------------------------------------------------------------------------------------------------------------------------------------------------------------------------------------------------------------------------------------------------------------------------------------------------------------------------------------------------------------------------------------------------------------------------------------------------------------------------------------------
FJ844418.1_Hematodinium_sp._ex_Chionoecetes_opilio_clone_4_3573_18S_ribosomal_RNA_gene__partial_sequence__internal_transcribed_spacer_1__complete_sequence__and_5.8S_ribosomal_RNA_gene__partial_sequence ---------------------------------------------------------------------------------------------------------------------------------------------------------------------------------------------------------------------------------------------------------------------------------------------------------------------------------------------------------------------------------------------------------------------------------------------------------------------------------------------------------------------------------------------------------------------------------------------------------------------------------------------------------------------------------------------------------------------------------------------------------------------------------------------------------------------------------------------------------------------------------------------------------------------------------------------------------------------------------------------------------------------------------------------------------------------------------------------------------------------------------------------------------------------------------------------------------------------------------------------------------------------------------------------------------------------------------------------------------------------------------------------------------------------------------------------------------------------------------------------------------------------------------------------------------------------------------------------------------------------------------------------------------------------------------TAAGCCATGCATGTCTCAGTATAAGTTTATACACGGCGAAACTGCGAAAGGCTCATTAAAACAGTTATAGTTTATTTGATGATCACCCTCTACTTGGATACCCGT-AGTAATTATAGAGCTAATACATGCATCAATGCCCACCTTTTTGG-GGGGTAGTGTTTATTAGATACAGAACC-GAACCAAGCTCTGCTTGGCCTT--TTGGTGATTCAGAATAACCGTACGAAG--CGCATGGT--TAAT-CCGGCGCTAGATCATTCAAGTTTCTGACCTATCAGCTTCCGACGGTAGGGTATT-GGCCTACCGTGGCATTGACGGGTAACGGA-GAATTAGGGTTCGATTCC--GGAGAGGGAGCCTGAGAAACGGCTACCACATCTAAGGAAGGCAGC-AGGCGCGCAAATTACCCAATTCTGACACAGGGAGGTAGTGACAAGAAATAACAATGCAGGGCATTA-ATGTCTTGCACTTGGAATGAGTTAAATTTAAACCCCTTTACGAGTAACAATTGGAGGGCAAGTCTGGTGCCAGCAG-CCGCGGTAATTCCAGCTCCAATAGCGTATATTAAAGTTGTTGCGG-TTAAAAAGCTCGTAGTTGGATTTCTGTTTGAAG--CGATCGGTGCACCCTT-----------TGGGTGATCATCTGGTGTGCTTTGGGCATCCTCCTGGGGAACGTTCC---TGCACTTGACTGTGTGGTG--CGGAATCTAGGAC-TTTTACTTTGAGGAAATTAGAGTGTTCACTGCAGGCATACGCCTTGAATACATTAGCATGGAATAATAATATAGGACCTCGGTTCTA-TTTTTTCGGTTTCTAGAGCTGAGGTAATGATTAACAGGGATAGTTGGGGGCATTCGTATTTAACTGTCAGAGGTGAAATTCTTGGATTTGTTAAAGACGAACTACTGCGAAAGCATTTGCCAAGGATGTTTTCATTGATCAAGAACGAAAGTTAGGGGATCGAAGACGATCAGATACCGTCCTAGTC-TTAACCAT-AAACCATGCCGACTAGAGATTGGAGGCCGTTTTTTTG-ACGACACCTTCAGCACCTTATGAGAAATCAAAGTCTTTGGGTTCCGGGGGGAGTATGGTCGCAAGGCTGAAACTTAAAGGAATTGACGGAAGGGCACCACCAGGAGTGGAGCCTGCGGCTTAATTTGACTCAACACGGGAAAA--CTTACCAGGTC---------------------------------CAGAC-ATAGTAAGGATT--GACAGATTGATAGCTCTTTCTTGATTCTATGGGTGGTGGTGCATGGCCGTTCTTAGTTGGTGGAGTGATTTGTCTGGTTAATTCCGTTAACGAACGAGACCTTAACCTGCTAAATAGTTACACGTAACTCCGGATACGTGGGAAACTTCTTAGAGGGAC-TTTGCGTGAATCTAGCGCAAGGAAGTTTGAGGCAATAACAGGTCTGTGATGCCCTTAGATGTTCTGGGCTGCACGCGCGCTACACTGATGCGTTCAACGAGTTTATAACCTGGCTCGATAGAGTT-GGGTAATCTTCTGAAAACGCATCGTGATGGGGATAGATTATTGGAATTATTAATCTTCAA-CGAGGAATTCCTAGTAAGCGCGAGTCATCAGCTCGTGCTGATTACGT-CCCTGCCCTTTGTACACACCGCCCGTCGCTCCTACCGATTGAGTGAT-CCGGTGAAT-AATTCGGACGGCAGCCTT-TTCCAGTTT-CTGGAAGTGGCAG-CTGGAAGTTTAGTGAACCTTATCACTTAGAGGAAGGAGAAGTCGTAACAAGGTT---TCCGTAGGTGAACCTGCGGAAGGATCATTCGCACGAAT-----------------------------------------AATCAATAAAAAACACCGTGAACCTTGGCCATTAGCACGAGCAAAAAAGCGCATGC-------GCATGCTGCATGCCCCCGCCGCCGCCTCCGC----------------TGTGTGTGTGTGTGTGTGGGGGTGTTTGTGTGTGCGCGTTCGTGCTACTAAGGGCTGTGAGTGATGGGGAAC--------CACCTCTCCAAATATTTCTCCAGCCCACGTTTGTTTTCCTTATAATAACTCTCTAATTTCACTTATTCAAT--TATAACTAAGCTTCTTCTCCCCTTCCCTTCTTCGTCCAGAAGAAGA---------AGGAGGAGGAGGAGGAGGGAGGTTATATATATAATTTTCAATTTAGAAAATTTTAGCGATGAATGCCTCGGCTCGGGTTACGATGAAGGACGCAGCGAATTGCGATAAGCAATGCGAATTGCAA--------------------------------------------------------------------------------------------------------------------------------------------------------------------------------------------------------------------------------------------------------------------------------------------------------------------------------------------------------------------------------------------------------------------------------------------------------------------------------------------------------------------------------------------------------------------------------------------------------------------------------------------------------------------------------------------------------------------------------------------------------------------------------------------------------------------------------------------------------------------------------------------------------------------------------------------------------------------------------------------------------------------------------------------------------------------------------------------------------------------------------------------------------------------------------------------------------------------------------------------------------------------------------------------------------------------------------------------------------------------------------------------------------------------------------------------------------------------------------------------------------------------------------------------------------------------------------------------------------------------------------------------------------------------------------------------------------------------------------------------------------------------------------------------------------------------------------------------------------------------------------------------------------------------------------------------------------------------------------------------------------------------------------------------------------------------------------------------------------------------------------------------------------------------------------------------------------------------------------------------------------------------------------------------------------------------------------------------------------------------------------------------------------------------------------------------------------------------------------------------------------------------------------------------------------------------------------------------------------------------------------------------------------------------------------------------------------------------------------------------------------------------------------------------------------------------------------------------------------------------------------------------------------------------------------------------------------------------------------------------------------------------------------------------------------------------------------------------------------------------------------------------------------------------------------------------------------------------------------------------------------------------------------------------------------------------------------------------------------------------------------------------------------------------------------------------------------------------------------------------------------------------------------------------------------------------------------------------------------------------------------------------------------------------------------------------------------------------------------------------------------------------------------------------------------------------------------------------------------------------------------------------------------------------------------------------------------------------------------------------------------------------------------------------------------------------------------------------------------------------------------------------------------------------------------------------------------------------------------------------------------------------------------------------------------------------------------------------------------------------------------------------------------------
FJ844419.1_Hematodinium_sp._ex_Chionoecetes_opilio_clone_4_3423_18S_ribosomal_RNA_gene__partial_sequence__internal_transcribed_spacer_1__complete_sequence__and_5.8S_ribosomal_RNA_gene__partial_sequence --------------------------------------------------------------------------------------------------------------------------------------------------------------------------------------------------------------------------------------------------------------------------------------------------------------------------------------------------------------------------------------------------------------------------------------------------------------------------------------------------------------------------------------------------------------------------------------------------------------------------------------------------------------------------------------------------------------------------------------------------------------------------------------------------------------------------------------------------------------------------------------------------------------------------------------------------------------------------------------------------------------------------------------------------------------------------------------------------------------------------------------------------------------------------------------------------------------------------------------------------------------------------------------------------------------------------------------------------------------------------------------------------------------------------------------------------------------------------------------------------------------------------------------------------------------------------------------------------------------------------------------------------------------------------------------CATGCATGTCTCAGTATAAGTTTATACACGGCGAAACTGCGAAAGGCTCATTAAAACAGTTATAGTTTATTTGATGATCACCCTCTACTTGGATACCCGT-AGTAATTATAGAGCTAATACATGCATCAATGCCCACCTTTTTGG-GGGGTAGTGTTTATTAGATACAGAACC-GAACCAAGCTCTGCTTGGCCTT--TTGGTGATTCAGAATAACCGTACGAAG--CGCATGGT--TAAT-CCGGCGCTAGATCATTCAAGTTTCTGACCTATCAGCTTCCGACGGTAGGGTATT-GGCCTACCGTGGCATTGACGGGTAACGGA-GAATTAGGGTTCGATTCC--GGAGAGGGAGCCTGAGAAACGGCTACCACATCTAAGGAAGGCAGC-AGGCGCGCAAATTACCCAATTCTGACACAGGGAGGTAGTGACAAGAAATAACAATGCAGGGCATTA-ATGTCTTGCACTTGGAATGAGTTAAATTTAAACCCCTTTACGAGTAACAATTGGAGGGCAAGTCTGGTGCCAGCAG-CCGCGGTAATTCCAGCTCCAATAGCGTATATTAAAGTTGTTGCGG-TTAAAAAGCTCGTAGTTGGATTTCTGTTTGAAG--CGATCGGTGCACCCTT-----------TGGGTGATCATCTGGTGTGCTTTGGGCATCCTCCTGGGGAACGTTCC---TGCACTTGACTGTGTGGTG--CGGAATCTAGGAC-TTTTACTTTGAGGAAATTAGAGTGTTCACTGCAGGCATACGCCTTGAATACATTAGCATGGAATAATAATATAGGACCTCGGTTCTA-TTTTTTCGGTTTCTAGAGCTGAGGTAATGATTAACAGGGATAGTTGGGGGCATTCGTATTTAACTGTCAGAGGTGAAATTCTTGGATTTGTTAAAGACGAACTACTGCGAAAGCATTTGCCAAGGATGTTTTCATTGATCAAGAACGAAAGTTAGGGGATCGAAGACGATCAGATACCGTCCTAGTC-TTAACCAT-AAACCATGCCGACTAGAGATTGGAGGCCGTTTTTTTG-ACGACACCTTCAGCACCTTATGAGAAATCAAAGTCTTTGGGTTCCGGGGGGAGTATGGTCGCAAGGCTGAAACTTAAAGGAATTGACGGAAGGGCACCACCAGGAGTGGAGCCTGCGGCTTAATTTGACTCAACACGGGAAAA--CTTACCAGGTC---------------------------------CAGAC-ATAGTAAGGATT--GACAGATTGATAGCTCTTTCTTGATTCTATGGGTGGTGGTGCATGGCCGTTCTTAGTTGGTGGAGTGATTTGTCTGGTTAATTCCGTTAACGAACGAGACCTTAACCTGCTAAATAGTTACACGTAACTCCGGATACGTGGGAAACTTCTTAGAGGGAC-TTTGCGTGAATCTAGCGCAAGGAAGTTTGAGGCAATAACAGGTCTGTGATGCCCTTAGATGTTCTGGGCTGCACGCGCGCTACACTGATGCGTTCAACGAGTTTATAACCTGGCTCGATAGAGTT-GGGTAATCTTCTGAAAACGCATCGTGATGGGGATAGATTATTGGAATTATTAATCTTCAA-CGAGGAATTCCTAGTAAGCGCGAGTCATCAGCTCGTGCTGATTACGT-CCCTGCCCTTTGTACACACCGCCCGTCGCTCCTACCGATTGAGTGAT-CCGGTGAAT-AATTCGGACGGCAGCCTT-TTCCAGTTT-CTGGAAGTGGCAG-CTGGAAGTTTAGTGAACCTTATCACTTAGAGGAAGGAGAAGTCGTAACAAGGTT---TCCGTAGGTGAACCTGCGGAAGGATCATTCGCACGAAT-----------------------------------------AATCAATAAAAAACACCGTGAACCTTGGCCATTAGCACGAGCAAAAAAGCGCATGC-------GCATGCTGCATGCCCCCGCCGCCGCCTCCGC----------------TGTGTGTGTGTGTGTGTGGGGGTGTTTGTGTGTGCGCGTTCGTGCTACTAAGGGCTGTGAGTGATGGGGAAC--------CACCTCTCCAAATATTTCTCCAGCCCACGTTTGTTTTCCTTATAATAACTCTCTAATTTCACTTATTCAAT--TATAACTAAGCTTCTTCTCCCCTTCCCTTCTTCGTCCAGAAGAAGA---------AGGAGGAGGAGGAGGAGGGAGGTTATATATATAATTTTCAATTTAGAAAATTTTAGCGATGAATGCCTCGGCTCGGGTTACGATGAAGAACGCAGCG-----------------------------------------------------------------------------------------------------------------------------------------------------------------------------------------------------------------------------------------------------------------------------------------------------------------------------------------------------------------------------------------------------------------------------------------------------------------------------------------------------------------------------------------------------------------------------------------------------------------------------------------------------------------------------------------------------------------------------------------------------------------------------------------------------------------------------------------------------------------------------------------------------------------------------------------------------------------------------------------------------------------------------------------------------------------------------------------------------------------------------------------------------------------------------------------------------------------------------------------------------------------------------------------------------------------------------------------------------------------------------------------------------------------------------------------------------------------------------------------------------------------------------------------------------------------------------------------------------------------------------------------------------------------------------------------------------------------------------------------------------------------------------------------------------------------------------------------------------------------------------------------------------------------------------------------------------------------------------------------------------------------------------------------------------------------------------------------------------------------------------------------------------------------------------------------------------------------------------------------------------------------------------------------------------------------------------------------------------------------------------------------------------------------------------------------------------------------------------------------------------------------------------------------------------------------------------------------------------------------------------------------------------------------------------------------------------------------------------------------------------------------------------------------------------------------------------------------------------------------------------------------------------------------------------------------------------------------------------------------------------------------------------------------------------------------------------------------------------------------------------------------------------------------------------------------------------------------------------------------------------------------------------------------------------------------------------------------------------------------------------------------------------------------------------------------------------------------------------------------------------------------------------------------------------------------------------------------------------------------------------------------------------------------------------------------------------------------------------------------------------------------------------------------------------------------------------------------------------------------------------------------------------------------------------------------------------------------------------------------------------------------------------------------------------------------------------------------------------------------------------------------------------------------------------------------------------------------------------------------------------------------------------------------------------------------------------------------------------------------------------------------------------------------------------------------
FJ844420.1_Hematodinium_sp._ex_Chionoecetes_opilio_clone_4_3574_18S_ribosomal_RNA_gene__partial_sequence__internal_transcribed_spacer_1__complete_sequence__and_5.8S_ribosomal_RNA_gene__partial_sequence ------------------------------------------------------------------------------------------------------------------------------------------------------------------------------------------------------------------------------------------------------------------------------------------------------------------------------------------------------------------------------------------------------------------------------------------------------------------------------------------------------------------------------------------------------------------------------------------------------------------------------------------------------------------------------------------------------------------------------------------------------------------------------------------------------------------------------------------------------------------------------------------------------------------------------------------------------------------------------------------------------------------------------------------------------------------------------------------------------------------------------------------------------------------------------------------------------------------------------------------------------------------------------------------------------------------------------------------------------------------------------------------------------------------------------------------------------------------------------------------------------------------------------------------------------------------------------------------------------------------------------------------------------------------------------GATTAAGCCATGCATGTCTCAGTATAAGTTTATACACGGCGAAACTGCGAAAGGCTCATTAAAACAGTTATAGTTTATTTGATGATCACCCTCTACTTGGATACCCGT-AGTAATTATAGAGCTAATACATGCATCAATGCCCACCTTTTTGG-GGGGTAGTGTTTATTAGATACAGAACC-GAACCAAGCTCTGCTTGGCCTT--TTGGTGATTCAGAATAACCGTACGAAG--CGCATGGT--TAAT-CCGGCGCTAGATCATTCAAGTTTCTGACCTATCAGCTTCCGACGGTAGGGTATT-GGCCTACCGTGGCATTGACGGGTAACGGA-GAATTAGGGTTCGATTCC--GGAGAGGGAGCCTGAGAAACGGCTACCACATCTAAGGAAGGCAGC-AGGCGCGCAAATTACCCAATTCTGACACAGGGAGGTAGTGACAAGAAATAACAATGCAGGGCATTA-ATGTCTTGCACTTGGAATGAGTTAAATTTAAACCCCTTTACGAGTAACAATTGGAGGGCAAGTCTGGTGCCAGCAG-CCGCGGTAATTCCAGCTCCAATAGCGTATATTAAAGTTGTTGCGG-TTAAAAAGCTCGTAGTTGGATTTCTGTTTGAAG--CGATCGGTGCACCCTT-----------TGGGTGATCATCTGGTGTGCTTTGGGCATCCTCCTGGGGAACGTTCC---TGCACTTGACTGTGTGGTG--CGGAATCTAGGAC-TTTTACTTTGAGGAAATTAGAGTGTTCACTGCAGGCATACGCCTTGAATACATTAGCATGGAATAATAATATAGGACCTCGGTTCTA-TTTTTTCGGTTTCTAGAGCTGAGGTAATGATTAACAGGGATAGTTGGGGGCATTCGTATTTAACTGTCAGAGGTGAAATTCTTGGATTTGTTAAAGACGAACTACTGCGAAAGCATTTGCCAAGGATGTTTTCATTGATCAAGAACGAAAGTTAGGGGATCGAAGACGATCAGATACCGTCCTAGTC-TTAACCAT-AAACCATGCCGACTAGAGATTGGAGGCCGTTTTTTTG-ACGACACCTTCAGCACCTTATGAGAAATCAAAGTCTTTGGGTTCCGGGGGGAGTATGGTCGCAAGGCTGAAACTTAAAGGAATTGACGGAAGGGCACCACCAGGAGTGGAGCCTGCGGCTTAATTTGACTCAACACGGGAAAA--CTTACCAGGTC---------------------------------CAGAC-ATAGTAAGGATT--GACAGATTGATAGCTCTTTCTTGATTCTATGGGTGGTGGTGCATGGCCGTTCTTAGTTGGTGGAGTGATTTGTCTGGTTAATTCCGTTAACGAACGAGACCTTAACCTGCTAAATAGTTACACGTAACTCCGGATACGTGGGAAACTTCTTAGAGGGAC-TTTGCGTGAATCTAGCGCAAGGAAGTTTGAGGCAATAACAGGTCTGTGATGCCCTTAGATGTTCTGGGCTGCACGCGCGCTACACTGATGCGTTCAACGAGTTTATAACCTGGCTCGATAGAGTT-GGGTAATCTTCTGAAAACGCATCGTGATGGGGATAGATTATTGGAATTATTAATCTTCAA-CGAGGAATTCCTAGTAAGCGCGAGTCATCAGCTCGTGCTGATTACGT-CCCTGCCCTTTGTACACACCGCCCGTCGCTCCTACCGATTGAGTGAT-CCGGTGAAT-AATTCGGACGGCAGCCTT-TTCCAGTTT-CTGGAAGTGGCAG-CTGGAAGTTTAGTGAACCTTATCACTTAGAGGAAGGAGAAGTCGTAACAAGGTT---TCCGTAGGTGAACCTGCGGAAGGATCATTCGCACGAAT-----------------------------------------AATCAATAAAAAACACCGTGAACCTTGGCCATTAGCACGAGCAAAAAAGCGCATGC-------GCATGCTGCATGCCCCCGCCGCCGCCTCCGC----------------TGTGTGTGTGTGTGTGTGGGGGTGTTTGTGTGTGCGCGTTCGTGCTACTAAGGGCTGTGAGTGATGGGGAAC--------CACCTCTCCAAATATTTCTCCAGCCCACGTTTGTTTTCCTTATAATAACTCTCTAATTTCACTTATTCAAT--TATAACTAAGCTTCTTCTCCCCTTCCCTTCTTCGTCCAGAAGAAGA---------AGGAGGAGGAGGAGGAGGGAGGTTATATATATAATTTTCAATTTAGAAAATTTTAGCGATGAATGCCTCGGCTCGGGTTACGATGAAGAACGCAGCGAAATGCG----------------------------------------------------------------------------------------------------------------------------------------------------------------------------------------------------------------------------------------------------------------------------------------------------------------------------------------------------------------------------------------------------------------------------------------------------------------------------------------------------------------------------------------------------------------------------------------------------------------------------------------------------------------------------------------------------------------------------------------------------------------------------------------------------------------------------------------------------------------------------------------------------------------------------------------------------------------------------------------------------------------------------------------------------------------------------------------------------------------------------------------------------------------------------------------------------------------------------------------------------------------------------------------------------------------------------------------------------------------------------------------------------------------------------------------------------------------------------------------------------------------------------------------------------------------------------------------------------------------------------------------------------------------------------------------------------------------------------------------------------------------------------------------------------------------------------------------------------------------------------------------------------------------------------------------------------------------------------------------------------------------------------------------------------------------------------------------------------------------------------------------------------------------------------------------------------------------------------------------------------------------------------------------------------------------------------------------------------------------------------------------------------------------------------------------------------------------------------------------------------------------------------------------------------------------------------------------------------------------------------------------------------------------------------------------------------------------------------------------------------------------------------------------------------------------------------------------------------------------------------------------------------------------------------------------------------------------------------------------------------------------------------------------------------------------------------------------------------------------------------------------------------------------------------------------------------------------------------------------------------------------------------------------------------------------------------------------------------------------------------------------------------------------------------------------------------------------------------------------------------------------------------------------------------------------------------------------------------------------------------------------------------------------------------------------------------------------------------------------------------------------------------------------------------------------------------------------------------------------------------------------------------------------------------------------------------------------------------------------------------------------------------------------------------------------------------------------------------------------------------------------------------------------------------------------------------------------------------------------------------------------------------------------------------------------------------------------------------------------------------------------------------------------------------------
FJ844421.1_Hematodinium_sp._ex_Chionoecetes_opilio_clone_3_0254_18S_ribosomal_RNA_gene__partial_sequence__internal_transcribed_spacer_1__complete_sequence__and_5.8S_ribosomal_RNA_gene__partial_sequence -----------------------------------------------------------------------------------------------------------------------------------------------------------------------------------------------------------------------------------------------------------------------------------------------------------------------------------------------------------------------------------------------------------------------------------------------------------------------------------------------------------------------------------------------------------------------------------------------------------------------------------------------------------------------------------------------------------------------------------------------------------------------------------------------------------------------------------------------------------------------------------------------------------------------------------------------------------------------------------------------------------------------------------------------------------------------------------------------------------------------------------------------------------------------------------------------------------------------------------------------------------------------------------------------------------------------------------------------------------------------------------------------------------------------------------------------------------------------------------------------------------------------------------------------------------------------------------------------------------------------------------------------------------------------------------------GCATGTCTCAGTATAAGTTTATACACGGCGAAACTGCGAAAGGCTCATTAAAACAGTTATAGTTTATTTGATGATCACCCTCTACTTGGATACCCGT-AGTAATTATAGAGCTAATACATGCATCAATGCCCACCTTTTTGG-GGGGTAGTGTTTATTAGATACAGAACC-GAACCAAGCTCTGCTTGGCCTT--TTGGTGATTCAGAATAACCGTACGAAG--CGCATGGT--TAAT-CCGGCGCTAGATCATTCAAGTTTCTGACCTATCAGCTTCCGACGGTAGGGTATT-GGCCTACCGTGGCATTGACGGGTAACGGA-GAATTAGGGTTCGATTCC--GGAGAGGGAGCCTGAGAAACGGCTACCACATCTAAGGAAGGCAGC-AGGCGCGCAAATTACCCAATTCTGACACAGGGAGGTAGTGACAAGAAATAACAATGCAGGGCATTA-ATGTCTTGCACTTGGAATGAGTTAAATTTAAACCCCTTTACGAGTAACAATTGGAGGGCAAGTCTGGTGCCAGCAG-CCGCGGTAATTCCAGCTCCAATAGCGTATATTAAAGTTGTTGCGG-TTAAAAAGCTCGTAGTTGGATTTCTGTTTGAAG--CGATCGGTGCACCCTT-----------TGGGTGATCATCTGGTGTGCTTTGGGCATCCTCCTGGGGAACGTTCC---TGCACTTGACTGTGTGGTG--CGGAATCTAGGAC-TTTTACTTTGAGGAAATTAGAGTGTTCACTGCAGGCATACGCCTTGAATACATTAGCATGGAATAATAATATAGGACCTCGGTTCTA-TTTTTTCGGTTTCTAGAGCTGAGGTAATGATTAACAGGGATAGTTGGGGGCATTCGTATTTAACTGTCAGAGGTGAAATTCTTGGATTTGTTAAAGACGAACTACTGCGAAAGCATTTGCCAAGGATGTTTTCATTGATCAAGAACGAAAGTTAGGGGATCGAAGACGATCAGATACCGTCCTAGTC-TTAACCAT-AAACCATGCCGACTAGAGATTGGAGGCCGTTTTTTTG-ACGACACCTTCAGCACCTTATGAGAAATCAAAGTCTTTGGGTTCCGGGGGGAGTATGGTCGCAAGGCTGAAACTTAAAGGAATTGACGGAAGGGCACCACCAGGAGTGGAGCCTGCGGCTTAATTTGACTCAACACGGGAAAA--CTTACCAGGTC---------------------------------CAGAC-ATAGTAAGGATT--GACAGATTGATAGCTCTTTCTTGATTCTATGGGTGGTGGTGCATGGCCGTTCTTAGTTGGTGGAGTGATTTGTCTGGTTAATTCCGTTAACGAACGAGACCTTAACCTGCTAAATAGTTACACGTAACTCCGGATACGTGGGAAACTTCTTAGAGGGAC-TTTGCGTGAATCTAGCGCAAGGAAGTTTGAGGCAATAACAGGTCTGTGATGCCCTTAGATGTTCTGGGCTGCACGCGCGCTACACTGATGCGTTCAACGAGTTTATAACCTGGCTCGATAGAGTT-GGGTAATCTTCTGAAAACGCATCGTGATGGGGATAGATTATTGGAATTATTAATCTTCAA-CGAGGAATTCCTAGTAAGCGCGAGTCATCAGCTCGTGCTGATTACGT-CCCTGCCCTTTGTACACACCGCCCGTCGCTCCTACCGATTGAGTGAT-CCGGTGAAT-AATTCGGACGGCAGCCTT-TTCCAGTTT-CTGGAAGTGGCAG-CTGGAAGTTTAGTGAACCTTATCACTTAGAGGAAGGAGAAGTCGTAACAAGGTT---TCCGTAGGTGAACCTGCGGAAGGATCATTCGCACGAAT-----------------------------------------AATCAATAAAAAACACCGTGAACCTTGGCCATTAGCACGAGCAAAAAAGCGCATGC-------GCATGCTGCATGCCCCCGCCGCCGCCTCCGC----------------TGTGTGTGTGTGTGTGTGGGGGTGTTTGTGTGTGCGCGTTCGTGCTACTAAGGGCTGTGAGTGATGGGGAAC--------CACCTCTCCAAATATTTCTCCAGCCCACGTTTGTTTTCCTTATAATAACTCTCTAATTTCACTTATTCAATTATATAACTAAGCTTCTTCTCCCCTTCCCTTCTTCGTCCAGAAGAAGA---------AGGAGGAGGAGGAGGAGGGAGGTTATATATATAATTTTCAATTTAGAAAATTTTAGCGATGAATGCCTCGGCTCGGGTTACGATGAAGAACGCAGCGAAATGCG----------------------------------------------------------------------------------------------------------------------------------------------------------------------------------------------------------------------------------------------------------------------------------------------------------------------------------------------------------------------------------------------------------------------------------------------------------------------------------------------------------------------------------------------------------------------------------------------------------------------------------------------------------------------------------------------------------------------------------------------------------------------------------------------------------------------------------------------------------------------------------------------------------------------------------------------------------------------------------------------------------------------------------------------------------------------------------------------------------------------------------------------------------------------------------------------------------------------------------------------------------------------------------------------------------------------------------------------------------------------------------------------------------------------------------------------------------------------------------------------------------------------------------------------------------------------------------------------------------------------------------------------------------------------------------------------------------------------------------------------------------------------------------------------------------------------------------------------------------------------------------------------------------------------------------------------------------------------------------------------------------------------------------------------------------------------------------------------------------------------------------------------------------------------------------------------------------------------------------------------------------------------------------------------------------------------------------------------------------------------------------------------------------------------------------------------------------------------------------------------------------------------------------------------------------------------------------------------------------------------------------------------------------------------------------------------------------------------------------------------------------------------------------------------------------------------------------------------------------------------------------------------------------------------------------------------------------------------------------------------------------------------------------------------------------------------------------------------------------------------------------------------------------------------------------------------------------------------------------------------------------------------------------------------------------------------------------------------------------------------------------------------------------------------------------------------------------------------------------------------------------------------------------------------------------------------------------------------------------------------------------------------------------------------------------------------------------------------------------------------------------------------------------------------------------------------------------------------------------------------------------------------------------------------------------------------------------------------------------------------------------------------------------------------------------------------------------------------------------------------------------------------------------------------------------------------------------------------------------------------------------------------------------------------------------------------------------------------------------------------------------------------------------------------------------
FJ844422.1_Hematodinium_sp._ex_Chionoecetes_opilio_clone_3_0255_18S_ribosomal_RNA_gene__partial_sequence__internal_transcribed_spacer_1__complete_sequence__and_5.8S_ribosomal_RNA_gene__partial_sequence ---------------------------------------------------------------------------------------------------------------------------------------------------------------------------------------------------------------------------------------------------------------------------------------------------------------------------------------------------------------------------------------------------------------------------------------------------------------------------------------------------------------------------------------------------------------------------------------------------------------------------------------------------------------------------------------------------------------------------------------------------------------------------------------------------------------------------------------------------------------------------------------------------------------------------------------------------------------------------------------------------------------------------------------------------------------------------------------------------------------------------------------------------------------------------------------------------------------------------------------------------------------------------------------------------------------------------------------------------------------------------------------------------------------------------------------------------------------------------------------------------------------------------------------------------------------------------------------------------------------------------------------------------------------------------------------------GTCTCAGTATAAGTTTATACACGGCGAAACTGCGAAAGGCTCATTAAAACAGTTATAGTTTATTTGATGATCACCCTCTACTTGGATACCCGT-AGTAATTATAGAGCTAATACATGCATCAATGCCCACCTTTTTGG-GGGGTAGTGTTTATTAGATACAGAACC-GAACCAAGCTCTGCTTGGCCTT--TTGGTGATTCAGAATAACCGTACGAAG--CGCATGGT--TAAT-CCGGCGCTAGATCATTCAAGTTTCTGACCTATCAGCTTCCGACGGTAGGGTATT-GGCCTACCGTGGCATTGACGGGTAACGGA-GAATTAGGGTTCGATTCC--GGAGAGGGAGCCTGAGAAACGGCTACCACATCTAAGGAAGGCAGC-AGGCGCGCAAATTACCCAATTCTGACACAGGGAGGTAGTGACAAGAAATAACAATGCAGGGCATTA-ATGTCTTGCACTTGGAATGAGTTAAATTTAAACCCCTTTACGAGTAACAATTGGAGGGCAAGTCTGGTGCCAGCAG-CCGCGGTAATTCCAGCTCCAATAGCGTATATTAAAGTTGTTGCGG-TTAAAAAGCTCGTAGTTGGATTTCTGTTTGAAG--CGATCGGTGCACCCTT-----------TGGGTGATCATCTGGTGTGCTTTGGGCATCCTCCTGGGGAACGTTCC---TGCACTTGACTGTGTGGTG--CGGAATCTAGGAC-TTTTACTTTGAGGAAATTAGAGTGTTCACTGCAGGCATACGCCTTGAATACATTAGCATGGAATAATAATATAGGACCTCGGTTCTA-TTTTTTCGGTTTCTAGAGCTGAGGTAATGATTAACAGGGATAGTTGGGGGCATTCGTATTTAACTGTCAGAGGTGAAATTCTTGGATTTGTTAAAGACGAACTACTGCGAAAGCATTTGCCAAGGATGTTTTCATTGATCAAGAACGAAAGTTAGGGGATCGAAGACGATCAGATACCGTCCTAGTC-TTAACCAT-AAACCATGCCGACTAGAGATTGGAGGCCGTTTTTTTG-ACGACACCTTCAGCACCTTATGAGAAATCAAAGTCTTTGGGTTCCGGGGGGAGTATGGTCGCAAGGCTGAAACTTAAAGGAATTGACGGAAGGGCACCACCAGGAGTGGAGCCTGCGGCTTAATTTGACTCAACACGGGAAAA--CTTACCAGGTC---------------------------------CAGAC-ATAGTAAGGATT--GACAGATTGATAGCTCTTTCTTGATTCTATGGGTGGTGGTGCATGGCCGTTCTTAGTTGGTGGAGTGATTTGTCTGGTTAATTCCGTTAACGAACGAGACCTTAACCTGCTAAATAGTTACACGTAACTCCGGATACGTGGGAAACTTCTTAGAGGGAC-TTTGCGTGAATCTAGCGCAAGGAAGTTTGAGGCAATAACAGGTCTGTGATGCCCTTAGATGTTCTGGGCTGCACGCGCGCTACACTGATGCGTTCAACGAGTTTATAACCTGGCTCGATAGAGTT-GGGTAATCTTCTGAAAACGCATCGTGATGGGGATAGATTATTGGAATTATTAATCTTCAA-CGAGGAATTCCTAGTAAGCGCGAGTCATCAGCTCGTGCTGATTACGT-CCCTGCCCTTTGTACACACCGCCCGTCGCTCCTACCGATTGAGTGAT-CCGGTGAAT-AATTCGGACGGCAGCCTT-TTCCAGTTT-CTGGAAGTGGCAG-CTGGAAGTTTAGTGAACCTTATCACTTAGAGGAAGGAGAAGTCGTAACAAGGTT---TCCGTAGGTGAACCTGCGGAAGGATCATTCGCACGAAT-----------------------------------------AATCAATAAAAAACACCGTGAACCTTGGCCATTAGCACGAGCAAAAAAGCGCATGC-------GCATGCTGCATGCCCCCGCCGCCGCCTCCGC----------------------TGTGTGTGTGTGGGGGTGTTTGTGTGTGCGCGTTCGTGCTACTAAGGGCTGTGAGTGATGGGGAAC--------CACCTCTCCAAATATTTCTCCAGCCCACGTTTGTTTTCCTTATAATAACTCTCTAATTTCACTTATTCAATTATATAACTAAGCTTCTTCTCCCCTTCCCTTCTTCGTCCAGAAGAAGA---------AGGAGGAGGAGGAGGAGGGAGGTTATATATATAATTTTCAATTTAGAAAATTTTAGCGATGAATGCCTCGGCTCGGGTTACGATGAAGAACGCAGCGAAATGCG----------------------------------------------------------------------------------------------------------------------------------------------------------------------------------------------------------------------------------------------------------------------------------------------------------------------------------------------------------------------------------------------------------------------------------------------------------------------------------------------------------------------------------------------------------------------------------------------------------------------------------------------------------------------------------------------------------------------------------------------------------------------------------------------------------------------------------------------------------------------------------------------------------------------------------------------------------------------------------------------------------------------------------------------------------------------------------------------------------------------------------------------------------------------------------------------------------------------------------------------------------------------------------------------------------------------------------------------------------------------------------------------------------------------------------------------------------------------------------------------------------------------------------------------------------------------------------------------------------------------------------------------------------------------------------------------------------------------------------------------------------------------------------------------------------------------------------------------------------------------------------------------------------------------------------------------------------------------------------------------------------------------------------------------------------------------------------------------------------------------------------------------------------------------------------------------------------------------------------------------------------------------------------------------------------------------------------------------------------------------------------------------------------------------------------------------------------------------------------------------------------------------------------------------------------------------------------------------------------------------------------------------------------------------------------------------------------------------------------------------------------------------------------------------------------------------------------------------------------------------------------------------------------------------------------------------------------------------------------------------------------------------------------------------------------------------------------------------------------------------------------------------------------------------------------------------------------------------------------------------------------------------------------------------------------------------------------------------------------------------------------------------------------------------------------------------------------------------------------------------------------------------------------------------------------------------------------------------------------------------------------------------------------------------------------------------------------------------------------------------------------------------------------------------------------------------------------------------------------------------------------------------------------------------------------------------------------------------------------------------------------------------------------------------------------------------------------------------------------------------------------------------------------------------------------------------------------------------------------------------------------------------------------------------------------------------------------------------------------------------------------------------------------------------------------
FJ844423.1_Hematodinium_sp._ex_Chionoecetes_tanneri_clone_3_0179_18S_ribosomal_RNA_gene__partial_sequence__internal_transcribed_spacer_1__complete_sequence__and_5.8S_ribosomal_RNA_gene__partial_sequence --------------------------------------------------------------------------------------------------------------------------------------------------------------------------------------------------------------------------------------------------------------------------------------------------------------------------------------------------------------------------------------------------------------------------------------------------------------------------------------------------------------------------------------------------------------------------------------------------------------------------------------------------------------------------------------------------------------------------------------------------------------------------------------------------------------------------------------------------------------------------------------------------------------------------------------------------------------------------------------------------------------------------------------------------------------------------------------------------------------------------------------------------------------------------------------------------------------------------------------------------------------------------------------------------------------------------------------------------------------------------------------------------------------------------------------------------------------------------------------------------------------------------------------------------------------------------------------------------------------------------------------------------------------------------------------CATGCATGTCTCAGTATAAGTTTATACACGGCGAAACTGCGAAAGGCTCATTAAAACAGTTATAGTTTATTTGATGATCACCCTCTACTTGGATACCCGT-AGTAATTATAGAGCTAATACATGCATCAATGCCCACCTTTTTGG-GGGGTAGTGTTTATTAGATACAGAACC-GAACCAAGCTCTGCTTGGCCTT--TTGGTGATTCAGAATAACCGTACGAAG--CGCATGGT--TAAT-CCGGCGCTAGATCATTCAAGTTTCTGACCTATCAGCTTCCGACGGTAGGGTATT-GGCCTACCGTGGCATTGACGGGTAACGGA-GAATTAGGGTTCGATTCC--GGAGAGGGAGCCTGAGAAACGGCTACCACATCTAAGGAAGGCAGC-AGGCGCGCAAATTACCCAATTCTGACACAGGGAGGTAGTGACAAGAAATAACAATGCAGGGCATTA-ATGTCTTGCACTTGGAATGAGTTAAATTTAAACCCCTTTACGAGTAACAATTGGAGGGCAAGTCTGGTGCCAGCAG-CCGCGGTAATTCCAGCTCCAATAGCGTATATTAAAGTTGTTGCGG-TTAAAAAGCTCGTAGTTGGATTTCTGTTTGAAG--CGATCGGTGCACCCTT-----------TGGGTGATCATCTGGTGTGCTTTGGGCATCCTCCTGGGGAACGTTCC---TGCACTTGACTGTGTGGTG--CGGAATCTAGGAC-TTTTACTTTGAGGAAATTAGAGTGTTCACTGCAGGCATACGCCTTGAATACATTAGCATGGAATAATAATATAGGACCTCGGTTCTA-TTTTTTCGGTTTCTAGAGCTGAGGTAATGATTAACAGGGATAGTTGGGGGCATTCGTATTTAACTGTCAGAGGTGAAATTCTTGGATTTGTTAAAGACGAACTACTGCGAAAGCATTTGCCAAGGATGTTTTCATTGATCAAGAACGAAAGTTAGGGGATCGAAGACGATCAGATACCGTCCTAGTC-TTAACCAT-AAACCATGCCGACTAGAGATTGGAGGCCGTTTTTTTG-ACGACACCTTCAGCACCTTATGAGAAATCAAAGTCTTTGGGTTCCGGGGGGAGTATGGTCGCAAGGCTGAAACTTAAAGGAATTGACGGAAGGGCACCACCAGGAGTGGAGCCTGCGGCTTAATTTGACTCAACACGGGAAAA--CTTACCAGGTC---------------------------------CAGAC-ATAGTAAGGATT--GACAGATTGATAGCTCTTTCTTGATTCTATGGGTGGTGGTGCATGGCCGTTCTTAGTTGGTGGAGTGATTTGTCTGGTTAATTCCGTTAACGAACGAGACCTTAACCTGCTAAATAGTTACACGTAACTCCGGATACGTGGGAAACTTCTTAGAGGGAC-TTTGCGTGAATCTAGCGCAAGGAAGTTTGAGGCAATAACAGGTCTGTGATGCCCTTAGATGTTCTGGGCTGCACGCGCGCTACACTGATGCGTTCAACGAGTTTATAACCTGGCTCGATAGAGTT-GGGTAATCTTCTGAAAACGCATCGTGATGGGGATAGATTATTGGAATTATTAATCTTCAA-CGAGGAATTCCTAGTAAGCGCGAGTCATCAGCTCGTGCTGATTACGT-CCCTGCCCTTTGTACACACCGCCCGTCGCTCCTACCGATTGAGTGAT-CCGGTGAAT-AATTCGGACGGCAGCCTT-TTCCAGTTT-CTGGAAGTGGCAG-CTGGAAGTTTAGTGAACCTTATCACTTAGAGGAAGGAGAAGTCGTAACAAGGTT---TCCGTAGGTGAACCTGCGGAAGGATCATTCGCACGAAT-----------------------------------------AATCAATAAAAAACACCGTGAACCTTGGCCATTAGCACGAGCAAAAAAGCGCATGCGCATGCTGCATGCTGCATGCCCCCGCCGCCGCCGCCTCCTCCGCTGTG------TGTGTGTGTGTGTGTGTGGGGGTGTTTGTGTGTGCGCGTTCGTGCTACTAAGGGCTGTGAGTGATGGGGAAC--------CACCTCTCCAAATATTTCTCCAGCCCACGTTTGTTTTCCTTATAATAACTCTCTAATTTCACTTATTCAAT--TATAACTAAGCTTCTTCTCCCCTTCCCTTCTTCGTCCAGAAGAAGA---------AGGAGGAGGAGGAGGAGGGAGGTTATATATATAATTTTCAATTTAGAAAATTTTAGCGATGAATGCCTCGGCTCGGGTTACGATGAAGAACGCAGGCAAATGCG----------------------------------------------------------------------------------------------------------------------------------------------------------------------------------------------------------------------------------------------------------------------------------------------------------------------------------------------------------------------------------------------------------------------------------------------------------------------------------------------------------------------------------------------------------------------------------------------------------------------------------------------------------------------------------------------------------------------------------------------------------------------------------------------------------------------------------------------------------------------------------------------------------------------------------------------------------------------------------------------------------------------------------------------------------------------------------------------------------------------------------------------------------------------------------------------------------------------------------------------------------------------------------------------------------------------------------------------------------------------------------------------------------------------------------------------------------------------------------------------------------------------------------------------------------------------------------------------------------------------------------------------------------------------------------------------------------------------------------------------------------------------------------------------------------------------------------------------------------------------------------------------------------------------------------------------------------------------------------------------------------------------------------------------------------------------------------------------------------------------------------------------------------------------------------------------------------------------------------------------------------------------------------------------------------------------------------------------------------------------------------------------------------------------------------------------------------------------------------------------------------------------------------------------------------------------------------------------------------------------------------------------------------------------------------------------------------------------------------------------------------------------------------------------------------------------------------------------------------------------------------------------------------------------------------------------------------------------------------------------------------------------------------------------------------------------------------------------------------------------------------------------------------------------------------------------------------------------------------------------------------------------------------------------------------------------------------------------------------------------------------------------------------------------------------------------------------------------------------------------------------------------------------------------------------------------------------------------------------------------------------------------------------------------------------------------------------------------------------------------------------------------------------------------------------------------------------------------------------------------------------------------------------------------------------------------------------------------------------------------------------------------------------------------------------------------------------------------------------------------------------------------------------------------------------------------------------------------------------------------------------------------------------------------------------------------------------------------------------------------------------------------------------------------------------
[truncated: 1,161,045 more chars]
