# Supplementary material for: Mitochondrial Genomes in Perkinsus Decode Conserved Frameshifts in All Genes
Source: Mol Biol Evol. 2022 Sep 15;39(10):msac191. doi: 10.1093/molbev/msac191 (PMC9550989; doi:10.1093/molbev/msac191)
Supplement: msac191_Supplementary_Data [file msac191_supplementary_data.zip › Suppl File 2 - Sanger-sequencing results following RT-PCR.fasta.txt]

>Cox1 P. marinus Sanger sequenced
TTATAATGCCTAGGTTTATATGGTGGTATACCCCTAATTATATATTACCAATATTAAGTGTAATAACAGATATTGTATTACCAAGAATAAATAATATATCTATAATTATTGTATTAATATCATATATAGTAGTAATAAATAGTATTGTAATAGAATACAATATAGGTACTAGGCTGAACATTATATCCTCCATTATCAATTATAGGTACAGTAATAGTTAATATGATATTATATGGTTTAATAATTATTAGGCATATCCTCTATAATATCTGCTATTAATTTCATGAATATATTAATAGTAATTGATGGAATAATATATGTATATATATGGAGTATTATTATAACAAGTGTATTATTAATTATTTCATTACCAATATTAAATGGTATATTATTAATGATATTATCTGATATATATTTCAATAGTATATATTTCATATTAAATGGTGATGTAGTATTATATCAACACTTATTCTGATATTTTGGTCATCCAGAAGTTTATATATTAATATTACCAGCTTTCGGTATAATATCTATAATATTATCTGTATTAAATAATAAAATAATATTTGGTATGAAATCAATGATATTAGCTATTATTATGATATCTATATTAGGTAGTATAGTATGAGCTCATCACATATATACAGTAGGTTTAGAATTAGATACAAAAATCTATTTCAATAACTTAACATTAATAATATCTATTCCAACAGGTAATAAAATATATAATTGAATAATATTATATATTGGTTCTTATAACATATTATATAATGGTTATCAATCATTAATATTCAGTATAATGTTTATTATAATATTTATAATAGGTAGGTATAACAGGTATAATTATAAGTATAGATATCATAGATATTAGGTTTACATGATACATATTATATAGTATCTCATTTCCATTATATATTATCAATTGGTGCTGTAATATCATTATTAGCTAGGTATATTATTATTAAAAGATATTATTGGTTATTATAATGTAATAATTAAAATAAATAAATACTTTAGGTTTATTATTATTCATAAATATTAATATAATATTCAC

>Cox1 P. olseni Sanger sequenced
TTATAATGCCTAGGTTTATATGGTGGTATACCCCTAATTATATATTACCAATATTAAGTGTAATAACAGATATTGTATTACCAAGAATAAATAATATATCTATAATAATTGTATTAATATCATATATAGTAGTAATAAATAGCATTGTAATAGAATATAATATAGGTACTAGGCTGAACATTATATCCTCCATTATCAATTATAGGTACAGTAATAGTTAATATGATATTATATGGTTTAATAATTATTAGGTATATCATCAATAATATCAGCTATTAATTTTATGAATATATTAATAGTTATTGATGGTATAATATATGTATATATATGGAGTATTATTATAACAAGTGTATTATTAATTATTTCATTACCAATATTAAATGGTATATTATTAATGATATTATCTGATATATATTTCAATAGTATATATTTCATATTAAATGGAGATGTAGTATTATATCAACACTTATTCTGATATTTCGGTCATCCAGAAGTTTATATATTAATATTACCAGCTTTCGGTATAATATCTATAATATTATCTGTATTAAACAATAAAATAATATTTGGTATGAAATCTATGATATTAGCTATTATTATGATATCTATATTAGGTAGTATAGTATGAGCTCATCATATATATACAGTAGGATTAGAATTAGATACAAAAATATATTTTAATAACTTAACATTAATAATATCTATACCAACAGGTAATAAAATATATAATTGAATAATATTATATATTGGTTCTTATAACATATTATATAATGGTTATCAATCATTAATATTTAGTATAATGTTTATTATAATATTTATAATAGGTAGGCATAACAGGTATAATTATAAGTATTGATATCATAGATATTAGGTTTACATGATACATATTATATAGTATCTCATTTCCATTATATATTATCAATTGGTGCTGTAATATCATTATTAGCTAGGTATATTATTATTAAAAGATATTATTGGTTATTATAATGTAATAATTAAAATAAATAAATACTTTAGGTTTATTATTATTCATAAATATAAATATAATATTCACACCTCA

>Cox3 P. marinus Sanger sequenced
ATATTATTATTTGTAAGTTTCTACTGAATATATTATCATAATTATATAAATTATTATCATGTAAATATATTAATATTAAATTCTTATAATATAGTAT

>Cox3 P. olseni Sanger sequenced
ATATTATTATTTGTAAGTTTCTACTGAATATATTATCATAATTATATAAATTATTATCATGTAAATATATTAATATTAAATTCTTATAACATAGTATATAAT

>Cob P. marinus Sanger sequenced
CTTAGGCATAATAATAAACTTATATATGAATATTAACAATGGTTATAAAGGAATAATATATATAATCAAAGAAATATATTATAGGTTATATATTAAGATATATACATAATAATAATAGTACATTAATATATGTAGTAGTATATTTACATATTATTAGAAATTTATATTATAAAACATATTATTATAATATATTAATATGATATTCTGGAATGATAATGTTATATCAATTAATAATAATTGGTTTCATAGGTTATATATTAGGTTGGGGTCAATTATCATATTGGAGGTATAACAGTAATTATAAACTTAATATCTAGGCATACCATATTTAATATTATTAATATCTAGGTAATTATTATATAACAATTGTAACTATTAAAAGATTATATATAGTACATTTCATATTACCTATAATTTTAATATATGTAGAAATAATACATGTATATTATATTCATTATTTAATAAATAATAATATAGTAGAATATAATGTTAATAATAAAATAATATTCAATAATTATATATTAGTAAAAGATAATAATAGGTATAATATTTATATTAAATATTTTTATATTAGAATTAAATAACAATATATTTATAATAGCTGATAATGATAATTTAATA

>Cob P. olseni Sanger sequenced
TAACTTAGGCATAATAATAAACTTATATATGAATATTAATAATGGTTATAAAGGTATAATATATATAATCAAAGAAATATATTATAGGTTATATATTAAGATATATACATAATAATAATAGTACATTAATATATGTAGTAGTATATTTACATATTATTAGAAATTTATATTACAAAACATATTATTATAACATATTAATATGATATTCTGGTATGATAATGTTATATCAATTAATAATAATTGGATTCATAGGTTATATATTAGGATGGGGTCAATTATCATATTGGAGGTATAACAGTAATTATAAACTTAATATCTAGGTATTCCATATTTAATATTATTAATATCTAGGTAATTATTATATAACAATTGTAACTATTAAAAGATTATATATAGTACATTTTATATTACCTATAATTTTAATATATGTAGAAATAATACATGTATATTATATTCATTATTTAATAAATAATAACATAGTAGAATATAATGTAAATAATAAAATAATATTCAACAATTATATATTAGTAAAAGATAATAATAGGCATAATATTTATATTAAATATTTTTATATTAGAATTAAATAATAATATATTTATAATAGCTGATAATGATAATTTAATAGAAATTAATATATTAGTAACACCAATACATATAATACCAGAATGATATTATTTATACTGATATAGTATATTAAAATTATTACCAAATAA
