# Supplementary material for: Mitochondrial Genomes in Perkinsus Decode Conserved Frameshifts in All Genes
Source: Mol Biol Evol. 2022 Sep 15;39(10):msac191. doi: 10.1093/molbev/msac191 (PMC9550989; doi:10.1093/molbev/msac191)
Supplement: msac191_Supplementary_Data [file msac191_supplementary_data.zip › Suppl File 4 - mtDNAs_genbank_files/final_genbank_files/Perkinsus_atlanticus.mt.gbk]

LOCUS       Patl_mt                95104 bp    DNA     linear   INV 04-MAY-2021
DEFINITION  Perkinsus atlanticus mitochondrial genome
ACCESSION   
VERSION     
KEYWORDS    
FEATURES             Location/Qualifiers
     source          1..95104
                     /organism="Perkinsus atlanticus"
                     /mol_type="mitochondrial DNA"
     rRNA            complement(2077..2099)
                     /ID="Patl_mt_frag_malmito_rna_21"
                     /name="RNA21"
     rRNA            complement(2545..2569)
                     /ID="Patl_mt_frag_1"
                     /name="SSUA"
                     /note="similar to:PF3D7_MIT03200,PRCDC_MIT03100"
                     /score=25
     rRNA            3147..3254
                     /ID="Patl_mt_frag_malmito_rna_LSUG"
                     /name="LSUG"
                     /note="similar to:HM754504_rnl11,HM754505_rnl11,HM754506_rnl11_1,HM754506_rnl11_2,HM754507_rnl11_1,HM754507_rnl11_2,PBANKA_MIT00600,PCHAS_MIT00500,PF3D7_MIT00900,PKNH_MIT00600,PocGH01_MIT000150,PRCDC_MIT00900,PVP01_MIT02200"
     rRNA            3702..3720
                     /ID="Patl_mt_frag_malmito_rna_25.1"
                     /name="RNA25.1"
     rRNA            complement(4833..4928)
                     /ID="Patl_mt_frag_mal_rna_19"
                     /name="nucRNA19"
     rRNA            complement(5609..5628)
                     /ID="Patl_mt_frag_3"
                     /name="group1"
                     /note="similar to:PBANKA_MIT01700,PCHAS_MIT01600,PY17X_MIT00700"
                     /score=25
     rRNA            complement(7206..7244)
                     /ID="Patl_mt_frag_malmito_rna_RNA22"
                     /name="RNA22"
     rRNA            7597..7617
                     /ID="Patl_mt_frag_4"
                     /name="RNA7"
                     /note="similar to:PCHAS_MIT02700,PF3D7_MIT03300,PRCDC_MIT03200"
                     /score=25
     gene            8261..9694
                     /ID="PATL_cox1"
                     /codon_start=1
     CDS             join(8261..8482,8484..8501,8504..8641,8643..8720,8722..9297,9299..9340,9342..9419,9421..9486,9488..9541,9543..9557,9560..9694)
                     /Parent="PATL_cox1-t1"
                     /codon_start=1
                     /ID="PATL_cox1-t1:CDS"
     mRNA            8261..9694
                     /ID="PATL_cox1-t1"
                     /Parent="PATL_cox1"
                     /codon_start=1
     match           8324..8353
                     /ID="PATL_match_79"
                     /qvalue=2.51e-05
                     /pvalue=6.06e-08
                     /score=21.0366
     match           8472..8501
                     /ID="PATL_match_215"
                     /qvalue=9.65e-05
                     /pvalue=6.39e-07
                     /score=17.122
     rRNA            8641..8660
                     /ID="Patl_mt_frag_5"
                     /name="group2"
                     /note="similar to:PBANKA_MIT00200,PCHAS_MIT00100"
                     /score=20
     match           8710..8739
                     /ID="PATL_match_2"
                     /qvalue=5.94e-08
                     /pvalue=3.63e-12
                     /score=30.5
     rRNA            8867..8891
                     /ID="Patl_mt_frag_6"
                     /name="LSUD"
                     /note="similar to:PF3D7_MIT04100,PRCDC_MIT04000"
                     /score=26
     rRNA            complement(8957..9000)
                     /ID="Patl_mt_frag_malmito_rna_17_02"
                     /name="RNA17"
                     /note="similar to:Pche_mt_01_malmito_rna_17,Pmar_mt_malmito_rna_17"
                     /score=88
     rRNA            9009..9028
                     /ID="Patl_mt_frag_7"
                     /name="RNA9"
                     /note="similar to:PBANKA_MIT00300,PCHAS_MIT00200"
                     /score=22
     match           9073..9102
                     /ID="PATL_match_184"
                     /qvalue=8.5e-05
                     /pvalue=4.8e-07
                     /score=17.6585
     rRNA            complement(9229..9260)
                     /ID="Patl_mt_frag_mal_rna_12"
                     /name="nucRNA12"
     match           9287..9316
                     /ID="PATL_match_16"
                     /qvalue=4.19e-06
                     /pvalue=2.47e-09
                     /score=25.0366
     match           9330..9359
                     /ID="PATL_match_140"
                     /qvalue=5.54e-05
                     /pvalue=2.39e-07
                     /score=18.8902
     match           9409..9438
                     /ID="PATL_match_29"
                     /qvalue=5.75e-06
                     /pvalue=5.2e-09
                     /score=24.2073
     match           9476..9505
                     /ID="PATL_match_21"
                     /qvalue=4.19e-06
                     /pvalue=2.86e-09
                     /score=24.878
     match           9531..9560
                     /ID="PATL_match_120"
                     /qvalue=4.83e-05
                     /pvalue=1.79e-07
                     /score=19.3659
     rRNA            9671..9727
                     /ID="Patl_mt_frag_malmito_rna_9"
                     /name="RNA9"
     rRNA            10088..10109
                     /ID="Patl_mt_frag_8"
                     /name="group3"
                     /note="similar to:PBANKA_MIT03700,PY17X_MIT02700"
                     /score=24
     rRNA            10428..10511
                     /ID="Patl_mt_frag_mal_rna_18"
                     /name="nucRNA18"
     rRNA            10990..11015
                     /ID="Patl_mt_frag_9"
                     /name="RNA16"
                     /note="similar to:PF3D7_MIT00100,PRCDC_MIT00100,PBANKA_MIT00100,PKNH_MIT00100,PocGH01_MIT000240,PVP01_MIT01500"
                     /score=27
     rRNA            complement(11246..11273)
                     /ID="Patl_mt_frag_10"
                     /name="group4"
                     /note="similar to:PBANKA_MIT02900,PY17X_MIT01900"
                     /score=26
     rRNA            complement(12859..12881)
                     /ID="Patl_mt_frag_11"
                     /name="RNA8"
                     /note="similar to:PKNH_MIT03700,PVP01_MIT01400"
                     /score=26
     rRNA            13128..13150
                     /ID="Patl_mt_frag_12"
                     /name="RNA6"
                     /note="similar to:PBANKA_MIT02300,PCHAS_MIT02200,PF3D7_MIT02800,PKNH_MIT02300,PRCDC_MIT02700,PVP01_MIT00200,PY17X_MIT01300"
                     /score=26
     rRNA            13586..13609
                     /ID="Patl_mt_frag_13"
                     /name="group5"
                     /note="similar to:PVP01_MIT01300,PocGH01_MIT000260"
                     /score=23
     rRNA            14472..14503
                     /ID="Patl_mt_frag_malmito_rna_16"
                     /name="RNA16"
     rRNA            complement(15338..15359)
                     /ID="Patl_mt_frag_malmito_rna_LSUC"
                     /name="LSUC"
     rRNA            18667..18700
                     /ID="Patl_mt_frag_malmito_rna_23.1"
                     /name="RNA23.1"
     rRNA            complement(19228..19340)
                     /ID="Patl_mt_frag_malmito_SSUB"
                     /name="SSUB"
     gene            19485..20201
                     /ID="PATL_cox3"
                     /codon_start=1
     CDS             join(19485..19547,19549..20202)
                     /ID="PATL_cox3-t1.cds"
                     /Parent="Patl_cox3-t1"
                     /codon_start=1
     mRNA            19485..20201
                     /ID="PATL_cox3-t1"
                     /Parent="Patl_cox3"
                     /codon_start=1
     match           19537..19566
                     /ID="PATL_match_48"
                     /qvalue=8.78e-06
                     /pvalue=1.29e-08
                     /score=23.122
     rRNA            21420..21462
                     /ID="Patl_mt_frag_14"
                     /name="RNA1"
                     /note="similar to:PF3D7_MIT01100,PRCDC_MIT01100"
                     /score=25
     rRNA            23985..24017
                     /ID="Patl_mt_frag_malmito_rna_15"
                     /name="RNA15"
     rRNA            complement(24208..24232)
                     /ID="Patl_mt_frag_15"
                     /name="group6"
                     /note="similar to:PBANKA_MIT02700,PCHAS_MIT02600,PVP01_MIT00500,PY17X_MIT01700"
                     /score=28
     rRNA            complement(24792..24860)
                     /ID="Patl_mt_frag_malmito_rna_RNA4"
                     /name="RNA4"
     rRNA            25419..25520
                     /ID="Patl_mt_frag_mal_rna_11"
                     /name="nucRNA11"
     rRNA            29068..29239
                     /ID="Patl_mt_frag_mal_rna_14"
                     /name="nucRNA14"
     rRNA            complement(29412..29431)
                     /ID="Patl_mt_frag_16"
                     /name="SSUB"
                     /note="similar to:PBANKA_MIT00700,PCHAS_MIT00600,PKNH_MIT00700,PocGH01_MIT000140,PVP01_MIT02300"
                     /score=25
     rRNA            complement(30432..30460)
                     /ID="Patl_mt_frag_17"
                     /name="group7"
                     /note="similar to:PBANKA_MIT02400,PCHAS_MIT02300,PVP01_MIT00300"
                     /score=29
     rRNA            complement(31391..31430)
                     /ID="Patl_mt_frag_malmito_rna_17"
                     /name="RNA17"
                     /note="similar to:PBANKA_MIT00400,PF3D7_MIT00400,PKNH_MIT00400,PocGH01_MIT000210,PRCDC_MIT00400,PVP01_MIT01700"
     rRNA            complement(31858..32018)
                     /ID="Patl_mt_frag_LSU_RRNA_1"
                     /name="LSU"
     rRNA            complement(32123..32179)
                     /ID="Patl_mt_frag_malmito_rna_RNA11"
                     /name="RNA11"
     rRNA            complement(32290..32337)
                     /ID="Patl_mt_frag_19"
                     /name="group8"
                     /note="similar to:PBANKA_MIT02100,PmUG01_MIT001200,PocGH01_MIT000010,PVP01_MIT03500,PY17X_MIT01100,PCHAS_MIT02000,PKNH_MIT02100"
                     /score=30
     rRNA            32681..32741
                     /ID="Patl_mt_frag_malmito_rna_SSUF"
                     /name="SSUF"
                     /note="similar to:PBANKA_MIT03200,PCHAS_MIT03100,PF3D7_MIT03700,PKNH_MIT03200,PRCDC_MIT03600,PVP01_MIT00900,PY17X_MIT02200"
     rRNA            33261..33292
                     /ID="Patl_mt_frag_21"
                     /name="group9"
                     /note="similar to:PVP01_MIT02000,PBANKA_MIT02800,PKNH_MIT02800,PY17X_MIT01800,PocGH01_MIT000170"
                     /score=22
     rRNA            complement(34136..34190)
                     /ID="Patl_mt_frag_malmito_rna_27.1"
                     /name="RNA27t"
     rRNA            complement(35316..35346)
                     /ID="Patl_mt_frag_22"
                     /name="group7"
                     /note="similar to:PKNH_MIT02400,PY17X_MIT01400"
                     /score=23
     rRNA            41564..41620
                     /ID="Patl_mt_frag_malmito_rna_RNA6"
                     /name="RNA6"
     rRNA            42188..42212
                     /ID="Patl_mt_frag_23"
                     /name="group10"
                     /note="similar to:PBANKA_MIT01500,PCHAS_MIT01400,PmUG01_MIT000800,PocGH01_MIT000050,PRCDC_MIT01800,PVP01_MIT03100,PY17X_MIT00500,PKNH_MIT01500"
                     /score=23
     rRNA            complement(43438..43466)
                     /ID="Patl_mt_frag_24"
                     /name="RNA24t"
                     /note="similar to:PF3D7_MIT00700,PRCDC_MIT00700,PocGH01_MIT000230"
                     /score=21
     rRNA            44761..44797
                     /ID="Patl_mt_frag_malmito_rna_RNA14"
                     /name="RNA14"
     rRNA            46376..46405
                     /ID="Patl_mt_frag_mal_rna_13"
                     /name="nucRNA13"
     rRNA            complement(47394..47482)
                     /ID="Patl_mt_frag_malmito_rna_RNA5"
                     /name="RNA5"
     rRNA            52838..52878
                     /ID="Patl_mt_frag_malmito_rna_20"
                     /name="RNA20"
     rRNA            52952..53015
                     /ID="Patl_mt_frag_25"
                     /name="group11"
                     /note="similar to:HM754503_rnl8,PCHAS_MIT00900"
                     /score=38
     rRNA            complement(53455..53491)
                     /ID="Patl_mt_frag_malmito_rna_24.1"
                     /name="RNA24t"
     rRNA            53508..53550
                     /ID="Patl_mt_frag_malmito_rna_26.1"
                     /name="RNA26.1"
     rRNA            55566..55681
                     /ID="Patl_mt_frag_malmito_rna_LSUF"
                     /name="LSUF"
                     /note="similar to:PBANKA_MIT01200,PCHAS_MIT01100,PKNH_MIT01200,PmUG01_MIT000500,PocGH01_MIT000080,PRCDC_MIT01500,PVP01_MIT02800,PY17X_MIT00200,PmUG01_MIT000100"
     rRNA            complement(57027..57112)
                     /ID="Patl_mt_frag_malmito_rna_1"
                     /name="RNA1"
     rRNA            complement(58626..58655)
                     /ID="Patl_mt_frag_mal_mito_RNA19"
                     /name="RNA19"
     rRNA            complement(59425..59447)
                     /ID="Patl_mt_frag_27"
                     /name="group12"
                     /note="similar to:HM754486_rns3,HM754487_rns3,HM754488_rns3,HM754489_rns3"
                     /score=24
     rRNA            59901..59935
                     /ID="Patl_mt_frag_28"
                     /name="RNA5"
                     /note="similar to:PF3D7_MIT02700,PRCDC_MIT02600"
                     /score=36
     rRNA            60307..60352
                     /ID="Patl_mt_frag_29"
                     /name="group13"
                     /note="similar to:PBANKA_MIT00800,PVP01_MIT02400"
                     /score=29
     rRNA            complement(60672..60696)
                     /ID="Patl_mt_frag_malmito_rna_RNA18"
                     /name="RNA18"
     gene            complement(60951..61870)
                     /ID="PATL_cob"
                     /codon_start=1
     CDS             complement(join(60951..61208,61210..61401,61403..61432,61434..61463,61465..61665,61667..61744,61747..61788,61790..61870))
                     /Parent="PATL_cob-t1"
                     /codon_start=1
                     /ID="PATL_cob-t1:CDS"
     mRNA            complement(60951..61870)
                     /ID="PATL_cob-t1"
                     /Parent="PATL_cob"
                     /codon_start=1
     rRNA            complement(61113..61163)
                     /ID="Patl_mt_frag_30"
                     /name="group14"
                     /note="similar to:PBANKA_MIT02200,PY17X_MIT01200"
                     /score=28
     match           complement(61191..61220)
                     /ID="PATL_match_26"
                     /qvalue=4.19e-06
                     /pvalue=3.19e-09
                     /score=24.7561
     match           complement(61384..61413)
                     /ID="PATL_match_44"
                     /qvalue=7.77e-06
                     /pvalue=1.04e-08
                     /score=23.3902
     match           complement(61415..61444)
                     /ID="PATL_match_19"
                     /qvalue=4.19e-06
                     /pvalue=2.67e-09
                     /score=24.9512
     match           complement(61446..61475)
                     /ID="PATL_match_33"
                     /qvalue=5.75e-06
                     /pvalue=5.97e-09
                     /score=24.0488
     match           complement(61648..61677)
                     /ID="PATL_match_56"
                     /qvalue=1.21e-05
                     /pvalue=2.13e-08
                     /score=22.4756
     rRNA            complement(61712..61770)
                     /ID="Patl_mt_frag_malmito_rna_SSUF_02"
                     /name="SSUF"
                     /note="similar to:Pche_mt_02_malmito_rna_SSUF,Pols_mt_malmito_rna_SSUF"
                     /score=118
     match           complement(61727..61756)
                     /ID="PATL_match_209"
                     /qvalue=9.57e-05
                     /pvalue=6.07e-07
                     /score=17.2195
     match           complement(61771..61800)
                     /ID="PATL_match_129"
                     /qvalue=4.83e-05
                     /pvalue=1.9e-07
                     /score=19.2683
     rRNA            complement(64526..64604)
                     /ID="Patl_mt_frag_LSU_RRNA_2"
                     /name="LSU2"
     rRNA            65001..65026
                     /ID="Patl_mt_frag_31"
                     /name="LSUD"
                     /note="similar to:PBANKA_MIT03600,PCHAS_MIT03500,PF3D7_MIT04100,PKNH_MIT03600,PRCDC_MIT04000,PY17X_MIT02600"
                     /score=27
     rRNA            72238..72258
                     /ID="Patl_mt_frag_32"
                     /name="RNA9"
                     /note="similar to:PBANKA_MIT00300,PCHAS_MIT00200"
                     /score=22
     rRNA            complement(72626..72689)
                     /ID="Patl_mt_frag_malmito_rna_RNA12"
                     /name="RNA12"
     rRNA            complement(73320..73339)
                     /ID="Patl_mt_frag_malmito_rna_LSUC_02"
                     /name="LSUC"
                     /note="similar to:Pche_mt_02_malmito_rna_LSUC,Pmar_mt_malmito_rna_LSUC"
                     /score=40
     rRNA            complement(74453..74482)
                     /ID="Patl_mt_frag_33"
                     /name="SSUA"
                     /note="similar to:PF3D7_MIT02200,PRCDC_MIT02000"
                     /score=25
     rRNA            77102..77138
                     /ID="Patl_mt_frag_34"
                     /name="RNA27t"
                     /note="similar to:PF3D7_MIT02400,PRCDC_MIT02300"
                     /score=26
     rRNA            complement(77997..78021)
                     /ID="Patl_mt_frag_35"
                     /name="LSUE"
                     /note="similar to:PBANKA_MIT03500,PCHAS_MIT03400,PF3D7_MIT04000,PKNH_MIT03500,PRCDC_MIT03900,PVP01_MIT01200,PY17X_MIT02500"
                     /score=25
     rRNA            complement(78393..78490)
                     /ID="Patl_mt_frag_malmito_rna_10"
                     /name="RNA10"
     rRNA            complement(79136..79217)
                     /ID="Patl_mt_frag_malmito_rna_RNA7"
                     /name="RNA7"
     rRNA            81003..81041
                     /ID="Patl_mt_frag_36"
                     /name="group13"
                     /note="similar to:PCHAS_MIT00700,PKNH_MIT00800"
                     /score=28
     rRNA            complement(81097..81123)
                     /ID="Patl_mt_frag_37"
                     /name="RNA4"
                     /note="similar to:PF3D7_MIT02600,PRCDC_MIT02500"
                     /score=24
     rRNA            complement(81640..81683)
                     /ID="Patl_mt_frag_mal_rna_8"
                     /name="nucRNA8"
     rRNA            complement(82476..82506)
                     /ID="Patl_mt_frag_38"
                     /name="group1"
                     /note="similar to:PBANKA_MIT01700,PCHAS_MIT01600,PY17X_MIT00700,PmUG01_MIT000300"
                     /score=27
BASE COUNT    40122 a   7840 c   7567 g  39574 t
ORIGIN
        1 tatggagata tctaataaaa taatactaac tatatcataa tatatatata taatattaat
       61 aatctattac taacttataa tataccctat taatctatag tgataaaata gtattatact
      121 ctccattgat aaaaccatgc ccttaactat aaattaatac taaatatact tatataatat
      181 ggagggcatg gtataggggc ataataaata taatttacct tgttttatat aattatacca
      241 ttaataatat cactaatata acctcatatt aatataatat aattaatatt taatatttaa
      301 tatttataca atacagattt atatgtctat ctaactacta atatatatat tattaataag
      361 actatattta ttatcttata tataaatcaa taatattact aattaataaa ggatataaaa
      421 gactaactag atctataaat accaatactc catagataaa cttataaata tatacttagt
      481 ataatataga ttatattatt acccagcctt atgtttatta agatattaac tattattata
      541 tttattaaag gctgggttat cacattgtaa tattattatt attgataata tctatgtata
      601 ccttatgtta ctataatata atcatatacc atattaaata gtaattatat ccctttataa
      661 atatactaaa tattaggtta aatattacta tacaggatca ctataataat actatatcta
      721 tagatatccc taacctagga atgttaatat tatatccttt atatgggtat agggatccag
      781 ggatatagat attataagga tatttatata gattggtaat tttatctaat actaataatt
      841 ataataatat ggtaatcctt aataaatatg ataatattaa tagatataat attaagataa
      901 tatgaaatta atgataaagt atagatcctg gagtatggca ttatatagga tattccatat
      961 taatataata aattatatac catattgata gtattaccat aatatataac ataataatat
     1021 ttactggtat ataacgtata aatatagtat attacatata ataataagat aactatataa
     1081 atgtattaat atatattaca ttaggtataa tattatataa agtatattaa tatcctgata
     1141 atgtatttat agcccatcct gtatttataa tattatatcc taatagtatt gatgggctat
     1201 atcttaatat ataaataagt acatatagta ataattatat agagatatct taaagtatta
     1261 acactttacc ttaacctatt gattataact aataaatagt atataatctt aataggaaat
     1321 ataaggtcta atcatcataa agtttattaa tatatactta tcataaagtt aatatttaat
     1381 actatagatt tattattaat tatactcact agatataagt aaatataaat aaatacccaa
     1441 tattaataga tcaatggggt tagtataata taaactatat aataagatcc tataaatcta
     1501 gtatatatta ttaagatata aaatacagta tatctatata taattataat tatattacta
     1561 ttatataaac ctattactat aggatataat atatattatt aatagatagt tttaatgata
     1621 ctaatatcca ttatttgatt aactaataat atctaattaa atgtgtattt tattactatt
     1681 atattatcga tagcaatacc ataaatatat atgaaggaaa ggctatatat aatctattct
     1741 attatgataa aagccatata tatatctata tagtatataa tatcagtaaa ccatggagat
     1801 atactaacta gattaacata gtaatatata ttatcttgga tattatcaat atcacattaa
     1861 atagtaatca ttatattata attatatcta gtgagggtat attagtttat atatatgata
     1921 aggttattat attatattct atttattacc atacattata ttattatatc attatttatc
     1981 tctatagatc tatttagtat aatatcacct ttaaatctat ggcctaatat tacctattta
     2041 taatatatag atatttatac tataataata tacctagccc ttaaactaat aatatattaa
     2101 ataatagact ttatctggta ttaatattga taatattata aatatgtata ataaactata
     2161 tataaataat actataccat atctataaat aatattagat caaatataat actatagtat
     2221 aatatatgat aataaatgat gttacattaa aatagatatt atatatgaat aatagggtct
     2281 aaattaatat gaaatagtga tagaaattaa taataagtaa atataatata gtgatattaa
     2341 attaataatg aaatatacca tgatataata tattatataa taaagttata taaatataga
     2401 tttaatatat atgataatat gatataatta gatattagta ttaaatcatg atattagtaa
     2461 acactatagg tttatatatt atatttatcc atatagatag gttatattat aatatattat
     2521 gtaccagtat aatacctatc gatataatta gatcatataa tatctagtta gataaaacca
     2581 aggccacatg ttattattta tacttaatta ctatatttat tattagtgga ttataatata
     2641 tattatctat ggtattaaat tattagtata tactatatta tgttattacc ttatactatg
     2701 gtggttatat actatattaa ttattaataa gggtatattt actattaatt aaccatatat
     2761 acttatattt ataatatgat atcagtattt acactatttt ataatatata gatatacata
     2821 taataggtct ccctttattt aaatatccat tattaatata tattatttat tattaataaa
     2881 tatactatag attatattct ctaaaccttt aataaatgat atctataaaa gtgttataat
     2941 accaaaatac aatcataaaa ctattataat tataaaatac atataaataa taccatattt
     3001 taaggtatag tatgatatta taagataggt attattaata acatatttat ccatagagta
     3061 tatacctata gggatattaa ggtcatatta atatatatat aatgtatcca tatagtagtt
     3121 aatatcatta taataaccta tcaatattca taatataaaa tataataatt agagataata
     3181 gttcattata atataagata tattagctgg gttaatagcg tctaatggca gtttattata
     3241 tattgttagt atatttcatt agtttatata ttatctataa tttattcata taggcaataa
     3301 taatcatatt taggttataa tagtctatta ataatataat accttataaa tagataatac
     3361 tataaatatt acttagtaat ctattatgat aaagtatagt ataagttata taaatataat
     3421 atttagttat atataatacc atcatatacc tataatatat attatattga aatactgtat
     3481 ggttattaag atagtctatt gaatacataa tatatatata attatttatc taataggtat
     3541 tattaggaca ttatagatat ttattaatat taaagggtat tataccatat taatttataa
     3601 taatcctaat accatataaa taggaaataa tatattaata aatctatggt taataatgta
     3661 ctgtatatat ataattctat atttactata tgtatatata agctttagca tggagatata
     3721 aatatatcct aatgtaattt attattaata gatagtaaat ataatatata ctgtatttag
     3781 agggacatta ttacaatata tatataataa atattaaata gtatcccaca gcatataata
     3841 taatatttaa ttaccaacca gagataaaac ctagaccttt acaatatatt atactatatt
     3901 aaaatatata aatgccaacc tttgataaat atatatttaa tgtgatatta ttgttatata
     3961 ctattataca gatcattata tatataattt atatgatatt ttatgatata ttttatactt
     4021 aatattatat taacctaaat atgtattaaa tgatggtaat aatagtataa tatggatata
     4081 atattagtta tctttatata aacctatatg atatactata atatattata aactaaggta
     4141 ttatcttgat attaatatac aatatatggt aatctttata atatatacta atataggtta
     4201 tttcataata tataatcatt atataataat acactatata catatttata aatataatat
     4261 aaccaataaa tatataataa tagataaacc taactaatag atatagttat ttatatataa
     4321 tattatagtg tatgtattca ttatatctat atatacctta taaacccagc atacaataat
     4381 taatactata atatatctat atggtataaa tgctgggtta ttatatatat taatatctag
     4441 tattgtatat atttactatt aataatctat tatatcgtta taataatgta ttattggtat
     4501 aatatatcta tctagtgctg tgctaataat aatatatata tttataaata agggcacagc
     4561 atatataata atataagatt attatagtaa atacagatat aatgatataa atatagaata
     4621 aatgaagtat ccatattagg ttatttatat atatagaggg tattatttag ttaataaaga
     4681 tatataatat aatataatat gataatatat ttatatacat cactataata ttacttatca
     4741 ttatatttat agattatcat actattaagg gcccatacta gtatttaaga tagatataat
     4801 atctattatg ggttaatatg ggccctatgg tatcactaat actaatataa atagatgacc
     4861 tgttacaata atatattatt aactattaga tataaataca ggtcatcata atatatatat
     4921 ttataactag tattattata aaggtaatta ctataatata tttatattta tattcctaag
     4981 ggatgggtat ataataacat attaatatta atatttacca tggtattata ttactatata
     5041 gagggtataa acctatgaat atataattat tagatagtta taataataaa taagagataa
     5101 taatatattt ataaatataa taatagtgtg tataatatct gtatctattg ataggtatca
     5161 tatatagtaa taaccttata ctaacataaa tatatattaa taagataaag ccctttgcaa
     5221 taatatatac taataatcct ataaacctaa gcaaagggca tataataata tataggtacc
     5281 cataatctat aatagatata aacctaggta taataatagg ctattataat atatgtagac
     5341 ttaagagttg ttaacccatt aatatatatt aaaccctaag gtaatataag tatatatcta
     5401 actataatag cccaataatc tatatatcaa tatattatta tatatacttt aattaatatg
     5461 tgatattata tataccttat tatattctta atataaaatt acatataaat taccatagtt
     5521 tacatatatt tattcatata atttattacc acatatttac ctagtttata ttataatata
     5581 ttaataaata cccctccatt atatatttat attatatatt catctccaca gatactaata
     5641 acatataaat ctaactagat ccttataatt actatagata tatatctata gagactatta
     5701 ataaagaaat accatatatt attatttacc ttatctccat ataccatata tatatataga
     5761 tataaccata gaaataatat atataatacc tattatatag taatatatat atacatatct
     5821 taatatagta ataaggtcta tataaataca tataatataa tatttgttaa tctatgatta
     5881 tggagtatat gtaatgatat ataatatata atataggcta tattaataaa tacaatatat
     5941 taaatactat aatgtgttat aattaataga taccatatat taaataaata gtatagggcc
     6001 atgggataaa gtattactta ttaatataaa ttattattat atataataat acaccatatt
     6061 agtaaatata ttaataagtg tatatataat ataagattga ttatctatag tattctatat
     6121 ggtaatatta ttagtaatta tatctatgga gatattaagt ataactataa atatatatat
     6181 atattattat ataaataagg ttataactat atagccatag atactatatt atttagatat
     6241 aaggtatcca ttatataata taatatagcc tatagttatt gtaaactata tatatataaa
     6301 gtataatata aaatatgcct ataataatat catatagtaa tctataaata tgtagtttat
     6361 taatatatta tctattaagg tataatatta aaggtaggta tttactatat tatgtagaca
     6421 ttatatatac atttataatt atattgatat tagtatatat tattagatat tatagtattc
     6481 attgatatta ataaaatcat ataaagatgt attatattat ataataatat accttaataa
     6541 tatataaatt cctatgcaat gcactattaa tatttattac ataatattta ttagtattgt
     6601 gcctaactat tattatgata tatatatata ttttataatg gcacaataca tattataaat
     6661 actactaatt atattaggat aacaatatca agttaatata taaatatata taatattgta
     6721 agtatatatc tagtttatct taataatatc ttaatatagt tagtatagta ttaaatatag
     6781 gtataatatt atctttactt tataatatat tatatataat atcttaatac aataaatact
     6841 agtaataata atatgttaat tatatataga tctctttatt ataaattata ataccatata
     6901 ttagtatata tagagtataa atataatata ataacatagt ttatctaata aatattataa
     6961 taatatacct aataaatcta ttaataatta tttaatatac tatagttata tgtgaatatt
     7021 agatataaat taataatgaa taaactatgg tataaaatag taatataaat ataatatagg
     7081 gattaatgtg atattataat attatatatc tatagattac aaataagtat atattactat
     7141 tattatactt ataaatctat aattaaaggt ataatattag gtatatgtat tatataatca
     7201 tttataatct attatgataa atatctatga taaatatctt ttataaaata ctatatatat
     7261 ataggtaata tttagtctat ataatggtta atatagttat attctgacta ataaaatata
     7321 ttattactaa atattattag gtttataata gatgatatcc taagttataa aatagactaa
     7381 ttattgtaat aacttattta ttaatattat tatgtcatta ttatatatta tattataatt
     7441 taataccagt atatcatagt aataattatc catagtatta taaatatatt attatcgata
     7501 tcaatacacc agcataataa accataatat atagtaataa ctaaatgctg gtgtaatata
     7561 taaataatta tattatatta atgtggagtt atatatatat gtaaatctat agagattaaa
     7621 tctattatta tactatggag tattataagg tatataatta ataaatatat attaagatta
     7681 ccagttcctg ttatattata tttatataaa gggccatatt gttagataaa atataaatta
     7741 tatgactata gttaggtatt aatactatga ttaccatata ctatatataa agtaaatata
     7801 tatattaaga ttatacatag aatacccata tttaatccta taagtaataa tgatataata
     7861 tactattaat aaggtaatct atagtctatg ttattatatt aattagatag attatgttat
     7921 attaaataaa tatatattag atttatatta tagactataa ggtaatatat attattataa
     7981 gtatttataa atattaatat aaagatgtgg gtatctatat aatattatat atagtgagtc
     8041 ttaatatgtt attagtagtg catggctata gagcattgct ataaatatat ataatatacc
     8101 atagtgataa taatacctat atcctaataa acaatatatt atataaacat attaatataa
     8161 caatatcaat agtatagtat atagataggt aaatattata tatatgttag cattaggtat
     8221 ggataaatta gtaatattag ttaataaata tgaaatataa tataataaat tctatatatt
     8281 agtaaataat aataaaagaa taggaatata ttacattaaa ttatcaataa tcataggtat
     8341 attaggtata gtattatctt atataattag agtagaatta tataatagtg gtaatagaat
     8401 tattaaatat gataatgtaa attactataa tatggttata acattacatg gtttattaat
     8461 gatattttat attataatgc ctaggtttat atggtggtat acccctaatt atatattacc
     8521 aatattaagt gtaataacag atattgtatt accaagaata aataatatat ctataataat
     8581 tgtattaata tcatatatag tagtaataaa tagcattgta atagaatata atataggtac
     8641 taggctgaac attatatcct ccattatcaa ttataggtac agtaatagtt aatatgatat
     8701 tatatggttt aataattatt aggtatatca tcaataatat cagctattaa ttttatgaat
     8761 atattaatag ttattgatgg tataatatat gtatatatat ggagtattat tataacaagt
     8821 gtattattaa ttatttcatt accaatatta aatggtatat tattaatgat attatctgat
     8881 atatatttca atagtatata tttcatatta aatggagatg tagtattata tcaacactta
     8941 ttctgatatt tcggtcatcc agaagtttat atattaatat taccagcttt cggtataata
     9001 tctataatat tatctgtatt aaacaataaa ataatatttg gtatgaaatc tatgatatta
     9061 gctattatta tgatatctat attaggtagt atagtatgag ctcatcatat atatacagta
     9121 ggattagaat tagatacaaa aatatatttt aataacttaa cattaataat atctatacca
     9181 acaggtaata aaatatataa ttgaataata ttatatattg gttcttataa catattatat
     9241 aatggttatc aatcattaat atttagtata atgtttatta taatatttat aataggtagg
     9301 cataacaggt ataattataa gtattgatat catagatatt aggtttacat gatacatatt
     9361 atatagtatc tcatttccat tatatattat caattggtgc tgtaatatca ttattagcta
     9421 ggtatattat tattaaaaga tattattggt tattataatg taataattaa aataaataaa
     9481 tactttaggt ttattattat tcataaatat aaatataata ttcacacctc aatttataat
     9541 taggttttaa tgtaatgccc ctagaagaat attagaatat agtgataata tcattgtatg
     9601 gaatttaata tcatctatag gttcaatatc aacaatatta atattattat ccatatacca
     9661 taaatatata tatatttatc tatggagacc ctaacaatat gattattata ttatatagta
     9721 ttaaatatta tattataaag gtaacatgat attattataa taatatctta gtaatattaa
     9781 ttatatctcc atgatataat attaggtata aatcataata ggatattaat accccatggt
     9841 ataataaaga tattaacatt aagatattat tataagggtc tatatagatt actaatgtat
     9901 attatgttat attactaata actagatatt tataagtaag attataaact attaataata
     9961 ctaatatcat tatatataaa ggttattata gatcactatt tataattaca taaatgataa
    10021 taatatcaat atggcataga gggtataaag ggatatataa atctatattg tattttatgc
    10081 ctatatttac catatattat tagttattac tatataaagg atattagata aatacatact
    10141 ataagattat aatatattat aatactctgg agataactat attcttatcg ataatatcta
    10201 ttagtatggt accataatta tattagtata tacccattcc cttgttatta ggtatattta
    10261 cttattatta ttattgggaa tgggtggata tccttgtaat tatattaata acatatataa
    10321 gataaagtat acatagataa tattaagata gtaatagatt tatactatag attaatacat
    10381 agatttataa ttaaggtata ctttatctat ctagttagtg taaataccct tatatttata
    10441 tatggttaca tatagtatat taactaataa ttactaataa tataatataa tactacatat
    10501 aattacatca tattaagata taatatatta ttaaattcct tattaataga cctataaata
    10561 ataatataca caccagattt atatactata aattatatta ttatatgtat aatactagat
    10621 ataaatatat gataaataat acctaataat ctatcttata aatatagtta gtataaacta
    10681 tggcatttaa taaacattat aataaatcta tatattaccc tatagtgtgt ataatggata
    10741 tattatatta atagtgatat tatctagtat gtatatatta attagtaaac tatataccat
    10801 attatacaat ataaatccat atatatttat ttaaatagac catatcttat actatgatat
    10861 tacattatat accatttaat attaataaac catgatataa tgattaatat agccatttaa
    10921 cactctagat ttataattaa atatatacta tatagtaatt attgatatat tgatataaac
    10981 tatttaatat gatatctagt aatatagtac cataaagtag tctaatatat tattatatat
    11041 tcctttacct aagttaatat attattatta aatatctatt tattgtatta atataatata
    11101 cactatggag tctttattag tttatattgt tatttattat ataatatcat ataatctata
    11161 ctttaataat atattactaa taattatcta atataataag ggttattaat agtatatatc
    11221 ctatataata tagtaatatt gatagaccac gatataatat tctgatctaa gatatacggt
    11281 actatctaga tatatatgat aatgatgact gatactaaat gatacaatat aataatattt
    11341 tatataattt atgtatattt atttaataat tactataatt tataatattt atttaaacta
    11401 tctatacatt tatcttaata tttatataac aatatagtat aagaatatag attacaatat
    11461 taatatatat tactttaata taacaatatc attattatag actataggcc atattgttaa
    11521 cttaataaat ataataactt aaatatgata atacaatatg gctctatgac tatggatata
    11581 ataaaataac atatattata tttattacta gtgatggcat tatatatata tttataggat
    11641 agggtataat ctgtatatta atgttatata tactatctat tttattagat taataatgta
    11701 taatatatta tattaaataa tgtactataa tcactatatt gatataattt atatataaga
    11761 taatatataa tataggtagt taataatata ataattatac caaggccata aataaatata
    11821 atatttcaaa tataccatta tttaaataca atcaaatatt taattttaat aattatgatg
    11881 attatataaa ttataaaata ttagaaagta ttaataaaaa tataggtatt agaaaagata
    11941 aaagaatagg tgttgaattt attaatcata actatgatat attattataa taccccctaa
    12001 ctagatttat tataaatatt aatagataga atatattata tagaaattat atatgaaatt
    12061 aataaatatg aaactataga ttataatgaa atatattata aaagagtaaa gtatatgtat
    12121 aatatcaata aattcaatgg atatatatgg gtataaatat taatataatt atatatataa
    12181 tattatctat taataggggt atagggatta atatttataa tatactattt actatggtgg
    12241 ccttattaat attataggaa taaatatata ataatgaatt ataatatcct aatatacata
    12301 tactcctcta tgtaataata tatccacata aatataaata tattaaggct atagattatc
    12361 ttataaaggt atatattgtt atttattagt aattatatat taactatgta ttatattatg
    12421 aactaatata tatattataa attattaata gacatagtat tatatatcta gttatactta
    12481 ataaatagta atatcattat taatattata gtaattttat tcatatatat atatcttgta
    12541 attataccta tattgaatag taatagatta gagggtatat taacttataa ttattaatgg
    12601 agtatttata taataatagt aaacctatat agtaatgata atattataaa tagtgaatat
    12661 taaatactaa taaatctagt gtgtataacc tattgtatta tatatataaa tattagtata
    12721 ttatgataaa tattacatta taaatacctt aattaccaat attatattaa ttaatagtac
    12781 attatatatc tagatggtgt atttaatagt atattaatat atattatacc ttattaaact
    12841 atggagatat aacattaaaa tataatttcc tattaatagt atagagataa atatataaat
    12901 atttaatata ttaccatata ccagtattaa tatccattat tatattatat tgatagtata
    12961 attactacat tatattacta tagattattt atatataata gatttattat tactaattag
    13021 atttatatat tacttactat aatataatac attataccct ccatagttat aagatatata
    13081 ttaatattaa taagtataaa atatataata tataagaata ggtaaatacg atattatgat
    13141 catataagcc catatattag tattttataa gatattatat ccttggtatt agtaagggca
    13201 ttattagatt tacaggtatt tataacatat ttaatataat aatacgtata cttattataa
    13261 tagatcctat atatacatat ttattaatag attattagta attataatat cttaatctcc
    13321 atggtaatac cttatacctg tatatatata taataatact agtaatagtt agataaaaac
    13381 ctatatatat atatatttat ataaagtatt tactatatta ataacttatt tatatatata
    13441 atattatgtc gatcatgaat atatatacta atattaataa gtctattgat agattacact
    13501 atggagaatg tggcctaata atactaatta tatatataaa tatagggtat ctatagagkg
    13561 taaatataat agtatatata atataggatg tgactgtatg gttaaaacag tatatattaa
    13621 tgataaatta taataataag taatataata tactataata ataagataat ataaactaat
    13681 ttaatatata tattcctatt tataattata tccatatcat ataataacac tatattggta
    13741 atggtataat atatcataag aatactatat aatatatata ttaatactta taaaggtagt
    13801 ataactattg ataaaaataa taatagtata atatcctaat tgtcattata atataaaata
    13861 tagtaaatta ataaaatata tgtaatataa gtatatataa acaacattaa gacccctagt
    13921 tatttaatat attatctata tataatgtta tataccctat aataaagaat aataataaat
    13981 atccataaat aataataacc atataaatat taggatataa tattagatct tatattatat
    14041 atttactagg acatagatta tgttaactta agatattaat acctataaat ataaatataa
    14101 cttaataagg tcctaaatat atagtaatat ttattatatg atcatataat tatataaata
    14161 gaatatagat attagaataa atataatgat atttatagat aaaattataa taaatatact
    14221 aataatctcc atacctcagt aatacctata ataatatcta taaaataagt attaatataa
    14281 taattactat aataactata tggtatatga taatatttat gatatctaga tctattaata
    14341 aaatatacta tactatacaa tactattatg atggtatata acaatatgaa tatctataaa
    14401 ctaataaggt atcattatat acatattata caggattatt atatattaat agcatacaaa
    14461 taaatataga taattatagt ttatcgtaat atagtactaa tatatatata tgtgtggtta
    14521 ttaatactat aattatgaat acctttatga tgtgctctta tatttattaa taacttatat
    14581 atattgtatt attagcacat cattaaatag ttataaatat ataggtatac cattaatatt
    14641 actatgatat attatagaga ttattaatta gaatataaac tagtatataa tgataatacc
    14701 aatattacta atttataata tattagttta atatactatg atatcataat tatatcaact
    14761 atcaatattg gtattaatat ataattaatc actattttac taattattaa agataatatt
    14821 acatctctat ttcagattaa cattaatata tcctatcata tatctttatt aaatattatc
    14881 tattaaacca taggcaatat atactataat ttagatatag ataatattat attatatcat
    14941 gattatatat aaataatact aactagagat ggccttaata atatatacta ttacaatacc
    15001 ttatatcact attgatactt attcctatat atataataga ctataattat atcttggtat
    15061 aaggccatat tagatcctta tgataatata tatttataaa ggatatcatt aattatattt
    15121 atatataata tatagtatat tgtattagat aacttattag aatatgatat atagatatat
    15181 gatactttat aaggccatat taaatatagg taatattaac ttaataatat atggagatat
    15241 aaatgtatat tttataaggt tttaacctat ccagatttat atatatatta aataggccct
    15301 gatattaaat aagatagatt tattagatat aatattacag tgctatggcc atattaatta
    15361 ataataatat cttaaggccc tcattacata atataatata ataactaata taaatataga
    15421 gggccttata ccctctccat ggttaaatac taatattaat gattaaatac cttatagata
    15481 attatatctt tattgataag gctatatata gataatggat aatggccctc tccatcatat
    15541 aataataata tataaattaa accatggtaa aagagggcca taggtaacct aatataatat
    15601 actaatgtta ttattctatc attatattgg atagtattta ttaatagata gatatttaat
    15661 actatatgta cgttatcata ataaattaat atacctctat atacctagat taataaatat
    15721 actaaatcta aatataccta aatataagat aaactattta tatctatagt ccttatcata
    15781 atattactaa agatagatat gtataatatt gttataatat ataattatgg ttattttatt
    15841 gttatttata tatttattat attactatct attaggtact atagggccat tactaaggat
    15901 tataatatat taacttaatc tctagtatat agtatattat agtaattaat ctaataaata
    15961 tgatattgta atatagacat taataattat atatatataa acctagttag atgaaattat
    16021 agaatataaa tcactagata ttaaatataa taatatgtat acataaagat aatatattac
    16081 taaatagact atattatata tatactataa tattaaatat aatataatgt attattaacc
    16141 attgataact actaattatt acctatatca taatataatg tatatataac ctaataatga
    16201 ctataatagt aaatattata tatagtaccc ccagccataa taatgcatac ccctaaataa
    16261 taataaatat atagtaatta tacaatattg actaatgggg tatgctaata atatataaat
    16321 atatgtctag atactattat tattattact agtgagtata aataaaggta tcattaatat
    16381 aataatacta tataatatgg gtatataata taaagtaaga tatcactatt aatataattt
    16441 atataccata atgttgataa aatatacata tattagtaat attatatata gttagtatta
    16501 taattactaa tatctagact aataatatta taataatacc ctccattaat atctatggta
    16561 atataaatct atggtattat attaagtata aatatagaga gataatatta cctatgaata
    16621 tatattaaat taataatgcc ctggttagta tatatttata tttattattt atctatgtcc
    16681 taagtatata gtattaatag tatttataag gtatatcatt aatataatta gtaatataat
    16741 atatggagta taaagtacta ataaataata tattattaat atataaataa tcaccataat
    16801 aagatattaa ctataaatat atataaggta taattaggta tactctaact agatatatta
    16861 ttataagtat actattatta cctttattat atctattagt atattatcta tatataaata
    16921 aataagttaa tattatatca tatctctata gtgttaatat tatatatatg taatacacta
    16981 ttataagata tcaatatatt atataattat tatcttgata ttattattat aaatagtaaa
    17041 tattagggct aggatataat atcatgatta ataccatatt attttatcac tatatctatg
    17101 tccttatata tattattgtg tgtgcatggt ataatatctt atttaattaa attaataata
    17161 tatgtaataa ttagtatata cctttataat atcatttaat acttattagt atatattagt
    17221 aatagatgac cctctagata attatatata gatctatact tatggccccc taataccata
    17281 ttaataataa tgaattaata gatataatat tactatttaa cacactagat atataaatac
    17341 cttattaaat ataaatatat aatatatctc tggttagtat aatataatta ctaatattta
    17401 tatataatat taccttttat cataatagat atagttatat atataataat catataatta
    17461 taggtattta tattatctct ttatactcta tattaactat attataatta ttataaacta
    17521 ctttatctcc ataataaata tatatacctt aataatgtaa tattatgata atctaagtat
    17581 aaatatatat atacaggtat ttaataataa atccatatat aaccagggat aaataaggca
    17641 ttcaatatca tgataatatc catatcgata tgttataata tatatatctg tatttagtgg
    17701 ccataatatt atgttataaa gtaagaagtc taaaaccata taaaatatat ataatatcaa
    17761 agataaaata atgtaattaa atatagatat aatactatat tattagttaa cttacccatg
    17821 atattaggtt aatactatca taacccatac ccatacctat agtaattata ttaataatta
    17881 cggtatggct atattatcaa ggcctatata atactatata atatctaatc ctttattctt
    17941 tatatatata ataccatata atagtataat atgccataat agtactttta ataatatatt
    18001 ataataaagt tgaaatagat aataatcata aacatatata taatacccta atattataaa
    18061 tcatactaat aataatattt ataataaacc ctctatatac ctttaatact aaatattact
    18121 ttaattataa ttataatata ctatattact atatatatat gatatcctaa gttaattata
    18181 ataatataga atactatgga ttaatactat aatatatcct aaatatatac tattatatac
    18241 tatggagatc tagataataa tctattaaat attaataaga tataataata tctaatatat
    18301 gtatggatat ggagggtata atattattcc atatttaata tactataata atccatagat
    18361 ccctatttaa tagattataa tataaagtac aatatattaa tatttgataa taccatgata
    18421 acatatttat aagattatat acaggtttat atagtttata attatcttag atataatata
    18481 tattatagtg cccctttatt ataaatatat attgttaggg gcacaccaag gcatattata
    18541 ttatagatta aaggatatag atttatataa taatataaca tatataataa tatactagat
    18601 attagataaa gtactatttt ataatatata tatactatta ataataatat aatattgata
    18661 ctatatgaat ataaacaaat actgggtaat ataaataaat aatagaaata taatataaaa
    18721 tgatatagaa ttaatattat aacatacttt atcttgatat aatatagcat tggcatataa
    18781 tctattaata ttgatattgg taatatttta ttatataatt attcatagtg atatgggcac
    18841 attaaaatat taatataaat aactagtgcc cataatatta gtaatcacta tggagatata
    18901 tatattatat tatatcatac tgtaggctat atattaataa tatgatatat tagtaatatc
    18961 taaggtattg taatcctata taatataata ttgatagtat accccataga gatattagat
    19021 aaaaatatac cctttattaa tattatactg atacctatag acaccattaa atataggtta
    19081 atacagatat acccaccagt acaaataata ataaattaat atataataca ataactggtg
    19141 ggttaataat actatatcaa ggtataatct attatatggc cttaatattg atatatctat
    19201 aaatctatat actattatat aattatatgt aatgtaaata ttaatattat attatatatc
    19261 tatctattat tataaatata tttattttaa tctaatattc tatttattat tagttataga
    19321 tattatatat aggatttaaa ctaatattat tatcattaat aaattatatt atattatata
    19381 attccagcca taaactaata tatgatataa tactataata attaatatta aagaataaca
    19441 ataaaaagta ttcataacaa tagtaataat aatcaaaata ataacatata atatataaca
    19501 ataatacatt tgaattaaat ataaacatta tcaattataa ctatattagg tataataata
    19561 actgtaataa tatcaatata tatatataat aatagcaata taatatcagt atataatagt
    19621 aacttattat taataaatat taatatatga atgaaatata atatattaga tatgttaaat
    19681 ttaaatgtat tagattataa aatattatta tggatagtag taataattat tagtaatgaa
    19741 atattattat ttgtaagttt ctactgaata tattatcata attatataaa ttattatcat
    19801 gtaaatatat taatattaaa ttcttataac atagtatata ataatattat attattaaca
    19861 ttattatcca caattgtaaa tataaaatat tataactata tattatcata ttataaatat
    19921 atattaagtt atttaatata ttataataat tatatgttta ataataaaat tatattagaa
    19981 tacaaaaata atagtaatta tacaaatgat agtgtatata tgactagtta tttctatatt
    20041 atattattac attatataca tatatattat agtataatat taatagtagt atataattat
    20101 gtaaattata aaaatataaa taattattat ataaatataa atatctatta tcatttaata
    20161 gaagtattat atattataat atcaatatta ttatacttat aattatacca ttattaataa
    20221 tctaatatcc tatattatag tataaatagg tacatattat atccattatt attgttatta
    20281 ctatatacct ttaatcctga tattgtatta atatgttatg gatcttatat atagtatatg
    20341 tctatttata gggcaccatt attattattt atatatccta tagatctaat attgatataa
    20401 tatggaataa ctaataatat aatttataaa tataagtata ggtttaataa tatatagtaa
    20461 tctagcatat taggttatat aaatatatat cttaggtata ctatgatcca ataataaaat
    20521 aatagtaaat attgtatgtg atataataca ttaatttata ttaagggccc ttatttatat
    20581 atataggata ttatgtatta tattatatat atagtcttta tcttattgta atagatatta
    20641 ttatattatc tatattatca ctaattattt ataagggtct caatcatatt tatattacct
    20701 tattataaaa tagagactca gttatatatt attataattc ctaagtttat ttataaatat
    20761 tattattata ggtataatta ttattaatat catagtttac tataatttat atctgaaggg
    20821 ctatattata ttaataaccc accatagatt acaataatat atttatacat agtattataa
    20881 ctagatatac aataataaat aaggtctctg gcgatataaa taatgtaata ttataataaa
    20941 ataaggatat tgattatatt aatataggcc ctagagattg atacataaga atctgttata
    21001 ataatataac agacaatata atatccatga ttatatataa ttatatgata tcctctatag
    21061 aatatattaa tctattatga taatctatat ttaaataata tcttatatca tatgttagta
    21121 tacaatataa atactattac ataaatatat atatactaat aagtataaat taatatattt
    21181 atcatttaat acctaattga tcaatacctt aacatgccca caaaaatata atatgatata
    21241 tacttaatac taataataag gttattttta ttatttatta ctatatatat gtgtttatat
    21301 actattaata atatgattac atgtataata tacacccgca gtaatatatt tatatttata
    21361 ctagaatata gcgggtgtta ataatataat ttataagata atatagtata tttaggtatt
    21421 aatataatat tgatagtatt atatatgggc ccactagtta ataatgtaat aatataaata
    21481 tatcttggta atataaccta taatatcgat attgatagaa tatattaata atatttataa
    21541 ttagaactac actatagata tatagattta ttaataatta taattataca ctatagattt
    21601 ataaaggact atatatttta tattattatt aatatcatta taaaggatag tacatatatt
    21661 atatatatag attattacta tttataggtt attactatct ataggtatac aataatatat
    21721 ataattacat tatattatag gatcttagtg atataatatt atatcatgga gaggttaata
    21781 ataaataaag tcaatggagt atataattat atatatataa atgtattaac agatcaatat
    21841 atagataact atattataat gtatactata tcctatatta atatactata attactatat
    21901 aatactaact tatatttata atatatatat tactctctaa actattaata aacaataact
    21961 ttatctccat attagtatta atataataaa tatactattc ttaaccctgc atattacctt
    22021 aataaagtat atatagtata ttataatgca gggtatagag gtatttaata gtaattatag
    22081 tgttaatata tagtttaaat aatataatat atccataata tactgattac tatctccatg
    22141 ctgccgctat aatataaata ggttatatac atattgcaag gtatactatt aactatatct
    22201 ataataccat atattaagga ttagtaaata ttaataaaat atatatcata tatacccatg
    22261 tgcataggtt tattaattat attactatat ctatattata ttagcacatg gggtattatt
    22321 aaatatatat taataacata tagttagatt atctctatag tatatatata gccattaggt
    22381 ataaatatct atcatatggt taatatacat atatatctgt atattattat catgaatata
    22441 taatgtatta tctatattct attaaataag tatatatttt tatctattaa taacctctat
    22501 ataatattat aataactact attaataaag atctgtattt atatatatat ttaaccatat
    22561 atttattggt ataataatat accttatact ctatagatat actattagtg atatttatat
    22621 atatataatt aaggatatta tactcactat taatatttat atctaatatt ttggtattac
    22681 ttatatacac cttattatac caactagtaa tcttatttaa tgatattata ttactatgga
    22741 gactattatt aactagtatt tattaggtat tattttatac taactactat attatatcat
    22801 tatactatat attatctcca tagacttaca tgttattata ctctataggg atgaaattat
    22861 attatatact actattttat taatacacaa catcatttat acccaatatt aggtattatt
    22921 aaatatatta tagatttata tataacttat tatattatct tatatttata ttatattata
    22981 tatgtatggt aattatggct atctttatat tatattaagt atatctatat tatatatctt
    23041 ataaatatat gtactatcta tatggtataa tattaataaa gatataatat taaataaagg
    23101 tatatggtat aattataata ttaataaccc atacattatt atatatagat ttatagttaa
    23161 tagtttaata agttaatatt atatatatat gtattattac tatattataa atatcttatg
    23221 ttaatatcca tgtaatacta tattataata aataatatca gagtgcctat ataaatataa
    23281 tattatgata gtatataaag tattaaataa taataaacca atatatatta tatcatctag
    23341 aggaccatgt atattatatt ctattattat atatattact aactagtatt aatattaatc
    23401 ataatagata tataccctct tttaacccta tagatttata ctatcatata tacttagtta
    23461 gatataaata ttactatata tacactatag atttataata gattacctat taatattaga
    23521 ttatttatat atatacattg aggatatctt ataatatgga gattagcccc tggttataaa
    23581 tatagatata atatggtata taatataata tagtgcccaa tgctataata aattaatata
    23641 tataaatagt gcattgggct ataaatataa atataatata tattagtaaa taatagtatt
    23701 aatatgaata tttataaaga agtatatatt agaatattat atgtaatata aatgaaagta
    23761 taataaatat tagtataata tatataagaa ttatttctat taataataaa tagattatca
    23821 tattataagc tatcttaata tataattatt atataattac ggtattgata tattatgaca
    23881 tagagatatt tattaataga gaatatagat atatgaatat aataaatata tagtaatatc
    23941 gggtataaat ataatataac gatatctaat agtaaccgta tttataacga tcatgatatt
    24001 gtagtttacc atagatatat ataatattga ttaaattatt aatagtgtta tattgttatt
    24061 tatcatatga tattatatac aatactatga tattatataa gattaaatat ggtataaatc
    24121 tagttataat attagtatat ttattattat aaagagggcc tagtattaaa tatatatatt
    24181 acaatataaa tatctagggt ataatatatg tattataact atggagatat gatatggtat
    24241 aatatattct agtaatatat atataataag ttaaccatat aataatagat agtctatatt
    24301 agattataat aaatatacat agatatccat gggtcattaa catattaaag tatatattct
    24361 tattataata tagacccatg gtataaatat atataattct atcattataa ttagtataag
    24421 ttaacatata atctatagta tatcccaggt atatataata ttgtatggtg gggtaatatc
    24481 ataatataat ataatagatt aaagatacat atataatata ttagaattag ataggtaata
    24541 taatatcctt attgatagtg ccctgtaata tattatcata ctaataataa tgtccatatc
    24601 tatataatta taattaaggc attatattat tatctatcga tattaacgag tttatgatat
    24661 tatttcaatc tattatattt tattataaat tatattaata atggtatata ttaatatcta
    24721 tcaatatcat accttagtaa ataccacaat atagtatatg ttataatatg atctataata
    24781 tgcataaact atataattat aatattatca tatatgtact gtgatcatta gttattattt
    24841 atattattat atttatttat attagatcac agtactttat atccatatat aatataatac
    24901 cctactttat ggccctctat ctataaatat aggatatata atataattac tttatgcacc
    24961 tcatccatat aattattaat aaattatgag gtgctatatg atatgataat aatatttata
    25021 ttaatagatt actgataaat atatataatt atatatagtg ttggttatca taaaataata
    25081 tatattaggt atatttacct atagtaataa atctataata taataaatag gcatattaaa
    25141 ttacatataa tcaataagta taccattata tatataaata taatatgata gataaaggta
    25201 ggtatatata gttaatataa tatattattg ggatatatat ctttattaat ctagttagta
    25261 atactatata tataattact ttatattact ttatatttat aatagatatt actttatact
    25321 aactattata tactaactat taatatatgt atataaatag tatctaatat ataattaagg
    25381 ttttatctat ctataatata tagttatact taattaataa tataatattt attattagtt
    25441 tatctatggg gtttatatta ctatttatac tatggagtgt atattattat aagttaatga
    25501 tatatttaat agttagttta tgatatcttt aataggacct agtattactt aatatatatt
    25561 tatagataat taactatctc tttagattac ctttatataa tatatattat taaatattac
    25621 cttaatatca taatatggaa tttaacacct taaatatata gatggataaa atataataat
    25681 aacgactata ataagatata atatatttac taatctatgg ttattcctat tactatatca
    25741 atattatggg gtttatatga taattatata atattaagta tatattaata aggggattaa
    25801 taatgtaata tatatataaa taactatact ttactataaa tatatatata ccagccatac
    25861 actattatta tattatatta acttatcaat aatggctggt attaacatat cataacataa
    25921 tattattcta taggatatct attataaata tcttaactat attaatctaa tacaatacct
    25981 aatatatata tatataaacc attatatagt aatattatat tataggtctc catagtatat
    26041 actatagtta ataatgtaat aatatggtaa taatacaata aaatagatat atttataatt
    26101 atatgcccta tagatattga tatggtaagt taatatataa taataaatac atatactaga
    26161 tatcttaata ttagggtata tatattataa tataataaag tccttaacat atatattacc
    26221 ttatattgat atactaatac tttatattga tattaatata ataattatat atagatatag
    26281 ttaatagtat accttaataa taatatagta attatgtaat attaggtatt agatgggcat
    26341 ttatatatat aatactatac ctttagataa actattataa tattattaaa ttattagtaa
    26401 aagataagat atatggcata taaatataaa tagttttaat taaatatata aagtataata
    26461 ccctataaat tacttattat tatatactgt ataccataat attagatatt aaattatata
    26521 ggtatttact agtatatgat aattatctat agagagtgta tattattagt ttatggttat
    26581 ataattatat atattaatac tgtattgtga tgtattagta aattaaatat aatatatcta
    26641 tagtaaatat aacatcacaa taccatagat taagataata ttaatacatt ataattagag
    26701 gcataatacc ataaatatga tcctatatat ataaataaac atataataca gtatttcata
    26761 tcataagata gcattattca tatattaata ttaggtaata aaggatatat ttataaatat
    26821 atatactcca tagccattga tattatcgat aagtactatt tattatatat gatgttatta
    26881 ctatattaat aagatatatg atacaatata acactacttg taatacctta tatacataaa
    26941 taataaacta ataatatcat gtactatacc ctataaatac tctataatat tatatatcat
    27001 atattaacta ataaccccat ggataatatc tatattatta ttgataccct ctatagatta
    27061 ttataactaa atacatataa atctatttat taaatactat atactaagaa taatatctag
    27121 ttagttatcc ttataaataa aggtattata atataaatat taatagtatg ataaaaatag
    27181 agtatattgt aatcctatat atatacatag ttatacttta atatattact attatatcct
    27241 aattattatt aatacatata tttataccaa tgccttgtat ttatatttta ttatattata
    27301 tacttatatt tatttataac aaggcattgt ttatctatat ttatatcata tgatagtaca
    27361 taaagtatat taaataacat attaaattca ttataataca ttattttatc ataaatactt
    27421 atatttctat tactaactat tatatttata tcctatggtt tatggtatat tatataggta
    27481 tttgttatat tagttatgaa taaattatat actatggtta tggatatatc atattagtat
    27541 gggtgctaat atatgtatta tcttatattt atagaataca cccatcaata taaatagtat
    27601 taaggtaata tatgatataa tattagtata gccaccagta catatttatt tatatataat
    27661 tattatattt attaatctgg tggctatgga tatgggtata atacagtata aaggataata
    27721 tattagtatt agtaatatta ataataggta tttatctatc attattataa tataaagata
    27781 agtatatata catgatatta ggataaggaa taattcaata ttatataata taatctaata
    27841 ctccatatac tattaatact aatatatgat actttataat aataccttat ctattaatat
    27901 taaataatat actatacaat attataagga tccatatatt aagtatataa actattacta
    27961 atataatgtt ataataataa tatataacaa tatgatacct tataatataa cctaataata
    28021 ctatatcgtt actataatat aaatatgata ataaaatatg atattaaata caataatgca
    28081 ctcatttata tatattgtat attattggta ttgataggct attaataagg atataaaata
    28141 tagtatatgt attattatat gatattatag taaatattac atgattttat attataatta
    28201 tgttattaac ctcatattaa tagtatagat ttaataccat atattgatat tataataata
    28261 ttgatatgct aataatatag ttttaatcca ccctagataa tagtatgtta ttttaatcta
    28321 tatagatcta tattatcatt tatacactat tataaatata tatttatctc actaattatt
    28381 atattattat atagtcaggt gcagtaatat tatattatat ttagtaatag cacctgacat
    28441 tattatatat tatgttataa cccagggcac taacactata tatttattat tgtattatta
    28501 ttattaatat ggtgccctgg gaatatatat ataatattat aatactagct atatgtgccc
    28561 tttactatat attttattaa atatgggcac ataatatata ttctaataaa tatagttagt
    28621 atctataggt attaatctag tgagtttata tatatattta taagttataa tattaactat
    28681 cttttatcta tatataatac atatttatat atgtaataat accttatttt atactaatac
    28741 tatatagtaa tatttatata acaatatcta taggtttatt taattataat aatgattagc
    28801 catattatcc catagtatat atttataatt atatataatt tatgattatt atgttataat
    28861 gtatgattaa tatctaggta tatattatta ttattactaa tacctaaaat atgatataat
    28921 ctaatattta attatatatt aagatcacta tttattagta attattataa ttatatatat
    28981 tatattccta tgatatttat atatacatta agataataat aacctattac tatatattat
    29041 atcaatataa ctaatattat ctatggtata tagtatatta ataaataatt ataaataatg
    29101 tataaaataa tagtataaac atttaatatt ctaatctttt actatatgtt ataatctaat
    29161 aactttaata tctatttatt aaggtaaatc tatgtagtat atatataatt atgataaacc
    29221 tagatatata aataatacct ataatattat aaaattaata ttatctaaca ttataaacta
    29281 tctattaaat atatacatag atatataata tatactaaat attgaataaa ctatatataa
    29341 ctctatgtat aattataggt atataaatat tataaaggta tatagatagt ctattttaat
    29401 atatattaat ctaagatata tcctttacta ttattatata aatatctcta ttgctataaa
    29461 tatataataa aataatgtat atgttatata taaaattata atattgagat aataatagaa
    29521 taaaactata ttaaaatata gatataacta ttaattataa tgggccctaa tagatattgt
    29581 atattataat agatattata gattaagtat accaatatag atctaatact atataatatg
    29641 attaattata tataaatatc cataagtgat aaatttaaat attaacatat aataatgacc
    29701 agtgctatac aataataata taaatatatt aatatataat tataacatag tctattaata
    29761 tgtattagga tatatatata ctcatttaat ataatattaa ctattaggat taccttattt
    29821 tactataaat attaatatgg gatatataaa tacactatta tgatatatta caataatatc
    29881 tagttcttta taattataat tatagtatat atcccattat ttaatattac ctatacctat
    29941 atataatcta tatttagggt ttatttatta tcacataata ttatatattt atgtatctat
    30001 atgataaggt ataatataat ataataacta gatagtattt aatattaatt ataaatatat
    30061 attatatggg cataatcatc tatggtcgtt attaattatt taatgctaat ggattaccta
    30121 aaaatatata ttatatttaa atttatacac cattggctat attttatcaa tatctatctt
    30181 aattatcata tattaaattt actaatattt atatttatat caataaaccc tagtactaat
    30241 aatagatatt actatatata gggattagtt atactattag ttaaaatatt aatattaata
    30301 taataacttt ataattagta tattattacc attactatta ggtttatata gtatatcaat
    30361 atcttaataa tattataata aggagcctat agtaatagct aataatatgt taaataatac
    30421 tatagatatt aaattaagat aatactacat atataccata ttctaatata ttaattatta
    30481 atcatataaa catataatat tatacatagt ttttatcatc aatatatata tagtaatcta
    30541 catataatta taatattata ggctaatcca tactaatgta aatatataga tatttagtta
    30601 taatattacc taaagattat attattatat tataccagtg cctatcattt atatatatta
    30661 atagattata ataatattta taataatatc acctaggcat taaattatca ctatttaata
    30721 tatattttat ccaactaaat atatacaata ttataattaa tagactatat atagattaaa
    30781 ggataatata atgtcataat ataatatagt ataatatatt aatgttatta tattaataaa
    30841 tacatatatt tatccctata gtattagggc cctctatcat attataataa tctaggtatc
    30901 ttagggccct atatataaat ttataattat tagtttggta ggttactata tattattact
    30961 agtctatgga gtataaagga tatctaatat ctaataatat atgtattact aatatctaat
    31021 ataccctatt ataataatat gtatgatatg cccctgtcaa tatatattaa attattataa
    31081 caatacaggg gcataatcta ataccaatag cattatatat aaataaatac aatataaata
    31141 taataataat aatgtgctat tggttataat atataatgaa ataataccta ggatcataat
    31201 ctatggagta tggcccacta ataaataata ataatatagt aaggtgggcc attaataata
    31261 tataaatatg gctttatgat accttaatct atagataact attaataata taagcactaa
    31321 tacttattat aggggataat aaatatataa atgtaatatc ttatctatat ggtatatata
    31381 ttatactgta atctaatagt ttatattatt tatcaccctt tataatagta tatatacagt
    31441 actttatgct atcagtaata atatatggtt attaaatagg tatttatatt atatattaca
    31501 tgtggtatat agtctatttt attataatat aatgtaattt aatgatatat aataatataa
    31561 ggtatatagg gctttgtatt aataataata taatattatc taatagttag aatatcaata
    31621 tcctataggt ataataatat aatatgattt ataaagtaat atatacagat ggcatataat
    31681 atagtatgta ataatatgat aaaaccatgg ataatcttaa tacagggtgg tggtattata
    31741 ttaatattat acctttatcc catagatatg atgtcattat tattaatact atataaatta
    31801 tcaatatata aacctaagga tatcttaata tatatattca ggttatataa tatcctatag
    31861 ttagtatata gatctatatt gatgaaaggt atatataaat ctgtattgat taaactatac
    31921 tataaaccta tagagcataa atacctaatt aataatatta tcataatagt atatattata
    31981 tctggttaat atatcataaa tatacagaag cttatagtat atattttaaa tcattatcta
    32041 gtaataaaat aaaaacatat tataaattat aattataaaa ctatatatat attcactatt
    32101 ttactggtat tcaatataat tattcatatt tatcattatt ataatatatt cttctattta
    32161 atatactaat tttataccct ataatatcat attaatatcc tttattaatc tattatataa
    32221 taatatatat tatttactta atattaaata gttagtataa acataagtat aaatctatct
    32281 taattatata ttattataat atgagggtct gtattattat aggtatatat agatattaaa
    32341 ttattagtta atagaccctc catagataca gatattatat tataattaag gtaatatatg
    32401 gagttatata tatataatat ccataggcta tagatcttac tattaaatat tggtataata
    32461 tagtagttta tcttataaat ataggctata atatacagat attggtattt atgtataata
    32521 tcgtatatat atctttatta aatattatca tataattagt actaaaccat actatattag
    32581 aatatatcat tataccaata tccatataag atagatatac agtatatata gtcctaatat
    32641 tatagtatta ttaaggtata atataggata agatctattt aataataatg gtttaagtcg
    32701 taatatggta attgctggta tattagtaat tgtaaatata tattttatta tattaagtta
    32761 atctatcatg atttatatgt tattaataca ctatagtata aatatcctta tttaaataaa
    32821 gactaattaa tatactatta tatctaggta attaatataa tataatcaat attgtataaa
    32881 tatatcatta ataatacaat aaataataat taatatatgt tataatataa tctatatata
    32941 ataaatttac ataaagtatt gattacgata aattatatta tatgataata tttatattaa
    33001 tctatggcga tgaaagggtt attttaatct atgtagtgct gtattaataa atataatatc
    33061 ccagggccca tagactataa ttatatatta aataaagggc cctgtaacag cactactaat
    33121 ataatatata atataataaa tataagctgg tgtcataata aataatatta tatttaatgc
    33181 cctcatatat aaataataat atactatggt ttaatactaa atataatgtt atgagggcat
    33241 ataataatag atccttaata ttaagtatta tataatataa tttatctcta tggtattaat
    33301 gtatttatat ttatatttat ttatctaata atatattcta tggatatata ccatagatta
    33361 cctatttata taagtatata ttaatatatc aactattagt atatggatta tatagtaata
    33421 tgtattatta aattatatat aatattatat atcctcatgt ccatatatag tgtattatat
    33481 tatatagtaa tactaggatt atatttatag ttaagtatat attattaata ttatatctaa
    33541 agttaggtat ttatatatat ctatatagct ttattactat attatataat tactaaggta
    33601 tactatatat atacccctat agatttatta atatatatta aattataaat agactcacta
    33661 gattaatata ttatatttat accaatcaga tattaataat taataataga actataggat
    33721 attaagataa gtaatattag gtatagatat tattatattt tatctctata gatatatact
    33781 tacctttata ctcactagat ttatataacc ttattattag gatatttata tatttattga
    33841 taggttttat taatataata ttactaatag taaaccttgc tatactataa ttattaatat
    33901 tattaacccc atctaggttt atatagaact agttattata tcttaatcta taggtaatat
    33961 aatatataaa tatatacagt atcccatagt tataactata tataatggat cttgtatcct
    34021 ggagatgata atataaatat acattatata atataaacca ctataaacta gtaataccat
    34081 attaatatct aataaatcta ttatgttata ttatattaat tatagcatca tattatatta
    34141 taaggtatta attatctata aataatgata tattatataa atctattaat aaagcctata
    34201 attatatata tctaatataa ggtatttata ttatataaac ctatagagat aaagtattaa
    34261 taataatata ataatatcat acatactagt aatctatggt tattgatata gtaattatat
    34321 attccctaga tatggtatta tatcttataa gtatatatct ataaatatat tatattatat
    34381 cattatatat actctggaga ctattaatat ttatagacta tattatatta ttatctaact
    34441 atataaatac gaatattagg attatatggt attaatagat aatttatgat ataatgttag
    34501 aaatatataa agaatattat aactagagaa taatatatat aaaaatagat aatatcctta
    34561 taatgccctc tcttgatact gagattatta ataatatata tatcctatag atatagagag
    34621 ggcctattaa tatatactgt attattattc tatcattata ttataggata tgttatcatt
    34681 atagatatta cattattata tatattaaaa tacaatatat atacatttta tcatataata
    34741 ttaggtatct atagataagg tattagatat atatatatta aattattaga agaatatatt
    34801 catgattata ctttaatata gatgtctatg ttaggtagta ataaacatat tattatgtct
    34861 aaatctatga taaagtttat atctaaagat cttatcatta atcctaataa tattaatata
    34921 attataaagt tcatattata aattgatata tattatatag gtataccagt atctataggg
    34981 caccattaca atactattat attagatata tattatattt ataactagta atggtgctat
    35041 tatattagta tctatggaga gggatatagt aatattgata atataatcac tattaataga
    35101 accccatgca tatacttatt attatttatc agggcatggg gtatataata tatataaatg
    35161 atattgggtt aaatactaat aaataatata tataataata aataatctat atagtataaa
    35221 tataatctta gggcatggtg tataataata gtactattta tatagattaa gatagattat
    35281 aatattaata tttaataaaa tacattatta tattaactag taataaccca tacataataa
    35341 tttataggga tatatatcaa tattatatac tttattagat tattaattaa taggccataa
    35401 tataatataa tatcctgtag tttataaatc taataataag gtatcatatc aatataaata
    35461 tatagtgtat cgataatata atattataat actaaatacc ataccttaga tatatatata
    35521 aattatatta gatagatatt attatattat atttgttata ctattaacac cttgcatatt
    35581 aaaatacata ctataataaa tatgtaatgc aaggtgtata tattattgga tatatttatt
    35641 aaatagaata ttatagtact ttcaatctta ttagatatat tttatatcaa cctgtaatat
    35701 agtatataat ctagatatta gtcctttaat tatatataaa cctggttgga taaagtctat
    35761 attattatat aatactaata ggatataata gtgtaaataa taccataaat tacatcatat
    35821 atatgaatat tataactata taataataac tttatattat attaaggatc aatattacat
    35881 tataccatat catagttaat attatattat taaataagga tatagatacc catatattag
    35941 taaagtatat aatatatata ttatatagta tggggtatat agattaactt atagatatta
    36001 ataaatatat agtataaata ttcctataaa gataccatat tatatattta tacctaggta
    36061 tattattatc tctattatca ggtatcaata ttatcatata ttaaatataa gcatatctat
    36121 tataatacaa tatcttaaat atggtcatat atattattat tagatttata gtataaagat
    36181 ggtatattgg tattataata atgaggtata tgtgtattta aattaatatc taaaccacta
    36241 gtaattcctt atatatatat atttaataat ataaatagac taataatacc atcactaata
    36301 ataaagatat gatataaata atatatattg gtatttatct taacatatat ataaggtggg
    36361 tatttattaa tctaaggtac cttaatcatg ataaatatat atagtgatgg tatacaataa
    36421 cagatattat attctatatt aaactattaa tatattctta ttaatttatt ctattaaata
    36481 tattcactat tcatattcat ataaatatat ctataatcat ataaattact attaataata
    36541 tcatataaat atctaattct atataattaa ttcattataa tttcatagat tatctataaa
    36601 tattcaaata ttactattaa atcactatat tatcattatt aagatattag tatttattaa
    36661 atattagtaa cacagctaat aatatctata tttatatagc ccctttatac tatagccacc
    36721 tgtacagtaa tacctaataa ttatatataa taacaggtgg cattaataat atatatagta
    36781 aaggacaaca ctttatctct ggttggtata ataacatata atataatata aggtttataa
    36841 tactatatat atctatatag ataaaaggaa attaaggtat taaactaagg tatggtatag
    36901 tactatttat taatataaac atattattat attaacctga tattattata tttagattat
    36961 tatggtatga tatattaaaa tataagttat tagataaacc actaatacta gatatataaa
    37021 taatagtata taaataaaac taaattatta atatagaagt tataataata ggtttggtaa
    37081 ttataatatt taatgtatta gggccccata taattatata atattaaata taggtttact
    37141 aggggcccat taataaggta tatgatagta taatatttaa taagatataa tatatataat
    37201 aatataagct tatttaacta ttttatatat atttctatat tacaatgtta gttatattcc
    37261 attagtcaga atatattatt aggttatata gtatattata ttatatggat tatatataca
    37321 tatttatatc tatatggata tgtattagta tataataggt ctttatcaat atttagtata
    37381 tcatatttat atttatagtg ataccatatt tattatatat ttattagtaa actctataga
    37441 tataattaat tatattacta atagtatctt aataataccc cttattctat aattatatat
    37501 atttatatta ttaattccta atagatggcc cttattaata aataggtaat tactataata
    37561 taggctatag ggccatctag tgagtataag tttaataatt atatatttat aaatctagtt
    37621 atacctatac atagtattat taatacataa tagactatta tcttattata tggatagagt
    37681 atatcatagt atttataatt atatggtaat atacgttatt atattatagc ctattattac
    37741 atattttatt atttagtgct atcagtatat atatgtctaa tccttagtat agtaatatat
    37801 ataatatatt tataatcacc attttataat atagcttatt ataccctaat acctattatt
    37861 attgatacca tgggttataa tctatataga taaagttaag gatatataaa tacctctata
    37921 ataatacctt tatataggcc ccctcatatt attaatatcc tatatatatg attatatatt
    37981 atttattata tattttataa tgattatatt atatattatg aattagaggg atataagggc
    38041 tattacctac aatatatata aatcattatc atttaattat cctaatctta ttaataatgt
    38101 taaatatcaa gataaatata tatatatcaa tatactatat tagtattcta tggagataaa
    38161 aggatataaa ctatttaatg ttatatggcc ctttaatact aataatatta tattacctta
    38221 taccatatag tatagtgata tcatacatac cattgattat atataagtat tagttatcta
    38281 tagggattat agtgaattta ttaataacat aacattatat tatatatttc ctttcatata
    38341 acatatttta tatttatata cttatattat ggcctatcta tagtaatata atgattatag
    38401 gtaattataa atgtatctaa tctattagta tttgttaata ttataaatta taaggtttat
    38461 tagtattata taatatctca tatctaggat taatactata ataatatata tatataaata
    38521 atgttatcta tagtgataaa accataatat ttccttataa atataaatcc ctttatatag
    38581 ccatagttat taataatatt atatattata taaataccta ggataaataa actaatagta
    38641 tattaatatt gataactata ttatactttt aatacctatt ttatatcata tgatttacta
    38701 tatttatcat atttataaac tatatcataa actatccatt attactatct agattgccat
    38761 atcttataat attatttgta tcaatatagt actaatctca ttattatata tcatattata
    38821 taaggataca atatattatc tggtgttatt ctattattat atctaaatat aacatattaa
    38881 ataccataat aagtaatact ccatataaat attaatagat ttataaaata ctaatattta
    38941 ttcttatatt aatatatata ttattaaata taattattag atattattaa tattactata
    39001 aaacacctac tatgtattat attataaata tatataagat tatagtaatt atagatagat
    39061 taataatata ctaactatat ctccagagac tattaatatc attatatata gatttatacc
    39121 atatagttat tattatatta tattatcttt agtatattaa tctatatagt tattatatat
    39181 tattataata ggatatatag tattttatct ctctctttat tatagttatt agtacataga
    39241 taggctattt atagtgatat taatataatt attagtatta ttttattcta tatttctata
    39301 gttaatatat tatataatag tatataaaga tatattttat agatatttaa tatgttaata
    39361 atactatggc atattagtat atatatctac ataatattta tattaatacc agggcatatt
    39421 actatatact aatatattat ttatgatatt gatgccctgg tttaccttta tataaatcac
    39481 tggctaatac taaatatata tataatagat taattaataa tataactagc cagtgataaa
    39541 agagggtatt ataacatatt atattatata ttattgatac gatatatata ctggtattta
    39601 taaatagtaa ataaatatat accaaacact tatataaata atcattatat atatagtata
    39661 ttaatttata gtattattag taccccatgg agataatatt aaataaatct aattaaaggt
    39721 attatatttt atactaaata gattataata ttaactagat ataccctcta tccttataaa
    39781 ttattataat taaatatatt attggtatta agataaagag tatctatcat tatatatata
    39841 tatatttagt agtgagataa aaataataat tatgtgatga tattaataat gttaatctat
    39901 agtaaattaa taatatatat ttaataattt ataatataat aatatataaa tctataatgt
    39961 actataggat ataatataaa tttattataa atttatcagt aaataccttt atttagtatt
    40021 aataccccat atatcactaa tatataatat aatatcttat ctctaattaa taatatcatg
    40081 ttaaccccat ggccatctat taataatatg gagataaata gtaatatttt aatctagtgt
    40141 gttaaaaggt aattatctat ctagatggta taaatatata tataagatat taatattaat
    40201 atagattact aattattaaa tatagatata atatacacta tagatagatt aatatatatt
    40261 atataataat gaaatattat actaccttat accatggaga tctgtatcat ctagtattat
    40321 aaatatatta taattaaata ttattacatt tactatatat atatctagta tatattaatc
    40381 tagttagtat ttattagtaa tatagagtat aataatagta attatataat aatataaagt
    40441 ataaatatat taccttatat cccatatact aattagtaat atatagacat taatatatac
    40501 ccatattata acctaatcta tattattata tattatttat cccatggcgg ccatataaag
    40561 gataattata tatatactaa ctataaataa taactatggc tatgattata atatacctat
    40621 agttatactt aataatatat atatcactag tgccatggta aacttataat tatattaata
    40681 agatatagta tattaatcta ttgtattata ttaagtataa attaatagta tcataatgga
    40741 tagagggcct atatataata tctagatagt gatataaata cctaataata gtttataata
    40801 tagtatttaa tatctattag ttgcccatat tatatattcc aataccacac attagataaa
    40861 gatattataa tattgtatac ttgatattgt ttatattaga ttatgggata ttataattat
    40921 taatagttat tagatatata tatataccta taggcctaag ataatatatt atgaaatatc
    40981 aatataaata cactattaaa tgttattata atgtatctct ccattctata tttatactaa
    41041 caataatata attacaatat atctccatag ataataaacc acatatacat catattatta
    41101 ataataacaa ataaagatat attatataca ctcactatta ttgatatcta ttcataaagg
    41161 gataatatat atatattcct aaggtataat ataagaatat aagatataat aatagtatta
    41221 gttagataaa taaaggataa taaatatata catatcatta taatatagat accagtattt
    41281 aatataatta tatatatata gtattataat gattagtacc atatcctata aatatgaata
    41341 tattagatat tatactaaat tatgatcata tagttattaa tattatatta aatatatcat
    41401 aatatatact atagcatgca ctaatataaa taagttaata tactaaataa tatataattg
    41461 atagtgcatg cattaatatc taatagtata acatggagtt aataatataa tattcatata
    41521 taccgtatct atatatatta gtttatagtg tataattaca tatattatat aataatatta
    41581 gatatatata gtaatacatg atagtaatta taatgttatt gttaatctat taatatcaat
    41641 gtaataatat ttatattatg gaatggcaat agatttatat ataaccaagg cattaataat
    41701 aatatatacc ataatgatga atataaacta tatagaataa ccactattaa ttaatataat
    41761 atcatctata atatataggg cattgtattt atactaatat tatatttatt tatggatatc
    41821 tgttaacaat gccgattact aataatgtat atattataat ataaagtaaa ggtatattta
    41881 taaatactat attatactct atgcctgtac attattaatt aattattatt atatcaatat
    41941 atatatatta gtacaggcat actattatat gatattagat attaataaga ttataaatat
    42001 atagtattaa ttctatgggt ataactaata ttaaatccag aataatatat taataattta
    42061 taatcaatat tgtagtataa taactagtaa tattatatat atgcctagga ataatattat
    42121 taatatatat ggctaaaggt aaatatatta taatagatgt tttggacaat aaaatataat
    42181 tataaaataa ataatattat atagtgggta tatggattat taataaaata agaatatata
    42241 atttaataat ataggataat aaatatagta agattactat aaataataga tataatgtga
    42301 ttaatactat aatatcctat taatatatag tttataataa tatataatta cctatagata
    42361 ttagatacta ttatgataga aatatacccc aataagcata taataatatt tactatgtat
    42421 atctaatacc aatgaattat tatgatatct ttatatatta gattatacat tatatgatat
    42481 tatagtaaga ggtattgttt attattaatt taatacagta tcttagatat tatattagga
    42541 taatttatac tggattaata gttaatgatc actggtatat tatataatat ttaatatata
    42601 cctaactaca tagatttcta ataattatat tatattacat acacatagat atataataat
    42661 atattagcca gtggtattaa taaataatat aataataaat agtaaataaa ggattataat
    42721 ttaatacata cttataaata tatagtaata tttaataatt aaaaggctgg tattaatatg
    42781 atataaatct atgtataggc acccttataa ttaattatat atatacaata gggtgccata
    42841 attataatat tactaataga cctttatgga tacctaatga tatattatgt gtgctgtatt
    42901 agttatattt atattttatt acattattta ttaacagcac acaatattat taaatatata
    42961 tatctagatg ggttaaaacc ctataaatat taatagtcat aaaggtatat aaatatatgt
    43021 taattataat aaagagatat aaatgtagat ataataaata tagatatata gtcaatagtg
    43081 tattaaatac cttataaata tacgtatata ggatataata ttatatttat atataaccat
    43141 accatattat taaataaact agtattatta gtagatatcc tatatattta taccaggaac
    43201 taatattatc taactattaa tcattatatt attattaaat atatatttat atagactatc
    43261 tatagtataa actaggataa tatctccata aacatagtgg gctatagtta taagtaggta
    43321 tataaatcta taatctatca atatacagta atcttagtat atagagggat ataatattat
    43381 atagtctata atctaaatat tctattttaa ttaaatagta ataatagaga tattatatta
    43441 ataaataata tttgataaaa cataacataa taatattata ttagattaat agactaatta
    43501 ttataatata cttcatatat agatataata atataataat gtaataataa tataaagaat
    43561 actacataat aaaataatat aaatgaatat aacatattat acttataaat atcatacata
    43621 taatatataa tatataatgg ataaaagtta atatttggta tatattcata aagattaata
    43681 aagtgctggc tatacataaa taaatataaa ttatatatat aaatatacta tagctgccag
    43741 cactaataat atatagaagt agtaataggt aaatttctat taacattgat atataatata
    43801 atatagtttc agtaataacg gatatactaa taataaatat ctaattgata ttaaataaat
    43861 ataattatta ttaattccat ttaaatatat aatatatggc cataataatg atccattaat
    43921 attttatagg aatatatatt atataataaa agggcctttc tgtatcctat attattagat
    43981 tataataatc tccagtgaat aaggccctta aatataataa aaagtaataa tatataatga
    44041 agtataataa aataaatata aatatcatgt ataataatta cctatcgtta taatatatta
    44101 ataacccaat attaaatata aaagcctata attagtttat taaaatatat atattgtatt
    44161 ggcaagataa catataaata gatattatta taaatatgaa taggtataaa ccatggtatt
    44221 atatattata tggccactag tatttatcta taattataat ttactagtat tatctatttt
    44281 atatgtatta gttcctatat tataatatat gggttatggt aatattaata ataatatata
    44341 tgatataata taataattcc tattaattaa taatagtata atcgtttata tataatctaa
    44401 ataatataat gttattacta aataaagtaa atatgatatt aaccccagca attagtaaca
    44461 tgactattta atatatatat tacgctgggg tatagatatc cctatttata ttaaactaca
    44521 tataatagta aatatatata tatatctata attatatacg ctttatacct attaatttta
    44581 tatgatttcc tagtaatagt tgataaaata ataatatgaa aatataaata atacattaac
    44641 ctctaccata tatccatata aataatatta agattaaaag gatactataa atattaaacc
    44701 atagagatat ataaatatat aattagatat accatggcac catatatacc cagcattaac
    44761 tatggagact atataatgat agatatggag ataaaagcca tttccttact atttattata
    44821 ctatatatat ttattattat attggaaatg gctatattat cctatatatt ctatttcatt
    44881 attattgtat atatatactg gtttattata atattactga tactctatat taataatata
    44941 aataatatat attagatatt gttattacca aacctacttg tagatataat attcagaatt
    45001 ataataatct aatacaattt aatatggttt tataatatat aatctatact ttcatagtat
    45061 aatgatattt attattacat ctagctatat aattatagta atatatatat ctttgttaat
    45121 ctattacatt attgtattaa tattatatat atattatcac tatttatatt aatataaata
    45181 ataggtggtc atatataata agatacagta tttattatct atttatatta ttatcttata
    45241 atatatatat atcctattag tagtaccaga tattatttaa ttattaattt aattataata
    45301 ttcatactat ctatttacct tattataata atataataca tagaatatat acaataataa
    45361 tatctagtgg gcataataat ataaaataaa ctaataaatt ataaataact aaatgcccac
    45421 tataagtata taataatatc tactatattt atatgttaat taaatgataa ttatatatca
    45481 atattatgaa tatgaataca atatattatt aaatacctta ttaatgatct tataaatata
    45541 tttaccttat attattaact atatatatat ataactaaat actaatatat tgatataata
    45601 cccttatttt tatctaacta tagatatatt tatatataaa gtattaatat ggtcttctat
    45661 gatagtatat aatataatat atatcaataa ttaataataa tatagagata taataatagg
    45721 aatgtaaata atataatata tagactagat ataatatcat aataataaat aaatatatag
    45781 taacccttta atacttacct ataatatata ccagccctta ataatatgta taatcctata
    45841 tttaatatat attatcaata tatggtatgg agatatctaa taaaataata ctaactatat
    45901 cataatatat atatataata ttaataatct attactaact tataatatac cctattaatc
    45961 tatagtgata aaatatagtt aaataaatat taataatatc atcctttata tttaatattg
    46021 aatataccta cctaatatta tttatatctc tttatcccct atatcccctt agaataaggg
    46081 gtattaataa aggatatata tttatatata taggtatctg tattataata atatattaga
    46141 ttataaaccc tctatttact atataatata ttatattaga tatatcatta ttatactatt
    46201 taataaatat tattatttaa tgataatcta taatagagat attatacata ttagacctat
    46261 tatatggcat atagattaaa tgatgaatta caggtagtta ataggttata tattatcagc
    46321 cctttatata tattataatt taatatgggc tgatctaaag gtaattaata taatatactt
    46381 agtttatcca tattattagt atatatttat taatattaat tagatatata tggatttatt
    46441 gtatactatt actacttatt actaatatta ggggtttata ttatatatta actctatatt
    46501 atagtaatgc ccatatacct aatatatata agatatccta taataatata atatattaca
    46561 tattgggtac atattaataa taaatattat tataatctcc aaggtatcta attggtctta
    46621 tatatgccat gtactatata tttatcttat attaatacac tatttaaata gtaataaacc
    46681 cataattatt atatatgtat atttatagat taaaaccact attaaatatt aaatatagta
    46741 attattaata tatggtatac tagtgtatat atccaactaa tatttattat agtgatataa
    46801 ctttaataat atgtttcata attaatttat ttatctagta tactttttac atataactta
    46861 taatttaatc atattattac tttatattaa tatctcttta tattattata aggatatata
    46921 tataaaatac accatattaa tagttataat actttatata tattaatacc acatactata
    46981 ctatgataaa tatatattaa taaacctata gtaatctatt atattagtat atcatcatta
    47041 atatccttta gatcactatt atatatatac agatattatt atattaatcc atatttataa
    47101 tggtatatat taggaataga tataatatta atagtatata taaagttaag taattatata
    47161 gatatatggt ctcagtctta tatctattaa tatatactaa tactaaataa aggatatacc
    47221 tatatataat attacctatt aaaatataat tactttatat aattataata ttctataggg
    47281 atcaatactg taatattata tacctaagaa tatattaata ttaccaataa tatctatatc
    47341 tatgtatatc tatattacta gttagtatta gttataataa tatataaata tgtctattgt
    47401 atcttaatca tatatatcta tgtattacta tattattatt atatatatgt atatctagta
    47461 tgattatatg gtatttatag tattaatcta tgtattatta gatattatat taatagacat
    47521 atattattaa tacctattag ttatgttcat attaattaaa taatattgta attatattga
    47581 ttatattatt actagtttat taatctatag tgtataaata tatagggata gttaatagat
    47641 aaaaataata atcaatagta tggaataatt ataattaata gattattagt aataccttat
    47701 tataatattt atattagata ttaataccat agatactaga taatattact aatcactaat
    47761 cactaatagt atgttaatgt agtatattga tatagggcct attataggta tataactatc
    47821 tatattatat attatactca atagattaag gtattattat gataatattc catataaatt
    47881 atatagtgat gattatttaa tacatattga tatatttaaa ctaatataat atcaataata
    47941 gaatatatta ccaattagta tatatcacta tctataatta tatctatttt attcattatt
    48001 attatacttt aattactata ttatgtaata ataccatact atttatatta tatttatatt
    48061 atgatatcta atatacctta atatgattat atttatactg tattgataaa accttatatt
    48121 aacacctaat tatgagtata atataatatt cctatcgcat ggagacccta ttattatata
    48181 aatatagtta atctaatatt gtattaatgt attatattat attatagagt atctagttag
    48241 taatagtcta tttagtatat aaactatata ttgattaaat aatataatat actttataaa
    48301 taattaataa tataattaca ctctggagag ataaaaataa tatatatgtg atattattaa
    48361 taaatatata tagtctagta tacaatatta acattataat atcattaaat attttaaatt
    48421 agtatataag tatattaata ataaatcttc taggtaataa tatagacact attaatacta
    48481 gatatttcta taaataattc tatctataat aacatataaa tattcactat taatattatt
    48541 tatctaatat tttatcttat tattttatct ttatctaatt tattatttat attcatatat
    48601 ttctatattt attattatat tataactaag gccatagatt aaattagtat tattaatata
    48661 ttaacataat atatatatta gtaggatata ataaggatta atagtaatat aaataacaat
    48721 aagctatcta taatttaagt atatataatc taataataac taatactaat acatgataat
    48781 acctaatatt taataatgta atataacaat aatatactcc atagagccca ttgcatatct
    48841 atatatatat taataattac tagcaatggg catataatat tataatatca gggatacaga
    48901 tactattaat aaataatgtc cagtgcacca taaatactaa tattgttata ataaacataa
    48961 tcactggaca tataaaggcc tattattata ataataaaga gataaaagag gtaatattag
    49021 gtattattag atatttatat attataaggt cctatatata tattaatatg tatagataat
    49081 attaattatt aattattaat tgataatctt aatcatatgt ttatgtttat gtataataaa
    49141 taatatcatt aaatatggtt atcctatatc tatggattat atatcaatat ttattacgtt
    49201 atattatcat atcgtatata ttagtttata ttattatgtg ccccttaaat ataaatataa
    49261 tataaatata tttattagta tctatctatg gttaatattt actatataat atatcttact
    49321 aatatagtat tgtatcctaa ttatatataa taatgtaacc taatataata tatcctataa
    49381 atataaatac cttgttaata ttatgataat aaatatacct aatactatct atggagatat
    49441 tatttaataa tagaatatct ataatatagt atattaaaga gataaatata tataattagt
    49501 taatacctgg atatatatac tagtaattaa taatacctta tataaatacc cataatatta
    49561 tatacagtac taatatatat tgataagata taaataagga tctattagtg taatattact
    49621 attaataagg tataaatata tataagatca ttaaatacca atattagtaa tatatgaata
    49681 taggcttatt aatacctgca cccatataaa atataatata acatgtgcag gtgaatatat
    49741 ataaataatg atatgttagc taaggcatta ataaatatat aattaaaggg ctctgtatta
    49801 gataataata tatataatta attaataaat atagtataac agagcccata taaatatgat
    49861 taatagaata tagaataatt aatattttaa ctatatagtt taataaggaa tatatataag
    49921 aatactaata atacctaaga taataaataa tagctaataa tactatatga tacctatata
    49981 gatcttattt atattaatat catatttatt tactaatggc cacatatata tattaagtat
    50041 ggatctaatt ataataatat accataatag ggagtattta atagtccata atataataat
    50101 taataatata cctgagacta tataatatat accctaccgt actataatag accttattaa
    50161 taatatttat tacagtaaat aaaggacata gataatatta taattataac tagatataca
    50221 ttattaatta ataggaaagg cttttatcta tatttattta tatatctttc ttttatctgt
    50281 aaacctagta ttattaagat gtggtgtttg ttatatttta tttatatatt atatttagta
    50341 ttattactta ggtatagatc ttattaatat agttatatct ttatattgat tatatatatt
    50401 tataactata catactatta atatgttgcc attcatagcc ccgcatttat attataatat
    50461 tattagctag cggggcatat attaaattat tgtatatggc aacattatat attatactat
    50521 atcaaggtaa ccaatacaat attaagatat aataaatata tataaatcag atattagtat
    50581 ataaaggaat atatagtata tggactaaat aagtgattat aatataataa atctagatat
    50641 atatataaac atattactat ttatttatga tattatatta acacaatgcc tataaatata
    50701 tattactata taataaggta ataccaaaga taaatatatt atataaatat atccttaata
    50761 tacctataga ttagtagata aactattagt atttatatcc tctatgccaa tatttgttat
    50821 tatagtctcc atagtattat tacctctata gatatttaat aatgtattga tatttatatt
    50881 ataagtaaat ctattaatat ctagtgtgtt attatagtta ttataatata tagtaatcta
    50941 ttagtattat aaatctatgg tattataata tggtattatt actataaata tataaatcta
    51001 aacctattaa tattatttat aattatggta ttttatatta ttaataagta tataaactct
    51061 atagtattat attaggattt atagtataaa atatcttatt aatattacca tacataagta
    51121 tataaatata tattagtgct gggtatatcc tatagtaata tattaaataa taccttatac
    51181 tagtaaagct gtattcatat atggatattt ataactatta tttaattaat atacagcttt
    51241 acatatatat aaataaacta atattaacca tttccctata tctatatata atatattaat
    51301 aaggatatgt atactctata gatttattta taggtattta tatattatat taccttatta
    51361 ctaataatac tatattgtat ataaatctaa taatgattat aaatatatat attatctatt
    51421 aataaataca ataatatagg ctttaatata atatttatgg tattgataat atagtcttta
    51481 gtgatattat tattatattt tatatatata taatatcaca ttaatatagt tttatctcca
    51541 tagataaata ataatataat ataggccttt atagcaatac cattaataat taatagttat
    51601 ttaagaataa ctatatggta ttgatcacta atattattaa gttaatatat aatatgttat
    51661 ggtataatat tatatagatt tatactaata attattatta tatggcctcc cttaatatag
    51721 tattattata aatataggtt tatatactag gaggccatat taatataaat actattaatg
    51781 aataaaggcc taatagtata tcttattgta attattatat tatatatagt tttatctggt
    51841 atttatccat cattagatca ctatataata taggacatat tatcaataat atcatctaga
    51901 gggtatatat ccttatatta gggccctaac tagatttata atgccctttt atcaatatag
    51961 atttatatag tactttatgg tattatatta ttataggtat ctagtatata tatatataat
    52021 attaggatat aaatagccta tcgatatata attacctata tattaaatat ggagatataa
    52081 catatatata tactttattg atatatacct tatatattta tacttaatat tatatattta
    52141 atataggtat ccatgggtaa taatatctaa ttagtaatat acctattata tctttatact
    52201 atttatgatt aataatatct agttatatat gatgggataa taccataaag tacatagatt
    52261 actaaatacc atatatatat atattatcaa gatatagtta tttatatata taagatcaat
    52321 actgtaatat taggcccata aatactatag gtatatacct tattattaat atattattta
    52381 tgtatatgtt atattattga tattcatata tatctagtta gtactccata tagtatttat
    52441 gatatataat atgtttataa atataattat taatatatag tattggccat aggttatcat
    52501 agtaatatct aatattataa tatattaaca taatactaat aatataccta taaatatgtt
    52561 aataaatagt atgtacccaa tattatagat aatgtaatcc tagtaataaa taagggaata
    52621 tatataatga taattaatat atttatcaat tatggatatt aatacaacac ctatatttat
    52681 ataaataaat atataaaggt gttgttagat aaaatattaa tagtaatctc catagacctt
    52741 atttgttatc ttatatctat aaaggtggta tttaccttat aatgatggtt agatctattt
    52801 ataatatact atataatata ataccttaat ttacatatca atatatcata atatccatat
    52861 attcattaaa atacttatat ttatcttatt aatttctatg gtatcatatt tattataatc
    52921 taatatatct atatatggta ttatctatcc atagactatc taagataata tataatatat
    52981 ttattgataa actatataat agtgagtata atattaataa tataaacata tatattctat
    53041 taaatattaa taatgatata ttttattata atattcccta tagttagtat taaatctaat
    53101 gataagtaat cctatatata taagtatggt ttactggtat aataatatat taattaaata
    53161 cctttataaa tattataaga taataacact atatacacct tgctaataaa atattatata
    53221 tatagttaaa ttattaataa caaagcaagg tgttttatct cttaataata ttacctattt
    53281 ataattatat gaaataatat tagaatagta aatgaatata tatatgaatt cactagatat
    53341 aaataatgat agatattaac tataggataa ttataattat aattattact aaatatagat
    53401 attattatac catctagata tatatagatt aatatatagt aatacaccct taaatataga
    53461 tatatatata tagttttaat agaatataaa gttagaatta ataattagat aaagataatt
    53521 tataaagaat attataatag aataaataaa ctagaaataa atatatagaa taaaatatag
    53581 atagatataa attatagtga tatttatgta atatatgatt atttatgata ttattataat
    53641 ataaaataga ataataaagg ataaatatat tattagataa tatttattgg tatttattga
    53701 taataagata taataataag tataattata aagatataca tatagtttta attaaatata
    53761 aataatatga aattaatatt aatatgaaat ataataatac cagggtgtaa taatagtaaa
    53821 tatatgatta ttaatataaa taaatataca ccctggaggt aatataatat gctatctata
    53881 gatattaata atataatatt cctatggggt ttatctatat tataattaat gattatacta
    53941 aatatataca tatactagtg gttaccttaa atatatattt atgaccttat tactagccct
    54001 gctatattta tatataaata ttattagttt ccagggctaa agatatatat atacgatatc
    54061 taatgtcatt ccatggttat aggcatgcaa taaataatca ttattaacaa ataaatcata
    54121 atttactgtt tatccatacc aatatctgat aaaatacttg atattatata atctataata
    54181 atctaagtaa ttatctaata aaggtaatcc tatatcataa gtataatatc ttgatattta
    54241 tatataaata ttatatatag taataagata taccatacat taatctaact attatataca
    54301 tatactaagg atttattatc atatgatgat ttatatataa atgtatccta tattataatc
    54361 ccaaccacat attattagta atagtataca ttatatatat atttatttag tggttgggta
    54421 tagattatta tatataaaat taatagtaat aataatatga atataaatat ggatagtgat
    54481 gtagataata taagtaatat atagatatac tagtaatatt atatattaaa gtaattattt
    54541 attataatag aagttatata atgatcttat atactagcta taatatggga taagtattat
    54601 atttattact atgattccat ggttatatta aatatatagt aacctataga tatgcccctt
    54661 attaataata agtttatata tagtataata cattataggg gcataatata gagataagaa
    54721 tatggggtgt attagtaatt atatatctat atttacaccc ccatataata ttaaagggcc
    54781 ttatcaatat ttattatata atatcctaat attgggtgta tatatctata tagaattaag
    54841 tatataaaat aattacataa tatatataat agggtacaat atcatactaa tatatccctt
    54901 taatatgata ataatataaa ctaatcctat atatattata tttataaagt atctatttta
    54961 tgttatttat cattatatgg tatatttaat tctatattat tcatattctt gtattacatt
    55021 ataattatat ctatatttat tataatacca tataattcta tctattatta ataataatat
    55081 catattataa ttatagtatc atacttatat aaattatata gtaatcatat ggtaataaat
    55141 actgtattta tgggatatca ggtttatatt atctattaga tccataaatt atatatatat
    55201 atttatatag tccatgggca atagtttatt ttatatatta tattattatt atttaatagg
    55261 cccatggaca tagattacta ataacataat ttacctataa atataagata tcatatatat
    55321 acccataatc ttagatgact atatatatat gttgggtata tgtatattta gttatattat
    55381 taattatatt atatcttatc tgatacctaa taatataata tgtctataaa gtatagtatg
    55441 gagataaagt acctgcatta tatatttatt tatactatat atcttatatt attaatatgc
    55501 aggtacagat ataaatatag attactagta atattagtac atattataaa tataatgtaa
    55561 atatatccta taattttaat aatatataaa caggggataa taggttaaat attatatatc
    55621 tgctcttaag aatataaatt attagtacct ccatgtcagc ttatctatat ctaaatatat
    55681 aatataatct ataatatggt actatataat atctataaat ataacataat atattatact
    55741 ctatacccat ataataataa ataatagtaa accttaaata tatacttagg gaatagtgta
    55801 taatatcata aaatagtaat atttaaatat ataattatac cataacatat cataaagtat
    55861 agataaatac aatgaattct ttatattaat aattattatt atttatatta gttattatta
    55921 taagtatatt ttgatagaat aacccactat aggtatatat ttataatgta catatattaa
    55981 taaataaagt atggagatga aatataagat tatatataat attgttatct agtaatatac
    56041 taatatataa ttaataataa atactattta tctatggggg gttatcttat tatatactaa
    56101 ttaatatctt tatgggtata aacctaatat atttatatat gccctttcaa tataatatag
    56161 tattatttat accttaatat aatatattta tatatagaca taattatata ctaatacttt
    56221 atgatatagt ataatataat aataaatact ataataatat gaataattta tattggaata
    56281 aaataataat aatggtataa ataggtaata ttatgataat atatagccct agtcaataat
    56341 atctatatct atataatact atattaacag taataattta tatgaattta atatgattat
    56401 taatagaatg aaatataatg aaaatagcat attattaatt atagattatt ataatattac
    56461 actatggagg ggtatactat aggcatttat aatatattat aagataacac catattatat
    56521 atttatagac cataataata tatatacagc atgcattaac ataatataat atatagtata
    56581 agtataaata ttgcatgctg ttctatggag ataaactata ttgtatctta ataatctaat
    56641 accttattaa ttaataatat ataaatctat ccctccatag tatataaact agattaagat
    56701 ataattaagg tattacatag agataaaaat acttataata ttatatttaa ttaaatagat
    56761 tatatctaaa gtatatatta tagatatgtg atatttagat tagatttata tataaaatac
    56821 ctataaaata cactataaag tatatattat attataaata ttaataaata tggagactat
    56881 ggagataaaa caaggtattt tatataatac tatttatata tatatctata atgtattaat
    56941 atatggtatt taattactaa taaataatcc ctaatctata tatatctaga tagataaagt
    57001 attaataatt actaaatata tatatttatc actggtatta actatctaat atattattaa
    57061 tagtacatta tattaatacc ttagtaatct aatccttata tatatattaa tagacataat
    57121 attactatat tataataatt tatataacct tatatagtta gagtatatta tatatctata
    57181 ttactaatga atataatata atatatatac tgggcacttt actatttata tatactaatc
    57241 atcttattat tatttagtgc ccagtgccca tataaagtat aaatttaata actaattctc
    57301 tggttttatc tctttatcca actagataga ttatagttat atttattact atagatatat
    57361 aaagtaaata ataatacata gatataaagt atactaacta gtaaatatat gttatttata
    57421 ttataagtta atatattata aaggatatta taattaatag tatctccata gatacccata
    57481 gtatattatt atatctttat ttaactctct atattatata tactattggt ttataaataa
    57541 taaggatatt atattaatac cataccttag taaacaataa tatatatata tctttattga
    57601 tatgggttat aataatatta ttctatctaa tatcatgtac taataactat attatatatt
    57661 taaatatata ttaaatccat aataaaccta tagattatat taatatcaat atatagacca
    57721 tctctttatt atatcatcat atatactttt atttaaatat ctaataaatc atataatggt
    57781 aaatacctaa ttatgtagta atattaccta taattataag ccctggtact aatattatat
    57841 ggtaataaag tatattatag atttataact aaccagggct atatacctaa tataacataa
    57901 tataataatg atggcccata gtttatattt aatagatatt tatagtataa ggccatcata
    57961 tagtataata taaactagta tatttatagg atattaatac tctatattga tactctatat
    58021 gcagggctta ttataattta gtattagtgg gcatatataa tattatactt agtaatatct
    58081 atatagaata tctaaaccat actataacaa tatattatca ggggtataat tacctatata
    58141 tatattatta tgatattata ttatattcat aaagatagta tattattatt aattataata
    58201 gtgtaattat gatatattta tatacaatat taatacttta taatactatt ttatctattt
    58261 agtactttat aatatattaa gatataaact aattattatt atctatgtat ggttactagt
    58321 atattatatg ttatagccat agccctatta ttaatatatt attatatact gatacaggtt
    58381 attatattaa taggtatagt cccatggaga tagtatatat tattatcttg ataatggccc
    58441 tctattagta ttagtctata ttataaggga tcctatttat atattattca ttattaggga
    58501 tatatttata ctaactagag ggtaatatat tatctatagg gtattatcac tatttatccc
    58561 tatataaggt attagtatat attaagttaa tataaagtat catataatat aaatctatat
    58621 cgaatattac cttaatcatg ccatcatata ttatattaaa tagatatcat cctttataaa
    58681 tctagttagt atattatgat actatattaa atattgatcc ttgatattat aggcctaact
    58741 atattatata gatcactata aataataata tctcccttaa taatatcatg tatatagata
    58801 gtatatattt atataaatct atgtcctaat tagtattatt tataatatca tgtataaatc
    58861 tatggggtat aaagttaggt ataaatctag agggtatatc cctttattac atattattaa
    58921 tatcctttat acctattata tttatagtga tatataatca tagtataaag attatagtat
    58981 aatatatatt attatagact attaaactaa ctagatattg ataaaaataa tataccctaa
    59041 catataatat aatataattt tattactatt tatacaatat caactattat catatatata
    59101 gaggtatata aagatataaa atatactaat gcaataatat cactaatatc acatgttatt
    59161 atttatactg gttatgtata tatatttata taagtaacta tatttatata tacccatatg
    59221 ctattaataa ttaaatatat aatatcccca ttattaggta tttattagta ctttattaat
    59281 atatctatta ttatattata acatagatta ccttataaac taataattaa atatagattt
    59341 atatatatat atgcatagtc tattattata taagtatata aattaatgat atagtattat
    59401 tttagtatca ataaaataga ataaatatat acctttctta ttattatcat ataatctata
    59461 aggtagtatt taatatatat atatatcata ttagtatatt tacactaaca tatcataatt
    59521 tatagtggat taatattatc tccataaata atagtaatat tataaataaa caatagatat
    59581 atatataagg ccctaaggaa taccataatt tactatattc tatatctatt taatattatg
    59641 atatcactat tctatgggtt tatatattaa taatagatag atcatattgt taggattata
    59701 atattatacc ttagatatta atattaagtt atggatatat attagtatag tttattttat
    59761 taaatgatag tatattatat tactatacct ccctatagaa tacaagatgc ctaatatgta
    59821 tatatatcta taatatactt taatatgtat tatactatat acctctattg cggacatata
    59881 tagttatatt cgttattatc atatagtata ttaccgatat caatagatta tacatatact
    59941 ctatattata tattaaggat tatattagat tatactacat agattaaaat aaccctttca
    60001 tcgccataga ttaatataaa tattatcata taatataatt tatcgtaatc aatactttat
    60061 gtaaatttat tatatataga ttatattata acatatatta attattattt attgtattat
    60121 taatgatata tttatacaat attgattata ttatattaat tacctagata taatagtata
    60181 ttaattagtc tttatttaaa taaggatatt tatatagggc caatagtaat aatactatat
    60241 atgaggtaat tatcattata ctaatgccta ggatatataa atgcctatat tattatatta
    60301 aatatatgat taatgatacc gatattatta tataatatat ctatagttaa ctatagatta
    60361 aggtatcatc tagttaatat tatcttatat ggccctccgt gatattatta atatcactaa
    60421 tatatatata aagagggcca ttattacctg ttgatattgt attaataact attatcctat
    60481 tataatatta cctatattta cttaataata tctaatgcca tagatctata atatccttta
    60541 ataagggccc ttacattaat ataatatata tatttatata ttcccttatt ctaagggtta
    60601 gggataatga gattataata ataaatatga cctggccatc tgtaaatata atataaatat
    60661 aaataaacta atacagatgg catacaatac cttatatata taattatata ctaaatagta
    60721 atctatggat aagatcttaa taatatatcc taatactata aataagaata ttataaatag
    60781 tcgctttaga ttattctata taaggatata aatacatgat taataataat atattaaata
    60841 ttataatata acgaccataa tttatatatt caattattgg taattgtata cctatatata
    60901 tcatacttat atattgtatt atttgattat atcatattat atttttatag ttatttatat
    60961 tcacttatta ctattttgta ttcagataat atatttatta tagatatact atttactaca
    61021 atatataaac cactatattt atttggtaat aattttaata tactatatca gtataaataa
    61081 tatcattctg gtattatatg tattggtgtt actaatatat taatttctat taaattatca
    61141 ttatcagcta ttataaatat attattattt aattctaata taaaaatatt taatataaat
    61201 attatgccta ttattatctt ttactaatat ataattgttg aatattattt tattatttac
    61261 attatattct actatgttat tatttattaa ataatgaata taatatacat gtattatttc
    61321 tacatatatt aaaattatag gtaatataaa atgtactata tataatcttt taatagttac
    61381 aattgttata taataattac ctagatatta ataatattaa atatggaata cctagatatt
    61441 aagtttataa ttactgttat acctccaata tgataattga ccccatccta atatataacc
    61501 tatgaatcca attattatta attgatataa cattatcata ccagaatatc atattaatat
    61561 gttataataa tatgttttgt aatataaatt tctaataata tgtaaatata ctactacata
    61621 tattaatgta ctattattat tatgtatata tcttaatata taacctataa tatatttctt
    61681 tgattatata tattatacct ttataaccat tattaatatt catatataag tttattatta
    61741 tgcctaagtt actacttgta caatcattac taccataatt atataacctt atatttcata
    61801 aataattaat actatcatta atattatata atattatatt atctttaatt attaatataa
    61861 atttattatt ctatattctc tatttatatg tactattact ttatatttaa tattatcaat
    61921 tattatatta ttaatcaatt atatatattt cactattatt aattatctat attatagttt
    61981 gtattgatat ataattgtct aatataagat taatatttac tataacttgt attatattat
    62041 atatttaatg ttatctatta tattatatca ctatatatta ttttatatta ttatttatta
    62101 tctattaata gtctaattat attaatatta ataggttagg tattactata tatatatatt
    62161 aagatagtgg atattactga tattatgtta ttatatttat atgttattct attgatatgg
    62221 ctctattaat atgatatgtt aatcctaagg taataataat ccatatttta taatatagta
    62281 tccataatga tttataataa ttttatataa tataatcttt aatataatca aatgatatca
    62341 tatattattt tatatttaat taaaaatata tataatctta tgtatcccgt cattatgatt
    62401 aatattttat attttatttt attatacatt ttattatatt tatgaattta actattataa
    62461 tgtatgattt attattatat ttttaatatt atgttatata tgttatacta atatattatt
    62521 tactatatgt tttattatta taatataatt tatttaatat ttctaataaa taattcataa
    62581 gctttaatat attttctata aatatattct ttttgtaaat agttattagt aatttgtata
    62641 tgatttcttc tttgtcctct atcttttata taatttatat gtttatttat tgaatctatt
    62701 atagtatagt tcatgtattc tttataatta ttaaatctga atatctcatc atattttaat
    62761 aatggaatat cataaattct atatctattt ttaatataat tattcatatt taaaccatat
    62821 attttattat ttatatttat agtcatatgg ccagtattga taaaatataa tatatattac
    62881 catagtataa atgcaggatt ctatataaat tagtatatta ggtttactat ataatgataa
    62941 tgccataata atgtataact aatcatatat ttatatatat accatataat aagagggata
    63001 tcactaatat tatattattc tataggttta ttggttatta atatactatg gtttagatct
    63061 atataataaa ataaggatat ctcatagtaa tatatattta tggttatata ctattatatt
    63121 aatttatcat ggtattgtta taagtatata gatatcattg taatattatg gttatatata
    63181 ctattattat tactatatat atatagttta tatgaaatat tataaccaat actatatgtt
    63241 aatatataat ataatgataa cctatttata agtatatatt tgtagtaatc tatcataatt
    63301 aatataatgc cctcattagt aatatatcat attataatat taaatataaa tatagagggc
    63361 atagttaagg taattataat tatttattta tatagaatat gccctctaat aatatattat
    63421 taataatact ttatagattt atatagttat actgatatta aatatatatt atttagcagc
    63481 actagtacta ttattattat atttaatgtg ctgctattat tataaatata tattaactta
    63541 taaccatata accattaatc ctaggtataa tataaatatt actattaata ataaaaatat
    63601 gtatattaga ttatatatgt ctaattagta tattaatcat tatatttact attaccttta
    63661 taatatataa tatatatata attactatat cctataaata tattatactc accagatact
    63721 aactagataa ttataattat atacctttat ctatggagac tatatatata aataagtaat
    63781 atgtctttat aaaccattaa taatataata attttataat acaatatacc atactatcta
    63841 ttaataagga taggataagc catattatat tatcatggta aaagggatta tatatagtta
    63901 tcctggtata acatgcctat aatattaatg tcataaatat atatattatc ttagattata
    63961 ttattaatta atacatatta ttatatatat atataattat agactatcaa tatgataata
    64021 tatcaatcca taatacttta tttaatatat actatagttt atcttaatct atatactatg
    64081 tattatatta atacttataa tattagtaat atactataga gtatgtattt atatattata
    64141 tctttattat tacccataga tattaatatt tatagtatta ttatatactt aatattaata
    64201 cctaacttat aatattataa atagtgatat taataatcta atatatatat atatttagag
    64261 gtatataatt atataaaagg tgacctacca acattaataa ttatctaata tatattttat
    64321 gttaatataa tctatcataa tgtatataat atatccttaa taatatctcc atatatattt
    64381 aatgccataa ttatgtatag gtaatattta gatatatata ctatttatac cctctagata
    64441 tactctatta tttatatatt aactatctaa ttataaatct atattaatat gatataacaa
    64501 tatggtataa ctaaatatta tataataagg acatatattt attagtaatc tctttatcta
    64561 tcatattact atattattac ataataccaa tacatattaa ataagtatat atataggttt
    64621 atctagttat tatattaagg tattgtataa atctatatag tatataacaa tataatatta
    64681 ataccatata tgatatagag tataatataa gttaatgcct agataaagta cctaatatcc
    64741 atatacataa ccagtattat tataatatag gcatatagat atagtattaa attaatatta
    64801 agatagtata cctatgaata tatatagtaa aatatataat ataaatataa gtaataatag
    64861 tataacaatg gccttggtgc tatatataga tataggcatg caataataca tatttattta
    64921 tatgattaat agctctactc acaacctata gttaaaatag tatattcata tattattaaa
    64981 actatctatt aaattaatac tatttcttat taatatttca tattacatat atatctatat
    65041 tattttatac ctgtatttat agatatctat tttatatagt cataatatta tttattatat
    65101 taaatatcta tagttttatt tcttttatta ttacattata ttaatttcta caatatctaa
    65161 ttataacttt atttactact tattatcata gatattctat ataatttcat attaatatac
    65221 catactaatt attatatcat ataatttaat attcataaaa taacaatatc tattaattct
    65281 attatatatc cataatttat catatttact attatattct agatctatat ataattatat
    65341 aataagttaa ttaaataaat acctataatt tactattaat ctaatattgt atatataaat
    65401 atatataata gtctaaggtc tccattatta tagttattat catcaatata tatttaatat
    65461 aattatatta ctaataaatg tatatctagt attaattata ttatagtcta tatataatat
    65521 ccctatttat ctccatagat atagttaata ttcctattat ataatacata gttatatata
    65581 tattaaatag aataatatgt atttattgat atctaattat tagtatatta ctaaggcccc
    65641 ctttaaagat agataatatt aatactaggt ataatataga actaactatc taataaggat
    65701 aatattataa ttaactctat actattatat atagattact aaatattaag atatattaat
    65761 aattaactag atataaatat aagtattatt agtaatataa tattccttta actaactaga
    65821 ctattaatta tctatagatt tatatatacc cagtattaat aatatattat ataaactact
    65881 attatgtatt atatccttat ttatatgatt aaatatatag ttagtaatct aagatatagg
    65941 taatactatg gagataataa tactagttag ataccttaat aatatatatt ataatattta
    66001 cctttatata tatataaata cctaatatct actatcttat attatctata tagtgataaa
    66061 tgatattatt aatacatagt taatatatag taattatata taaaggccct attataccat
    66121 attatatttc attaataaac ttttaatatt atctttattt tatttataca tatcttttat
    66181 tttatattac ctttatttct atttaatata tcttatatta ctatatttat attcatacta
    66241 tctatagatt atctacatta tattcatatt tataatattt ctatagttat tattctctat
    66301 actatattaa ttaaaatata ctataagatt acatataaat taaatatcat aaatatatat
    66361 atttaatagt aggtttagac atataaatat ctgtagttta tcattaatat tattctttat
    66421 aaatattcta ttattagatt tactattatc tattatcatt agatattact atacaccata
    66481 tttatctatt attccatgat ataactatat atttctatag gtaattctat tattatattc
    66541 tatttataat tattatagta tatttatata ccctctatct agtataatat atattagtga
    66601 taaatacata tataggtaat ctattaataa ataatataat gtcatggtaa tattagttag
    66661 actataatat cactagatcc atataccagt aataatatat atagaataac cattaataaa
    66721 tataatgata tatatctata gagtgtaata atcattaata aatacattat aaatagtaat
    66781 tatatctatt tagtatatac ctctccatag tcttatttat atatatatat actctatatt
    66841 aatacttata attatatata cttatttact aataatacta ataataatag ttagtataat
    66901 tattactata aatacctaat atctatagtt taatatgtat tattaatata atataatatc
    66961 atgtattagt atatcatata tccttattat aacatatcaa tattatttaa taatggttta
    67021 gatacaatat tatttatatt tattaaggcc ccattactat aaattataat aaaactatat
    67081 ataaatatat aaatattact aggtattaat ataacatata atataaggta tttaatagat
    67141 aatgacatat aatataaata tagatctaga gggtataaat ataaggatat cttattaatc
    67201 tatatatata taaatatata ctattagtta ttaataatta taatattata ctccatatag
    67261 tactaaatag atatatataa ttataagata ctttattaac ccatggcata tatatgaata
    67321 atagacactg gagactaaga taatatatga atcaatggta ttacattata atatatatca
    67381 tattacctta ctaatctggt gttatattta ttaataatat tatattgtat tagtacacca
    67441 gatctaaggt atcatcataa tatatataat ttcatgttat taatctatac tatttatatt
    67501 atcataatat atattattag taatatttat ttcatataat ttaatttatc atattttaat
    67561 ttagatactt ttaatttatt cattttatat ttatcattat tttactagtg attttatcta
    67621 tttataattt actaatatct atattatagt ttatattaaa tatatcctta ttatatatat
    67681 actattataa tctatctaga tatacatatt atattatcat aaattactat attaaaatat
    67741 ctattaaatt actatttatt ctatattata tactgattct taatattata tatccatata
    67801 cctgatattt agtactctat ataattatat ataatattat taagatcata aaccatatta
    67861 taataaataa taagatagac tagatgataa tatacttagg tttagaatat aatataaata
    67921 tctagtatta cctacatata catatattat ttatatactt ctattattat aattattata
    67981 agatccttta tatgcccagt actatattta tattaattat tttattattg ttaaactggg
    68041 cattatatta aactaactag ataagaatcc ttatattatt aatatgtatt attatattac
    68101 cattatattt atatacttag atattattat ttaatattat attttcagta ttcataatat
    68161 atattattac cttatagtga tattacctct atataatata tttacatatt aataatatct
    68221 taataataat gataggcatg ctataaaata ataaatatac catactatta gatattgata
    68281 gtatataaat tagtgtatat tagtaatcat tattggtata ataaagggat aatatataga
    68341 ggtaaatgta tatttaatca atagccacta atagtacata ttaatgtatt tattgatgga
    68401 taccatatat tagtgatatt tatataatag tatatcttat atctatagag gtatatataa
    68461 tattaataat atgcaatggg caataaatat atattataat aaaataagcc cattgccaag
    68521 gaaatatatc tatactttat ctatgtatta ctatataata atatattagg tataagtata
    68581 tatatataat aactataata ttatagataa agaggttaat ataatatata ataatatact
    68641 atttatttat accatatatt catactatat ttatatcact ataataatat ttcttatata
    68701 tattcattat tattctttat ttataaacta tattaagtac ctattattat aactaatatt
    68761 tatcatctat taattctatt taatatattc ataaatttat ctaatattat atatgctata
    68821 atcatgattt taatatatta gtaatttacc atatccatag tatacctatt attaagaccc
    68881 tgtattacaa taatatatat aataaatatt aacagggtct tttatctagt tagactatat
    68941 ttattcatag tttattttat tactaatatt tactattaaa tctatatatg gtatcatatt
    69001 tatattatta gataataata atttagatcc atcattaacc ttaatatcaa tattaaatat
    69061 aatcataact gacagtgttt tatctactac tataataata ataatatata tataataata
    69121 tattaactat tactatgtaa taaatataaa ggtattaata tctaataata tagatttata
    69181 tatacaaagc cacaatataa taaatagtaa tactaataaa tataaatagt tagtggcttt
    69241 gttcctaatt actaacatat tatagtgatt attaatatat agatgtctta aatataccct
    69301 catacaggta ataatctata atctattaat atttaatcta ttatattact aattaataaa
    69361 ggatattata tataatagtt agtaatcata taattatata gttagtatta tatatattta
    69421 gtaatcacac cccataataa taataataac tttatatata atactacctt atcttaatat
    69481 aatatatata tatgggcttt ggtaatataa attactatat tatatactat ggagatatct
    69541 ctattttatt aatatatata attattaggt aaatatatgt atagtaatat tatcccattg
    69601 attataatat atttattgtt atcagtattc tattaaatta tctaattaaa actatatcct
    69661 aatatactgg tttataatat aagttaattt atatataatc taatatctaa tctattactt
    69721 tagtatattt tataataatt attaatcttt atatattata atgtatccct acttatatgt
    69781 atattaattt atatatttac tgggtatctt tatatttatt tataatatta gtatatattt
    69841 agttattaga tacccagtta tttatcaata ttattatatc tatattataa tatagtatat
    69901 acccatgttt attatagatt atattaataa atataatatg gaataatagg ttatcaatgt
    69961 aataataata tactatggag agtataaata ttaataaact atctatataa atctggttag
    70021 tataaagtat atcttaatca ttattatata aaggtataat actagttatt aatagataat
    70081 atataaggta ataataccat ggagataata tctatataaa tacagttagt aataataata
    70141 tatatatgct gtgtgttaat aataaatata tatataataa ataaatacac acagctaata
    70201 atataatatt aaggatagat atataatagg tataatacta aatagattaa taaagatata
    70261 actacactac atagattatt aactaatata tatttataag gtctataata tagtaattaa
    70321 ctatatattt atataatata taataaatta taaactacta atacactatt ttataaccat
    70381 agaaatacat gaactaaata tataatagaa ttaatactat aaatataaag ataaactact
    70441 aatatattaa ccttatacta tattatggat gatattatat attctatctt atacccttaa
    70501 tattaccaat aagtatatta tcatttatta atatatattt ctatctaatt ctttattata
    70561 ttttattatt tatatttctt atttatcaat acacaggcta tttatcacta tatttctatt
    70621 tattaaatat ctattaatat caacattatt atatttataa tctatttata tatttcatta
    70681 ttaatattca tagttatata tatcttataa taatatctat atatccatac tatatcttaa
    70741 taaatattaa tagtatctag aaataatgta tagttaaacc tctattatta gtataaatat
    70801 attattatta cctctcttta taatattcat ttatatataa atatatgtat tattgataat
    70861 ctattataat attatataaa tatatattaa ggatattaat aatctaagat atgttaggtt
    70921 aatattaata gatttaatac agtttatatc aacatattat tatatcatag ccattattat
    70981 aaatatttat actatagtat tttattattt attacaggta gtattatatt attacatgga
    71041 attacctata aatctataat attattatta gtatattgat ctctaaggac tatattatgt
    71101 ataagtatat tatagaccag ctctttatta tatattaatc ctatatacca gcactaatac
    71161 catataaata atatcataac atatggtgct ggtattacct aatattatat atttattaat
    71221 gtatttatta ctatattatt atattattta tagttatcta tattactagg tatttaatag
    71281 tatatattta attatattag tatctatcgg tatacaatat attaatagta tataatgcta
    71341 tattagagat atctatggaa ctattattat tatttacttt atagtatata atattaacat
    71401 aatttaatat accagtattt actattttat cccaccagat atatatttaa ggggctattt
    71461 ataataaaat aagttaatat aaatataata aggtaatatt gggatactat aaatatataa
    71521 tattatactc tattctatgg agatagttaa tgctggctaa tatcaataga aatatatata
    71581 taattaatac attatagcca gcataatatc ctatttatat taatataagg tatactaata
    71641 aataaggtaa tataaggtat taatatgtaa ttattagtaa tattatcatg ttattaatat
    71701 atttattgtt attatatatt atatattatc ttagtatact atattacata gtaaatctaa
    71761 caagatatat atattatgtg tggtgtaatt attattaaat ttactatata tattcttatc
    71821 tgtacaccac actattatta tcaataaata cacactatat attattatat tatatatact
    71881 attaaaggac atattaatat aggcattagt ttataatata ataatccatc attgatataa
    71941 tatataatat atgttaatat ggttacttca ttaataatat actattactt atcattatat
    72001 tatataaata taagtaggtt tattaattat attataataa catattatac ataaatataa
    72061 ccatatatga tatattttat tactatacct aatattataa ggaaataata ctattaatga
    72121 agatattata ataatattta tataagaata agtatatatt tataaatagt catataatat
    72181 tatagattac tatatgttaa cctaagatct aatatattac tttatggcca tcatatagga
    72241 attaactata ttataatata ttaatcatct aaacctatat ataattacat atacatatat
    72301 tactaataga tctagatact ataccatata ctattaatat aaccaataga taacagtata
    72361 tatattagta tataaaccat tattatacat atgatattat attaagttaa tctaattatt
    72421 atattatata atgtagttag tattatatct agttagtaat aattataata tacactttaa
    72481 taaatacatt aataatataa atatactata ttataataat aagggagggt cctataccat
    72541 gaaatattat atatatagta tcaaatacct aatatataac catatagtcc taatattata
    72601 catatacata ttatattaaa taatatagta aattatatat aaatattata tatttatccc
    72661 atatatccat agttaacatt aaatagttag ttattatacc taagatataa atataataat
    72721 atcatgatat taatagtaat aataattagt ttatatctaa tattatagat taacataata
    72781 tgccatacat atatatatac cccatagata cctaatatta tgattactaa taatataaat
    72841 taatagatat ttaaacacag tgttatgaca taaggtaccc tataatatta gttatattta
    72901 atttatatat aataaggcat tggctattaa tactaggttt atatggatat tagatatggt
    72961 attattttta tacagttccc tatatattat attgttatta tagatattta tagaataata
    73021 ttaaattaat gtattaataa aagataatat tatataatct aggtattcta ttcattatta
    73081 ataatataaa ggctatcata atctaatata atatacagga tataaatatt atataatgcc
    73141 tataatatag tataataata gattaaaata ccatatatca atatactatt ataatatcat
    73201 agattaatat tataacttat ataacaatat agtatatata tgataattag taatttaata
    73261 aagaatatca tatagtggta taatatagaa atagtatata ttaatatata ttaggttagg
    73321 agctattaca ctatcactat ttatatgatg ccctattgat aatattacta tattatgttg
    73381 gtttattagt tatctattaa tataacgtta tataggtatc gtattaatat atataattat
    73441 taatatggca tttagagata tttatataaa tatctatagg ttaatatact aataatagta
    73501 atattaatat aatcatatat atttatctcc atagtaatca ttaatataga taggtattaa
    73561 cttatagggc cattattaag gatcttattg ttatatatta atacatagta taagggtata
    73621 tagtctagtt atatatataa atacagtata ttatcactat ataaatatta ccttatatct
    73681 ccaaagataa aatataagta tatataaata ataaaaatac tataaaatta tataagaaaa
    73741 ttataagtaa ataaattcta tataataata ttaatatata acacaacaaa gtatatatat
    73801 aatatattcc gatgaataaa aataacctta tatcataaaa taaaacataa tatcactaat
    73861 atcatgtata tcttaatact gtatttatat tatattaata ccatggggta tattataaga
    73921 tattatattg tatctaggat atttagtata tattattatg atatagtaat tatgatatat
    73981 cctttattat atttatatat acatgttatt aatggcatat tatatgtaaa ttactatata
    74041 ttattaacat tatctagtta gtatacctat ttataaggat taatactata tttatctaat
    74101 gttatttata catataataa ttaatagtta cactatggag atataaataa caaataatgc
    74161 cataaagtaa ttatattatt atatatggta taaagtatta atatatatta agtaaagata
    74221 attatatata taattatata atatagtata tggattaagg ccctccagta tataatctat
    74281 ctatagggat atatagggcc tcttaccttt ataaatagtg tattaatact taatattata
    74341 tagaggccct taacttatta atactaatta tctatataaa tataataggg ccttggagat
    74401 attaatatat tatagtcatt attgatcata tttataaata tgatattata ggctttaggg
    74461 atcaaccata tattatttat ataatatatt aacagtgcac taaactatat ataattaatt
    74521 aataatatcc aataaatcat taataatcta tgatatacta tttatgatct atagataact
    74581 aatatatata tgactaatat tataacaatg taatcatatt tataggatct taatatatat
    74641 aatatcaatg accccatatt aaataatata ataaaataaa tatacattaa tggggtcata
    74701 aatacaatat aataatatcc agaattaata taatctaaac actagtatta taatataaga
    74761 tattggtata taggccttta atatatataa cattaataat aaataatggc atcatagtat
    74821 atattataca ataaatatta gatagtttat taatacatta tatatatcct tatatttata
    74881 tatctatgta tatattagtt atattattag tttagagata aagtattgta ttttaatatt
    74941 aatctaatat atatatgata gccaaccctt aaatttaata ataataatac tatgttggct
    75001 atctccatat taataatcta ctaaatatta tatctatagt tataatcata tataattaat
    75061 taatagtata cctaattgat attaatagta tggtatatta tatgatatct taataataag
    75121 gaataatata tataatatta atatgtgata gtgggcatag tctatattta tatataatag
    75181 tattagtgat ataatgccca ctatataata atataatgaa gggtatataa acctataaat
    75241 atattagtat atgtagttct ggtttatatg atataatata atatatgtct aaggtctaaa
    75301 atatatatat agtttataat tataggttta tatcatatat tattaattat acctcctcca
    75361 tagccatagc catatagacc ataatataat aataagataa aaaggtaata aatagtataa
    75421 agattagaat taatatgatt attattatta tcaatcatat aaattaatac cattaaaata
    75481 tagataaaga tatagtatag attattaata taagatagta tatgtcctct atatatagta
    75541 atagtgataa tataatattt atatataatt ataatatacc ttagggatag atattaatat
    75601 ataatgtaat agtgccacat gttaatttag atatttattt tattttataa tatattgtgg
    75661 tactatacta tggattatga tattatagac tatatttaat aatacactat ggattatatt
    75721 atcttaattt atactaattt atatatttta ttataattta aactatagta tccatcatat
    75781 tattataagt acatattatt tatagtctat agagataaat gccttgctaa tacaaatata
    75841 ataattataa ctatatcatt aatatttaat atatataata actagatata tagtattagg
    75901 tatcatatag gtatttatag gccattatta tattatatcc tctaatatta tatatagtat
    75961 tagatagagt atattacctc atatttatat tatgatatat attataatag gttattatgt
    76021 tgataattaa tagtaaaata tataaatatt aactatatat ttatgggtat ataatcacca
    76081 aggggtatta tatcctaaga ttatggtatt atatagtata tagtattgat tatatagtat
    76141 ttatcatgat aagattatct attaatatta taacgatatg atcatctaaa tataatatat
    76201 aggtatttat aaatagtaat agttaggtat tatttttatg gtgtttgttt actatttata
    76261 ttataattat atctttattt aatgtattat tatattgata ttaactatag ccatggcaag
    76321 tatatatatt actaataacg ctattaaact atataactaa taatgaatat ataacaatat
    76381 ggctaatata atatatttat atctgtattg gtattcatta ctttatatta taatctccat
    76441 agatatggta ttaatatatt aatataggct taatctatat ataaggtaat attatataaa
    76501 tctaactagt atattatagt aatatctata tagccagtat atataaataa taaaatagta
    76561 ctataaatat taaccctata aatatatatt aatcgataag atagatttat aaataccttc
    76621 ttttaataat atacttaata atataattat atataaataa cctatatgga tatatatata
    76681 acattattta tttctattgt ttattccata gttaatacca tatagtagat ctaataacaa
    76741 tacaccatac taaatctata tattaaatat tactagttag atataaaccc ataatatagt
    76801 atataggtat atattgagat ctataagatt aatgatatta taatatgtaa tctaaggcct
    76861 atattataga atatatatat aaatcttaga tatataatat tgttagttta atataatata
    76921 tatatattaa taaagatatc ttaatatggt atataaatag aggtaattat aatattaata
    76981 ctatagttaa taccttatat tattataact aatatacata tatttataag taatagtata
    77041 ctaactagat agggattatt aatatatata tagggtttat tagaatacag ataattatgt
    77101 ttatatttag atctataagg gtatatataa tagtgtatat attaaccatt ttaactaata
    77161 cttactagat agtattttat aacatattta tgatattggt atactaatat aaacatatag
    77221 ggtatttata ataataggta tatatagaat atcttaactt attatatttt atgatattac
    77281 catagtattt attaatccaa atatcaatat ttactatatt aagggctaag atttaatatt
    77341 aattatataa tatctccaca atcatagatt gataatatat attattacta tattaatagt
    77401 ctcttttatc tatggagatt aataaacatt ataatatagt atggagataa aaggcaatat
    77461 agatctatag tgataaaatt ataccctatc aataccttat attagttagt ataccctata
    77521 gattatatta ttaaatatag tacaccatta tataattata tctttatata ttctctatat
    77581 tcatataata catagtaaac ataacatatt aaattctatt aatatcatta taaaccctat
    77641 atttatatta tactagatag attaataagt aatagatatt attcttatcc ttatggtata
    77701 ccatagttaa tataatatag agaggtatct aactatgata ttctattact atttaatagt
    77761 gagtttaata tatataaatg ataccttagt aatataaagt ataatataat gattatttac
    77821 tataatatat taatagttaa tagtataaat attaatgatt ataatgatat taagatactc
    77881 tataactaga tataatacat agaactaata tatatataat tataataaaa tggagatatg
    77941 gtatttggtt atatatattt atttatagta tattatatta tattcttaat aactaaatac
    78001 aggtataaat ctatgtatta gtatacctaa tattaattat atataaaata tatgcatatt
    78061 accataattt atatttaaaa tcattagtaa atattaaaga tactatgatt aataaattaa
    78121 ataaatatta tataaataaa aatgatgata atcataataa atagtataaa ataatatatg
    78181 ataatctata tatgtataat aataaatata ctaatagata aataaatcaa tattaaataa
    78241 aactattatt aaatagttag gataaaaact aatcataaat tacataatac gtataatata
    78301 ataatctata tcctgcaata tgatatcttt ataaccttta taatctatat ttaatgtatg
    78361 cagggtatat aacgtataat aatagaatac cctaatatag atataatacc tagattatga
    78421 taacctaata taacatgaat ataatagtct atccagataa taaataataa tatattttaa
    78481 gtaagttaca agtacttata tttaaggatg gtaacaccac taaggtatat aatatgaaca
    78541 ttatattctg atgatattaa tttataaaat tataagatta tattaatata ataataaagt
    78601 tatatatatt attaacaata ttatataatt aagattaaga ttatatttat aattaaagga
    78661 ggaagtaatt agtaatatta tataaggtag aagggattat aatttatgct atatttattt
    78721 atagtaatcc tggtttataa tttaatatat atatttattg gtggcattat tatagtatat
    78781 agtttatata taattaataa ctagatatat tataaataga tatattatag taaatataag
    78841 gtatttatat ctcatcatat taatatttat taactataga ttactaacta gtattacctt
    78901 taatattatt attagatagt attattaact ttatatatat atataggcta ttaatagact
    78961 ttatctctgg ttagttaaaa ggtaatatta gtaattatat atggtattta gatatctagt
    79021 tggtataata taatctaaat attaataaaa taactaataa tacattaata cggtatttaa
    79081 tatcataatc tacggataat catatatgtt acctcataat aataatagta atattttacc
    79141 ttatatatga taccatatta atatttatca ctatttccat atatttccat aatatattat
    79201 ttctattcat aataatctta tatatcatta tttctataac tatctattta atatctatat
    79261 tttatattat tataattagg gttatatatc tatattaaat aatactatat aacattatat
    79321 tggatattaa tatattagat aacagtattt atatgaatat attagattaa aaccactatt
    79381 gttatattaa tatcatattt aatatatatt atagtgtata atatgtataa tagtaaatat
    79441 attgataatg aatacctata ataatgtata tacatattat attaatcagt tagtaatata
    79501 cctataaata gtggtttaaa taatatatta acttatatac ccatgcaata acatatttaa
    79561 gattactaac tattatatat ataattaata ctatttatac actatctata ataatattgg
    79621 ttatctttat ctccattcta tatataatag taatatatga taattaatac tatctaatat
    79681 ctagggtata atacaatatc atatatagga tattagtata tttaggatct tatagccctc
    79741 tgtatttatt tataatatat tagttaacag agggcattat tatatatata tgattatagt
    79801 atattaaagt atatataaat atattactaa tgtctatatt attatattat tgtatatctt
    79861 aactattact tattagtatt atatatatta gtatattaaa taaaggtaat acatagtata
    79921 ggtaatatta taccatacag atgaatatat atttaatata gtctaatact tatatttatc
    79981 tctatataat aatatattta tatattaaac taataataat cctagtaatt atatatataa
    80041 ttaaatagta atacttattc taatataata tagattaata tccatagtat aaaggaatat
    80101 attataaata ctattattac tataaataga gtatatataa ctatggtata atattattac
    80161 tatgtataaa tactaaatat atatatatcc tatattatta atacataata ttaattacat
    80221 tattatatac tctatagagt taaatctatg tataaatata taaatagtga gtattatatt
    80281 attagtggta ttttatataa ttatattaat aaatcttata cctattatta cattatatct
    80341 atattgtgtt aaattatgat atatttataa acctatggag actattaata gatttattac
    80401 tttatattac ctaatattat agttatctcc atggggtata tactagtatt attaatatta
    80461 taatatagac tatatactta attataggta tttataacat agttaatatt atactaatat
    80521 ataatatatt tatcttaata tataccctct atctagttag ttataccata aatattatat
    80581 attaatactt taatctatct aatatttata acatattaat ttctatttaa taattctata
    80641 tttataattt actatatatt ttcttttatt atattataag gtattattaa ggcaccatag
    80701 atttattatc ataatagagt ataaatatta actaactaaa taagtatata ttattaggtg
    80761 tatatatatg tattagtagt gagtataaag ataggatata ttataatatt gaatatcagt
    80821 atggtatata taatggtgtg gtatagaatc atatatcaat aatgtcaata atatatcatt
    80881 tatctatctc taaccatatt aatattatta tgattatata cctatattac tatatattat
    80941 attagatgcc atagaaatta atatatgata tttactatga tattatattt attactatat
    81001 agtatactat ggagaggtta ttactaataa atagttagta ttacataata ttatatatta
    81061 ctatagaatt agatatatta ttaatgtatg tattttaata taaacttatc ataatattat
    81121 aatattaact atagattaaa gtaataatta catatatata tacttattat tatactctcc
    81181 agggattaat attattataa gatctattat acatcccgat attatatgtt attgatatat
    81241 attaggtata ccattagtaa ttatttatat tatattttat catatatatt ctaataaaca
    81301 ccagcctata tatatagtat aatataataa tttaattaat ggctggtgta cataactaat
    81361 attatattaa tgatcatata ctattacaat atatattatt aattgtatct ggtattacta
    81421 aatatataat aaactataat tactaattaa atataaccag atacaatata tatagattta
    81481 tataattata gtactattaa atatatatag tccctggtaa taggcctacc taattataat
    81541 atatgaatac agatacatgt aggcctatat aatatatcta gggcaccaat aaatatatat
    81601 attaaattat aataaagtgc cctaataagg tatcattatt attagattat ctagcagtgt
    81661 gttaatatta tatagactta attaaataat ttatattaaa tttatatatc taatgctatt
    81721 gataccttta atttatatta taaaatatat atcgccatag actaaaataa catataatat
    81781 tactattagt taatacctta ttagtataaa tatatataat aataactatg gatagttata
    81841 atataaataa agatatagag tataaactat attaataatc actatatggt ataatatata
    81901 ataactatgt atatataaat atatacttaa tctccataga tatatactaa ctagatatat
    81961 accctataga taatacatag tatattatat tgtaatgtct atattatatt aactatatcc
    82021 tattaatagg tattaatatt aagtgtatat aaacttatgt atattttata ttgatatatg
    82081 gttagttata ttactatatt atatttcata ggccagcatt atatattata ttcaatatat
    82141 tattaaatcc actataaact atttattaat taaacataaa atactatatt atttatttat
    82201 tatattagta tgttaatgac tatattattc tatattttat tatattatac atatttagtt
    82261 tattatatat agatattgta tactaagata taatatggta taattactag tatatttaat
    82321 aatatagtac cttggagata taaataataa atatatcctt atggcccttt ataatagata
    82381 tttatatata ttcctatatt atattattat atttcatata tatatataat tacaataagg
    82441 cctaatagat aaattattat attaacatat atatacttat tattcatctc cactatatat
    82501 tatattatag taattatatt atagtactat ctattaaggt atattataaa tgatatatta
    82561 tataattact tattattata attataatat tatgatttat atacaatatt aataatgatt
    82621 atttataagg ttatattata ataagatact atatagattt ataagtattc tattaatcat
    82681 taatccttga tattattctt atcgatataa taatgagata tataagtaaa ctatataata
    82741 tctctaatat caggtatatt tataatgacc tagtattcta tagattaata aatagttaat
    82801 aatatataat aaaatatagt aaagttagat atagatatat ttaatagaat actatatagg
    82861 tataatatgg taataatata tataatgtag atatttataa tataaaggta atatatatgt
    82921 atttataaga taatttaata tatttataat ataatatcac ctgtatctaa ctatataatc
    82981 cttattaata tttataatat aatataataa atacccaatg gagatatagt ttactaataa
    83041 atctattatg tataattaca tatataaata tataggatat tattatagtt agtatatact
    83101 atttattaag atactctata tataattata atctccatag attatagggt atttaatgat
    83161 atatttatct aataatacta tatataatat tatatacaat agatatacat agatatagtt
    83221 ataattatat aataaagtga atataggaat ttagtactat aagatattat tttaataaat
    83281 acatatgtag tgataatatg atagaaatag tatataatac tgtatttatc tatattaaat
    83341 taatatatat taacatcatt ataataatac taagatatat attacctagg tataaataaa
    83401 cctattattt taaatataaa tatatatcta agattaaggc accatactgt tatatttata
    83461 ttatatatag tggattatac ccaatacaga tattatatac tattaaataa tatatgcccc
    83521 attaacacca tcacctatat atataactat atacaatact ataataaata ttaattactg
    83581 gtgatggtga ataatacctt agataggaat aattatattt ataggctata gctgggttaa
    83641 tacatatata aataatgact atatataata attctactat taatactata aatatactaa
    83701 tcaataatat gaatacacac agaaaataga ttgaattatg atatatataa aactaaacca
    83761 tagtataata ttatcatata tatataaata ttatagtata gtacaatata taaataacat
    83821 attagtaatt ataacctatt atatagatat gaataaatat atcttagttt aatatataca
    83881 taatactagt tatacatata attaatactc atataatata gtaaatatac ttaaataact
    83941 tacaaaggca cattatctcc atagataatt atataataaa tacactccat atacctatat
    84001 aataatagtt tatatttatg atttattagt tattaatata tttatataaa taggtattta
    84061 ttatcataac tttataatat aatatgtagg attatcaata ttaatctaat cactaatata
    84121 taccctatat tatcatataa tagtatatat tatcataata atgccattgc ccttaataaa
    84181 taatataata taaatatggc aatggctaat aataaatata atatctttat ggccctttaa
    84241 tattaacagt atgatatggt attctaatat tataattagt atatatacaa taataaatta
    84301 atataatatc ccataaaggt aataatataa atacatagat tagattaaat aattatactc
    84361 tatagtgata atatagccat ataaataagg atatgattaa atatatagta aatataatag
    84421 taaattatag tatatattag taatatataa taaataataa ggtaacatat attaatataa
    84481 tctatctaac atatcaatac ccatataata gtatatatat ttaatagtga tttcatataa
    84541 tagtataaca tcttatttat atattagtgt ttatattata ataatattag atattagtaa
    84601 ttctagatat aatccatatt aatacatata atatagtaat ggttattagt gattaatata
    84661 aataaaccaa tataaagtta ataatatata tttatatccc attaataata ttaactatag
    84721 tctattttat ggtatatatt taccttataa taataataca ttatatcctt tataatatta
    84781 tattatgatg ccacattata aacctatata ccagtatata ataccataac tatataatat
    84841 agggccctat tcctatattt atacaatatt aatagacata ctagatttat atattactat
    84901 caataatatc tctttatata tatcctaaga tgactaacta tagattataa tatactaaat
    84961 actatttata ttaacctcta ttaataaaga tatatttata agatacctta tttatatata
    85021 actaactata ctctatcaat atatattaat aaagatatta tactaactag gtttataaat
    85081 agtctatcta gatttatata tatataagga atattaatag tatattattg gtttagtgat
    85141 agatttatat ataaataata ctatgtcctt ataattataa tattaatata aactaatata
    85201 atatcattaa ttactataat atataatata aggtaatagt aataatatta actaattata
    85261 tatctaataa actatagtaa actacataat attataacct aaatatatct attattttac
    85321 taaccatata taattattat attaatattg atatatatac caggataata cataatctat
    85381 tatataatat tatcatgatt aagtatatat aatagtaatt aaatatatat atgatgttat
    85441 tatacctaat attaatatac cattataaat atgatagatt acactatgga ttataacccc
    85501 atggagtatt atataataat atcactattg ataatatcta ttataagggt ataataacca
    85561 tggtaatatt attgattaac taggtatcat attatataat atcataaggt atagtaccag
    85621 cacatattta atataatata tatatactaa taaataataa tagtgctggt acatgataaa
    85681 ttatatatat atttatatac tttatattat ctttaatatg gtatatatag atataatgtt
    85741 atgaattata tagataaata tgaattaata tgtaatatat gattataaat aataattagt
    85801 ataaaatatg gtatataaat ttatataaaa tagtaaatat aatatagaaa taatagtatg
    85861 atattttata tgtaaataaa tatatagtaa attaatgtaa atataatgaa tatgtagata
    85921 tttatatagg tttatttatt actatatagt ctattaagtt ataataaata gatgagatat
    85981 tggtattgtt atatataata tctttattgt taatatatac tatactttac catagattat
    86041 agtctcatat ttatattata tgtcattagt ttagatatca ttacaatata tataatatag
    86101 tatggtaaat ctaatataat aataatcgta tattaatatc gtaatataat aatatatatt
    86161 atatactaat ccatagggta taaatatcta actatatact tataattatc tatagagata
    86221 aactatggat atttattata aatattacta ttattacatt attaatagat atactaatga
    86281 ttatttatat atataagtag tttatctaac tattattaat aaggtattta tcaatgtaat
    86341 aattatatat atattattaa taggataata tactataaag gtataaatat aaacttatat
    86401 atattataaa tatccttata ttattattca tattgttata ttgatatcat ataattatgt
    86461 aatatctttg gtatttaata tgtaatatcc tattgataat aatgtcacta attattagat
    86521 atatataaat agtataatat taatgattaa taaatatatt tatatggtat tttaatagtt
    86581 taatatgaat aaatgtaatg taaattatta tatagaatat taaggagata atatagtata
    86641 tttattacca agtattaata ttatagtaat ctatcattat acagtatatt atcctatgta
    86701 tttatataaa tatctaatat actaataata ttggatacct cattaatata gattattata
    86761 ataaaggata gtaaagatta gtataaggta atctatgtat taataattaa atatatatta
    86821 tattctaaca ctacctttat tgatatatta tatatatcca ggtagtgtat taaggcatat
    86881 tttaatctat tagataaatt tactatatat atataatacc taatatacca tatattatat
    86941 taatgatatt atattttatc acttattatt atatatcctt attaatcaat attatattta
    87001 tatctccata gggctagtat taatatttat atactctctt ttatctaact atatataata
    87061 taataacaat atctttataa atatgtatac tatagtacct aataatgatt acagaatggc
    87121 atatactcta taggtttata tctatcttta tactctatat ccatcattat atataatatc
    87181 ttaatagtat atctaatata tcattatatt aatatgataa agtaatacat atatattatt
    87241 acatataata ctagttataa ttaatactag ccagagatat atatatttaa tatagtttat
    87301 ccattattat aataccttaa tatatattat agtatagatt aatataaata ccttaatact
    87361 ctataaatct atcatgataa aatactattt atttctccat tgacttatat attattctat
    87421 tactatggag atattgataa tattatttat tattagatag tgatatattt tattaattta
    87481 tacctgatat tattcttata atattaaata gccatagatt attatattac tttatatata
    87541 tgtataccat ggcattagta aatattaata gtatatatct atagttaact aataatatat
    87601 atacttatag gtatactaat aacatatata taatagatta taatatatag atttaataac
    87661 tatatctcca tagtctattt ctaacatatt atatttatca ctatacatat agaattaaga
    87721 tattacaata ctatattttt atcatattag tatattatag cattatatgg gtatatattt
    87781 aggtaataat tatatatagg caactagtaa tttaaatatt attatactat atatatggtt
    87841 atttatactt attactatac ttaataccat gatttaataa tatatatgga gtgtagttta
    87901 ctttataaat atattcctat cttaataata taatatatat gtatataccg tatataggta
    87961 tataactatt attaatatac taataagtat tatatattta tgactatagg tatcaataac
    88021 tatggagata ttactaatat aagataatga taaaaataat acttaatata tactttaata
    88081 tactctttat ctataatagg aatatatata tatttatata aggatatgat agcaatctta
    88141 ataatatatg atctttagta atattaatac atagatttat atctaactac tattattcct
    88201 tattaataac tataatatta tattacttta agatatcttt atcctttatt aataactaga
    88261 tttataggga tattattata cataaattta tatattatta atataaagag atatatatta
    88321 tgtatatata agatagacta acaataaatt agttataatt aaataaatta ataatattac
    88381 tatatttata tataaactta attatagtaa aatagactat taattgtata ttattaaata
    88441 aatacctcta tatacctata tacttataaa taaacctaaa cctataatat tacctgagat
    88501 acccaactag ataataatat attgatatct ggccctgtat atataatata tactatagga
    88561 attatagctc cacattacat tattaatata ttattattga taaatagtta atctatgtat
    88621 tatataaagg taaatatatc tattatctat atagtattac ctataaaata tatattatgg
    88681 aatatagatt atgataaaat atgttaatta aatcacaata atatctataa atatggataa
    88741 agtgccccca agtttatatt aaattaatta tcttatattg tattatatgg ggctctatta
    88801 atatataaat aaaggtaata tgtataaata tggtataata aatatattat aaataggtaa
    88861 atataggtat aaatcactaa taatagccta taatatatct gtattaatat atatcttaag
    88921 gtatagtgaa ttattaatag tataaatatt taggtatata tatccattat tatagtaaac
    88981 actatattat aataatatta tcaatggaga tataaatgta tatttacagt gccctaataa
    89041 tagatattaa atactataat atgtggtatc aggtgggcac tgaatggtat atttagttat
    89101 tattaatata atatatgtta tcctatatta ctatatattt atcataagat tattgattga
    89161 cagatttata tatatatagg ctatattatc ataaaatacc ataacatagt aatatatata
    89221 ctaaatatac aatattaatg catggcttta tttataatat atctttatgg ttagccatgc
    89281 atatctatgt agtttatgat actattaata taataaataa taactatata atatagctga
    89341 tttaatatag gatcttaata tatattattt tacttaatat catatatata gattattata
    89401 tattataatt ataggtatta ggtattaata attaagataa actatatata aatctaagat
    89461 ataatattaa taaacctata tataataata ctatattata actaatagta attataggta
    89521 tatatcctta ttggtataat tatatatata aagtatagta tttaataata ataaatatat
    89581 tgtatgatat tatcttctaa tctttaaact agtattaaat aatataatat aaaatatata
    89641 cttatatgat attgtggata actatatatt aagatataaa taactatatg accttatatt
    89701 attatttata attatataat tatatgttaa taaactccat atctaataat gtataataat
    89761 gaatataaat agatatataa taaataataa actaatgcta aggttaggta taaatagatt
    89821 aatatagtag gttttatccc tctagattta tatagactat tatacacact agattaacat
    89881 attaaatata tatatactta tttataatag gatattacta ataattataa tacattatat
    89941 tatatattaa tagggataaa tacatattta ggatatctta ataatataaa ctatactatg
    90001 aaataataca ttatataata tttatcaatg gacaaggtat tatcatatta ataatattta
    90061 tacttatatc catatttacc tattaatata tatatattag aataccatac tattagttaa
    90121 tacatactaa acctataaat attgatatag aattactaat atatatatta tataccaata
    90181 atttacaata ttatataaat acatattatt attatatttt ataccccatg gctaaggtta
    90241 ttactatatt tactattaat aaatacaata taatgataaa taataccctc catagtataa
    90301 ttaatatagt tagtagtaga tattatgtta atctagttat taatagatct attaatattc
    90361 ttaataatat ctatagttta tattcatata atattattat acctattatt ttatctagtt
    90421 tatttcatat aatttctatt atcctattaa atatctatat taataattaa gatatcttat
    90481 aatattcata ttatctaata aaccctatac tatagatcta agattatatt atatttatat
    90541 agtctaatat ggtattatat agtttatatt ataatattat agataggtaa tactaagata
    90601 aaaccaggaa atatataatg tggtataata taatgtaata tactatttaa tactattata
    90661 actattatta tatattctat ttaccacata taccctatat tatagatact aatgatatta
    90721 ttaactccat agattattag ttaatataat acaatatata ctctatagat atactaaata
    90781 gcaataataa tacatagtaa taatatctaa ggtaatattt aatataatag tgccatggct
    90841 atctaaatct atggggtata atatataaat tagtaatcta tgtataaata tatttaatat
    90901 ggagtatatc tatgtatata tctatggagg tatattataa gataaagtat atatttaaat
    90961 ataatattat taggtatata aatctagtta tatctagttt atgttaatct atgggtatgt
    91021 atattactaa ttataatatt aatatctcta tctagttatt actaatatat ctagtgaggt
    91081 taatcttaat attatattat attggtatat agttattgta attaatatta taagtatata
    91141 tttatctata ttaataatac ctatactaca tatatttata cctaattact attatattaa
    91201 ctatataaat ttataatcct tataatataa caatataaat atatatatag gcctttaatt
    91261 attattgata tatagtatta tatgattata tacattatct attaatataa taaatacagt
    91321 atcataagct atttataatt aatcatatat aatatttcta tatattctta ttttatttaa
    91381 tatcatttat tattatacta tattaatatg gagataaata cccttataaa tatattatta
    91441 atattattag taaatatagt ctattttatc aatgcccact aatataatat agtactaatt
    91501 agtaatagat atatatatta ttatatagta attaataccc cttatttatt aacaccttat
    91561 tatattataa actatattgt attaactaat atatatatca tctaatatta tactaataat
    91621 taatagttag ttattattta tctcactatt actaacatat ttaccagata ttataatata
    91681 tattacatta aatctatata gttatatcct aataaatatt tatatctagt tagttattaa
    91741 ataataatat atatttaatc tttggtatta cataatatta ctaattatta tatttaggta
    91801 tactaatact tataagatat ctataaatga gtatatatcc tcaatattat tattatatgt
    91861 atttgctata gttaacttat attatattta attatatata atagcaaatg ctaggtattt
    91921 atatattata ttaccttatt actaataata ctatattgta tataaatcta ataatgatta
    91981 taaatatata tattatctat taataaatac aataatatag gctttaatat aatatttatg
    92041 gtattgataa tatagtcttt agtgatatta ttattatatt ttatatatat ataatatcac
    92101 attaatatag ttttatctcc atagataaat aataatataa tataggcctt tatagcaata
    92161 ccattaataa ttaatagtta tttaagaata actatatggt attgatcact aatattatta
    92221 agttaatata taatatgtta tggtataata ttatagggcc atattgatac tttatagtaa
    92281 attattatat aataatagga tcatattaat agtatttggc catcatatca atatttagta
    92341 ttatacaata ataggttatt agattacctt aaatataatt atagtattat tatatagata
    92401 gggtagtata attatttata tatacttaat agtacctagt attatattat taatcataag
    92461 ttaatatatc ctattgtata tcaatatagt atggtattag ttagatatac ttataaatat
    92521 atatattatc cattattact ataagataac aatatataaa tagatatggg atgatataat
    92581 ataccaatat aatgatataa atataaatta tatataaata taaaataaag atatagatat
    92641 aaaataaact gatattagta tatataataa caataacata taatatctaa gataataatg
    92701 ataatataat tactatttaa actccattat atagatttat atattatatc tattagtaaa
    92761 cctgctatat tatatattaa tatcattatt ctctattata aatttatatg ataaaattaa
    92821 taatatagta atatcaatga taatataata agaatattac tagaaataca tataatatgt
    92881 aaataaatag atagaataat aatagatatt ataaatataa atagaaataa taatagggtc
    92941 tataaatata tatgtaaata aactatagaa tattttataa tgtaaattat tagtatttat
    93001 ctgtagttac cttattaata ttaagtgtat atatataata atagtatcca tatggtatta
    93061 tataaatata atatattatt aaatggagac tatagtaaca agtaaatatt attaatatta
    93121 gatatatagg attataaata gtatataaat actgatacct aaatataata ttatgttata
    93181 ttataattaa taatatataa agatacctat aggtatagtt agtacatgat attataatat
    93241 tacaatatat ctctttagcc atagttaata taaatagttt aataatatcc aatataataa
    93301 agagataaat aataaatact aaatagagtc ttgatattat ataattatta gttcattctt
    93361 tatctatgga gtctagatat tataatcaat aaatattaca tagataaaga tattatattg
    93421 atatatcaat aattaaagtt atatattact atttattagg ttagaataat atcactatag
    93481 ggccatagat accatattat attagatata atatattata atgatattag taatagatag
    93541 ttaatttaga ctattatatt tatatatcta tagggcctta tagttagtat ttatatatta
    93601 ctaaatacca tatagagggt tattatatat atatttaact ccacagattt acatattgtt
    93661 tatatctcca gaatctaaga ttcactataa atatatttat tctaatttta tatcatatta
    93721 aatattctta ctttatttat atctatattt tactagtgaa tatcaatatt ttattattaa
    93781 catttaaata tacatatata ataatttagt aaagacatta agtgttaaat ataataatct
    93841 atagtaatct taataataat atatatatat aaataatatt atattaaata atgtttatta
    93901 cctattattt attggtttaa tagaattatc ataatatact attttatacc caacataagg
    93961 taaataattc attatatcat aatatgggta tgtatatata taaatctaag caccctcata
    94021 tactaatata tttataaaga gagggtgcat ataataccat aataatctat atagacatat
    94081 taagggccag tattaggtat tcatatccca tatagagtat tatatattaa tcctgcattt
    94141 attataatta gtggtattaa ctggccccat atcaaggtaa atatattaat attataaggt
    94201 taataatata ttatagacta ttcttatcta atataataat atgtttacat ggtaaataaa
    94261 gtatatatta gtatataatg tctatataaa taatatagaa ggccctaata tcatatatta
    94321 tattataata atattcattt ataattaaat gtaagatatg agtatacaat aattatccat
    94381 aagactatta tacctttagt aataatatta taatatctcc ataattcata aactatataa
    94441 atatataagg tattagtgta ctattaaata cattatgatc agatatgaat acataaaata
    94501 tactatctct atattattat aatatgtatc ttaatacctt tatacaatat ctatattatt
    94561 attatatatt atctaaggtt tatagtataa tttaaaatat attaatctgg tattatagga
    94621 tattaagagg gctatatggg tatataatat ataataatta atgttaacta atactagcta
    94681 tttatatata taataatgtc tatattaggt attaatattt atgactatgt atattagtat
    94741 ttacacgtat atgattctct cttaccttta aattattatt gatattcatt tgtttatcta
    94801 atacttttat cattttataa ttaatataat cattatatga ttggaatcta aacatttcat
    94861 ctcatcttaa tattggtaaa ttatatatat ccactttaat atcaaggcaa ttataggtat
    94921 attgttatgt tataatatta atataatatg tatttatact attattagac ctatattata
    94981 ttactaacag accctctata tatttatata ttcccaaggc cacaatacta ataaatatat
    95041 atgtaattaa tattaataga ataaatatat attgggaata gcaataagat atataaatat
    95101 aaac
//
