# Supplementary material for: Mitochondrial Genomes in Perkinsus Decode Conserved Frameshifts in All Genes
Source: Mol Biol Evol. 2022 Sep 15;39(10):msac191. doi: 10.1093/molbev/msac191 (PMC9550989; doi:10.1093/molbev/msac191)
Supplement: msac191_Supplementary_Data [file msac191_supplementary_data.zip › Suppl File 4 - mtDNAs_genbank_files/final_genbank_files/Perkinsus_chesapeaki_01.mt.gbk]

LOCUS       Pche_mt_01             21282 bp    DNA     linear   INV 25-JUL-2016
DEFINITION  Perkinsus chesapeaki mitochondrial genome
ACCESSION   
VERSION     
KEYWORDS    
FEATURES             Location/Qualifiers
     source          1..21282
                     /organism="Perkinsus chesapeaki"
                     /mol_type="mitochondrial DNA"
     rRNA            719..742
                     /ID="Pche_mt_01_frag_1"
                     /name="RNA8"
                     /note="similar to:PKNH_MIT03700,PVP01_MIT01400"
                     /score=23
     rRNA            1208..1269
                     /ID="Pche_mt_01_frag_malmito_rna_RNA6"
                     /name="RNA6"
     rRNA            1842..1879
                     /ID="Pche_mt_01_frag_malmito_rna_20"
                     /name="RNA20"
     rRNA            complement(2021..2043)
                     /ID="Pche_mt_01_frag_malmito_rna_21"
                     /name="RNA21"
     rRNA            2865..2898
                     /ID="Pche_mt_01_frag_2"
                     /name="RNA27t"
                     /note="similar to:PF3D7_MIT02400,PRCDC_MIT02300"
                     /score=24
     rRNA            complement(2981..3004)
                     /ID="Pche_mt_01_frag_3"
                     /name="group3"
                     /note="similar to:PCHAS_MIT02800,PKNH_MIT02900,PVP01_MIT00700,PY17X_MIT02700"
                     /score=28
     rRNA            3208..3241
                     /ID="Pche_mt_01_frag_4"
                     /name="LSUD"
                     /note="similar to:PCHAS_MIT02300,PVP01_MIT02100,PBANKA_MIT03600,PCHAS_MIT03500,PF3D7_MIT04100,PKNH_MIT03600,PocGH01_MIT000260,PRCDC_MIT04000,PVP01_MIT01300,PY17X_MIT02600"
                     /score=23
     rRNA            complement(3326..3360)
                     /ID="Pche_mt_01_frag_5"
                     /name="SSUB"
                     /note="similar to:PBANKA_MIT00700,PCHAS_MIT00600,PKNH_MIT00700,PVP01_MIT02300,PF3D7_MIT01000,PocGH01_MIT000170,PVP01_MIT02000"
                     /score=26
     rRNA            3645..3670
                     /ID="Pche_mt_01_frag_6"
                     /name="group4"
                     /note="similar to:PBANKA_MIT02900,PY17X_MIT01900"
                     /score=22
     rRNA            3735..3754
                     /ID="Pche_mt_01_frag_7"
                     /name="LSUE"
                     /note="similar to:PBANKA_MIT03500,PCHAS_MIT03400,PF3D7_MIT04000,PKNH_MIT03500,PRCDC_MIT03900,PVP01_MIT01200,PY17X_MIT02500"
                     /score=25
     rRNA            4555..4588
                     /ID="Pche_mt_01_frag_mal_rna_12"
                     /name="nucRNA12"
     rRNA            complement(4883..4928)
                     /ID="Pche_mt_01_frag_8"
                     /name="group8"
                     /note="similar to:PF3D7_MIT02700,PRCDC_MIT02600,PBANKA_MIT02100,PY17X_MIT01100"
                     /score=23
     rRNA            5296..5328
                     /ID="Pche_mt_01_frag_9"
                     /name="group3"
                     /note="similar to:PKNH_MIT02100,PY17X_MIT02700"
                     /score=22
     rRNA            5653..5687
                     /ID="Pche_mt_01_frag_malmito_rna_23.1"
                     /name="RNA23.1"
     rRNA            7099..7120
                     /ID="Pche_mt_01_frag_10"
                     /name="LSUC"
                     /note="similar to:PBANKA_MIT00500,PCHAS_MIT00400,PRCDC_MIT00600,PVP01_MIT01900,PKNH_MIT00500,PocGH01_MIT000180,PF3D7_MIT00600"
                     /score=24
     rRNA            complement(8672..8704)
                     /ID="Pche_mt_01_frag_11"
                     /name="LSUF"
                     /note="similar to:PBANKA_MIT01200,PCHAS_MIT01100,PKNH_MIT01200,PmUG01_MIT000500,PocGH01_MIT000080,PVP01_MIT02800,PY17X_MIT00200"
                     /score=28
     gene            10190..11622
                     /ID="PCHE_cox1"
                     /codon_start=1
     CDS             join(10190..10420,10422..10439,10442..10579,10581..10658,10660..11235,11237..11278,11280..11423,11425..11480,11482..11494,11497..11622)
                     /Parent="PCHE_cox1-t1"
                     /codon_start=1
                     /ID="PCHE_cox1-t1:CDS"
     mRNA            10190..11622
                     /ID="PCHE_cox1-t1"
                     /Parent="PCHE_cox1"
                     /codon_start=1
     match           10262..10291
                     /ID="PCHE_02_match_45"
                     /qvalue=7.77e-06
                     /pvalue=1.07e-08
                     /score=23.3537
     match           10410..10439
                     /ID="PCHE_02_match_216"
                     /qvalue=9.65e-05
                     /pvalue=6.39e-07
                     /score=17.122
     match           10648..10677
                     /ID="PCHE_02_match_5"
                     /qvalue=3.24e-06
                     /pvalue=3.96e-10
                     /score=26.8659
     rRNA            10787..10811
                     /ID="Pche_mt_01_frag_malmito_rna_RNA18"
                     /name="RNA18"
     rRNA            complement(10895..10938)
                     /ID="Pche_mt_01_frag_malmito_rna_17"
                     /name="RNA17"
     match           11225..11254
                     /ID="PCHE_02_match_8"
                     /qvalue=3.62e-06
                     /pvalue=8e-10
                     /score=26.1951
     match           11268..11297
                     /ID="PCHE_02_match_141"
                     /qvalue=5.54e-05
                     /pvalue=2.39e-07
                     /score=18.8902
     match           11413..11442
                     /ID="PCHE_02_match_22"
                     /qvalue=4.19e-06
                     /pvalue=2.86e-09
                     /score=24.878
     rRNA            complement(12144..12200)
                     /ID="Pche_mt_01_frag_12"
                     /name="RNA6"
                     /note="similar to:PBANKA_MIT02300,PCHAS_MIT02200,PF3D7_MIT02800,PKNH_MIT02300,PRCDC_MIT02700,PVP01_MIT00200,PY17X_MIT01300,PKNH_MIT02200"
                     /score=26
     rRNA            complement(12561..12594)
                     /ID="Pche_mt_01_frag_13"
                     /name="LSUF"
                     /note="similar to:PF3D7_MIT01500,PKNH_MIT01300"
                     /score=25
     rRNA            complement(13736..13773)
                     /ID="Pche_mt_01_frag_14"
                     /name="SSUA"
                     /note="similar to:PF3D7_MIT02200,PRCDC_MIT02000,PF3D7_MIT02900"
                     /score=24
     rRNA            13949..13984
                     /ID="Pche_mt_01_frag_15"
                     /name="group13"
                     /note="similar to:PBANKA_MIT00800,PCHAS_MIT00700,PKNH_MIT00800,PmUG01_MIT000100,PVP01_MIT02400"
                     /score=29
     rRNA            14369..14416
                     /ID="Pche_mt_01_frag_16"
                     /name="RNA1"
                     /note="similar to:PF3D7_MIT01100,PRCDC_MIT01100,PocGH01_MIT000130"
                     /score=26
     rRNA            complement(14606..14782)
                     /ID="Pche_mt_01_frag_mal_rna_14_02"
                     /name="nucRNA14"
                     /note="similar to:Patl_mt_mal_rna_14,Patl_mt_mal_rna_18"
                     /score=52
     rRNA            complement(15153..15299)
                     /ID="Pche_mt_01_frag_malmito_rna_RNA11_02"
                     /name="RNA11"
                     /note="similar to:Pche_mt_02_malmito_rna_RNA11,Patl_mt_LSU_RRNA_1,Pmar_mt_mal_rna_14"
                     /score=51
     rRNA            complement(16413..16441)
                     /ID="Pche_mt_01_frag_mal_mito_RNA19"
                     /name="RNA19"
     rRNA            complement(18368..18398)
                     /ID="Pche_mt_01_frag_17"
                     /name="RNA10"
                     /note="similar to:PVP01_MIT02600,PocGH01_MIT000160"
                     /score=25
     rRNA            18561..18600
                     /ID="Pche_mt_01_frag_malmito_rna_RNA14"
                     /name="RNA14"
     rRNA            complement(18748..18782)
                     /ID="Pche_mt_01_frag_18"
                     /name="group11"
                     /note="similar to:PBANKA_MIT01000,PCHAS_MIT00900"
                     /score=31
     rRNA            complement(20815..20908)
                     /ID="Pche_mt_01_frag_malmito_rna_10"
                     /name="RNA10"
     rRNA            21253..21282
                     /ID="Pche_mt_01_frag_mal_rna_11"
                     /name="nucRNA11"
BASE COUNT     9019 a   1554 c   1570 g   9139 t
ORIGIN
        1 aactataaat aagatataac taatatgata tctatataaa tgtataagta taatattata
       61 ataagatctc atatatataa taaatctact attaataatc tatattatat tgatctatag
      121 tgattattag atatacaatt atatataatt atgagatata atatataaag attagttata
      181 atagattaat actatatttt atattctata gtaatgagat tattattaat tattaataaa
      241 tataatgcca gctaatctaa atataataat tagtggttat aatatacata taggaataca
      301 atataatgtt aataaattat acactactaa tatatatctg gtataatata atataatata
      361 tataacacag taaatatagt cataatttaa tataaattac ttataattat atagatatac
      421 cccagcttat atctatttat attcatatat atcattacta atatattaca ttaatataat
      481 tattatataa gctttatatt agatttatta taacttgtta atattatata taattataac
      541 actatagata ttaatgatat ataagactat tgattatact tatctttata aattatatat
      601 attaagatca atattattat atactatatt atatatgtta tatttataaa taatgtaata
      661 aagtataatt tatctattat catggcatat aactataatt atataataat atttatatct
      721 actattaata ataaagtata ttaatgatat catacctgta tataaaatat taatagattt
      781 atataaatta tcaatattgt atagttaata ttattataac atatgataga tatatatata
      841 atcattatat agataaatta tagccttaac tttattaata tttatatact ttatattata
      901 attaatcatt actttataaa tatatttata ttattatatt attaattagt gcaggttata
      961 cctattaata ttaatataat gtatagtgta atataaataa tgtaatatta tataagtatt
     1021 agatatctag tagatttata tgttattata tatagcaaga caatagctaa ttctatatat
     1081 atagaattac aggatataat tatattattt ttatagctat ttatctataa ttactagtta
     1141 atctgtatat tatatgtata tatttataaa taagataaat agcattatat tatatattag
     1201 atttaataca atattatcat tatacatatc tttattaata taattatata gccagctgta
     1261 atagataata atatataatg taataaatat aaactgctgg ctctaaagta tataatatta
     1321 ttaataaatt atagtataat tatcatatat taatatttaa taaataatag attatattat
     1381 gtataaatgt atatataaaa cccagtatta aataatagat aaataaatag taatatcatc
     1441 tataaactac tgtataatat tatatgatat caatatataa ttataactat atgtattatt
     1501 atataaatat atcttattgt atacctaata ttatattata cattatataa atatatattt
     1561 gttattaata taaaatatgt tatatgaaag gaaatatata atataattat ctataattaa
     1621 ctactaatat cttatataat aaccagtata aaggatgaat ttatatttaa atctctatat
     1681 tgttaatatt ataaattatt aatagaatat gatatgtatt tgtatagtat atttatatgt
     1741 atattttatc tagatatata ataatagcaa tacatatacc agtgcattac ctatatttta
     1801 gatatattag ttatatttaa tattaagcac tggtttatat attaataata tgctggtaga
     1861 ttataattac aagagtgtaa ttatctgtta ttcgatatag atatttatat cttttcatct
     1921 cattgggttt attactatat tttatcccac taggtttata taaatatgtg ttatctttag
     1981 taattaatat tagttctaag tatatatata tagatatgcc atgctgtgcc ctacaacata
     2041 ataatatata ataacaggta gggcactaat aatataatat ttagcatggc attattattt
     2101 ataatatgta taatatgccc ctgctttaga ttaataccta ataaatatat attagcaggg
     2161 gctagagatt tatatattta aacctcatat gattcacatg ttattattat ctcattacca
     2221 ttaattataa ttatataaac tagtataata atattattta tatgtaatat taatctatat
     2281 tggtaatatc tataacttta ttatatatta ttataccata tatattagaa tagaataact
     2341 agatatatta ataattagtc atacttgata taaataatat ataaattcct ataatcttgt
     2401 aattataatc taataatact attattaatc taatcttaat agaatataat agagtgcaat
     2461 gcataataaa taatatataa taatagagca ttgcacatta atagatttat agtataaaat
     2521 taatattaag atatcatata tattagatat aagtatataa catataatat attcatattt
     2581 atattaatag atgcatatag acaatagatt atataatata ttattactat agatataaca
     2641 taaatatata ttattagcta tctggatata tgttattatg tatatttatc taatatagat
     2701 agttatagcc ctgcattaat acaatattaa atataaggta taattcctat agtttatatc
     2761 ccctgcaata ccaataatta ataatataca caggcagggg attatattta ttagtattgt
     2821 atataaatat aagtgtatta tatatataaa ttagtgaata ttatgataaa atagataata
     2881 ttaatgatta atcatacctt tattattact aaatattata taattacaat aatatccctc
     2941 attataatat atacaataca tatataatta ctttatttat aatataatac cttgttataa
     3001 tattattaag atatataccc atattctatt atattaaatt aactatatat atatatttaa
     3061 attacaataa tatacttatg tttatccata ttttgatata tattattaaa tagaccttta
     3121 aactattata tatatttatc ataatataac ataagtttat ataataatta taatagacat
     3181 gattaatatt attagtatag atttataaat atatgtagga tgtgactgta tggttaaaac
     3241 agtatatatt aatgataaat tataataata agtaatataa tatactataa taataagata
     3301 atataaacct catattgata tattctatat tggtaagata tattctataa tatatcataa
     3361 gaatataaat atacttgata atatatatat taatacttat aaaggtagta taactattga
     3421 taaaaataat aatagtataa tatcctaatt gtcattataa tataaaatat agtaaattaa
     3481 taaaatatat gtaatataag tatatataaa caacattaag acccctagtt atttaatata
     3541 ttatctatat attttatatc ataatattat atatttataa taattaataa gatatgatat
     3601 atattatata aagttatcac taatattatt attaaatgtc tatatataaa gttataacag
     3661 aatataatat aagttaatat tacatataga tatcattaga gtattaaata tattattaaa
     3721 tgatatatat ctccatagca ttatctatta atatttatat gctatagatt atagaatatg
     3781 aggtctagat atattaatag acttatatca ataataatac attagctagg tattcatatt
     3841 actaataaag ggtataatac tatatatata agatataata tataacatgg ggtatagatc
     3901 taatacttta taaatatatg taaagatata cacttgttaa tagataatat aataatataa
     3961 aagtaaagat taatataata aatattctta tataaataat aagtattata gcatcagatt
     4021 atatatatta atatgacatt attatctatt tatttcccta taatatacat atataattaa
     4081 tataaatata tgttattctt attattaata ttatagctag tattatatct gtattttata
     4141 ttaatttata ttattagata tcactagatt atatatatat tagcatctca ttatattatt
     4201 atatttataa ctagggatta tttatatatt tatcagtgcc ccttatttat atatatttat
     4261 ggtattatag gggcactatt tatatattat agggtattat atatatgttt atgattatta
     4321 tctatttcaa ctttattata atatattatt aaaagtacat atttatattt atatctaata
     4381 tgataattat aataaaatat agattattac ttatttaata gttataaatg taatatatac
     4441 aatataaaga taacagtgta ttattaatat atataaagta taaagaataa tatatttagc
     4501 actgctattt ataatataat ttaatctata agcagtgctc taatacaata tattatatta
     4561 gctatagatg agaatataat aatatgttaa atatatctat taatggtatt atgtatatta
     4621 tatctatatg ccactagtat ataatttata ttatttaggg atatattaac attataaata
     4681 tcattagatt tattacctta taattaataa tataagctat agaatacatt atttatatta
     4741 tatactatat taacttattt atattaatgg cagtacttta tattatataa tttatataga
     4801 atatttatta aagatatgca atattatgga attaattata ttatctagca gtgtgttaat
     4861 attatataga cttaattaaa taatttatat taaattataa tatatatcta aatatttata
     4921 aatatagtat aatatctgat aatataatat gtactataaa ttgttatata tattaattgt
     4981 taataatata gagttatagc taatataata ttatatctat tcttagcctt atctatatta
     5041 tatattaata tcagatatat gatatactag ttataaataa tacataatat aataatattt
     5101 atattaatct gtagtttaat gaggtataat atatatatgg taatctattt ataatctatt
     5161 aaattgatat tagtgatatt acattataat atttataact taaggtatta tatcatattt
     5221 agtattatat tattaatcat aagttatatt tatataagaa tatctatatc acaggtaata
     5281 attatcatat aatatactat atctatttat acttataaga atatattatt aaattaatac
     5341 tgtattaaat atatctataa ttactatata ttaataatag ggattagttc atattaatac
     5401 catatattta tctagctata tttagatcta taatatattg atatcatatt attaatagaa
     5461 tagataatta tatattaacc tgtgtttatt agatatcata aatatatata attctatatg
     5521 ctataagata atagttataa tcttgtatat attattaatt tatataaata tatatttata
     5581 gtaataatta cctgtttata atatattaaa actagatata atatacatta tactatagat
     5641 atcattatat attaatataa acactatgcc ttatgtataa tatcaatatt tataatataa
     5701 actatagata tcctgtattt atatatatat aaatagctat tacccagtca ttaataatat
     5761 ataatataat gattagatta ccttatcttt agttaattat atatataatt tattattggt
     5821 atatattata aactcataac tattatattt aaattatagt agatattata tatatacata
     5881 ttattgataa ttctatagat attatattat atttaatagt gagatgaata tattaataaa
     5941 tggtaatatt attatatata cttatattat tattagttta taaatattca ttataatata
     6001 tctatacatc tgtatactat tagttattag tttatattat atataatatt attaatattt
     6061 ataatacagt accatatatc atttattaga tattaacata tatttatatt actaatatat
     6121 ttaataatat aatgcccagc tatataaata tatatataaa taatacagtg ctgggcatag
     6181 ataattaatg gtgatattta atatacttat atatataata tttataataa agatcattaa
     6241 ttataataat aggtttacat tatttataga tattatttgt atattataaa atatatatat
     6301 aaactatatt aatagtttaa taatattaag gattatttat aagtatttat atttaatatt
     6361 atatgataat ttatatagat aacctgatat taataatata taccaatact tatataattt
     6421 acttatattt aatatataca ataacacaga taaagatata taataatatt acaagatcta
     6481 aatataaatt atatattaat agcccatgca ctgtgcccat ttataatata tttctatcta
     6541 cctatatttt ataataatta tatatggtat gggcactagt aatatattat tataaataga
     6601 ttactttata ttgatatata tatatttatt atatataacc agccccttaa taattataat
     6661 atatagatat atgggctggt aatactgtat ttatctatat ttaactatta atatccagtg
     6721 ataattatat gtataggcat catattaata ttattatata taaggatata gatttatata
     6781 ttattattgc tattatttat atatatatac agtatattat ctttaaatat agtattatta
     6841 gttatattac tagtatatat taattaatat attatattat tagtagtaga tatatagggt
     6901 ttataaatct gattatatct tatatatata gtataacctc attagactta tatgttattt
     6961 atacctctat gagataaaat ataaatataa attagtatac attattaata ttataagtat
     7021 aaataatata tattatagat ttaattaata atgtattgta tatatatctc tattgataat
     7081 aagtatatat ttactgataa tttatagtgt tataactcta tatttttata tatatttaac
     7141 taatagttta tttaattata taataatacc catattgata taatatatag attattataa
     7201 attattaata tccttataga tctgatttat attatattca ctataattta tattctaata
     7261 atatatttat taactaatgc tttaatctat atattataat atatgtaatt tatatgttgt
     7321 tatttaatat tccttatatc taatacttat atatttataa tatactctat atattgtata
     7381 tttatcatta ctattattaa tatcataata taggtataga tatatttata tataattatc
     7441 taataatatc atttattata ataatataaa gaatagataa agcaccccat attgtatata
     7501 ttatattatt aataaaccag aactacatat attaaatatt tagatgtgct gttattattt
     7561 atatattacc ctgctttact attaattatt atatattagc agggtataca gcacatcata
     7621 ttattaataa tctatatgcc tgtgtattaa ttaattagat attatgctgt gtattctatt
     7681 gatattatta taatatattt gacacagcat taacacaggc attattaata tcaatattaa
     7741 ttatataacc tttattatag atttataggt aattccatgt aataatataa tactacctgt
     7801 aataaataaa ggataattat tagtaaatat atatagttaa tctagtataa ttatatatca
     7861 ggtataaata ttaggttata tattaataaa ttataatagt ttataataaa ttatatgtgt
     7921 ttataactaa tatttatata tctactgtat aatataatat tatatttgtt ataaaatact
     7981 atatattatc tattgattag cttattatta tatcatatta tggataatag ccataggaat
     8041 attaatatag ccatttgcca ggccctgtta tataatataa ataatgagta cagggcctat
     8101 taatatatat tatatctata tttatataga taaggaatag catataattt atatataaat
     8161 ttataatata tttaatacct tataattata tatatatata attatccagt gctaagtaat
     8221 gattataaat ataactatta ataattataa ctattcgcat atatatatat tagataaaac
     8281 catgtgcctt agttaatatc tattaatagt atatattata atttattgta tattggcaca
     8341 tggataataa tgatagcaat acctaattaa tatattatat aattggtatt gcatagatat
     8401 ttatattctt acagctatta tattctatat atattatata ctttattaat aatagctgtt
     8461 attatagatt aaagatgtat atattatcaa ttattagtat tatttgttat attgtatact
     8521 tattattaat tatatatcac acagcatatt ataatacatt atattactat tacttgttaa
     8581 tagattagat ttataataga atatatataa tatatagata atagcatatt tataattaat
     8641 gatttattat atctaatatt atgtgtataa atatataaat aatagatagc tatatattta
     8701 ctattaatct ttatatatga taatattata tacacctagt tattaatata gtaatttata
     8761 tacacattat atatattata taccagccag atatagatat atctgatatt tatatgatta
     8821 ataataaata tgctggtatt tctatctata ctatacattt aatatataat atatgtaata
     8881 ataagtataa taaaagatat aaatctaata atatattatt tatacatgtt attatggata
     8941 tatttatata taataggtat tgctaataat atagacttgt aattattgat attatattat
     9001 taattatgta ttattattat actatattat tattaatatc atatctgaat ataattataa
     9061 ttaatgtatg gttatagatt tatatattta taatatattt taatatagtt tatctatcaa
     9121 tgtatatata ttagtacagt aatattaata gatcaaatat atagaaatac agtatattat
     9181 tattctataa atgccagcag taatgatata tttattaata gtaaactgct ggctataata
     9241 taaagaatag tttatatatt aataatttat ataagtttat atagaataaa tatattataa
     9301 tgctatacat ataaatagag tattcttaat atttaaatac attatattaa ttatagataa
     9361 tattacatgt taggtattaa tatattagat ctgatttaat cttataattt atactataaa
     9421 tatcagcata taatatatcg atataataat aaatatgggc tataacctac aattactata
     9481 tatatataat ataaatattt atattaataa taaggggcta atataatata atttataata
     9541 taaagttatc catattttta tagtatattt aatatataca ctgtatttat ataataatgt
     9601 atacttgtag atatatataa atctaattac taataattaa caatatatat attatatgat
     9661 gtagatatag atataacttt attacatatt tataactagt aatattgata ttatatacac
     9721 tatagataga taattatatt ataagtatac aatgatttat attataatac atatactaat
     9781 gcatatttat atattatata tcttataaca ctaactaatt atcataatta ttactaatat
     9841 aaattattgt aaataatgga tagatctata ttaattttta tacactattg atatctttat
     9901 tttatatact tattataata ttaatatatt aacaacctaa tatttatata tgtataaagt
     9961 atagtattat ttatatatct tattgtatat ttatatagat tattaattat aatataatag
    10021 atagatttat aataatattt attactatat attgatattt tatatttata gagctatagg
    10081 atatattact attttataaa gcccatatat ctataatata ggatataata taacatttaa
    10141 ctataaatat aactagttta aatatataaa tattaaatag atgaaatagt atataattat
    10201 caataaattc tatatattag taaataataa taaaagaata ggaatatatt acattaaatt
    10261 atcattaatt ataggtatat taggtatagt attatcttat ataattagaa ttgaattata
    10321 taatagtggt aatagaatta ttaaatatga taatgtaaat tactataata tggttataac
    10381 attacatggt ttattaatga tattttatat tataatgcct aggtttatat ggtggtatac
    10441 ccctaattat atattaccaa tattaagtgt aataacagat attgtattac caagaataaa
    10501 taatatatca ataataattg tattaatatc ttatatagta gtaataaata gtattgtaat
    10561 agaatataac ataggtacta ggctggacat tatatcctcc attatcaatt ataggtacag
    10621 taatagttaa tatgataata tatggtttag taattattag gcatatcatc tataatatcc
    10681 gctattaatt tcatgaatat attaatagta atagatagta taatatacgt atatatatgg
    10741 agtataatta taacaagtgt attattaatt atttcattac caatattaaa tggtattgta
    10801 ttaatgatat tatcagatat atatttcaat agtatatatt ttatattaaa tggtgatgta
    10861 gtattatatc aacacttatt ctgatatttt ggtcatccag aagtttatat attaatatta
    10921 ccagctttcg gtataatatc tatagtatta tcagtattaa ataataaaat aatatttggt
    10981 atgaaatcta tgatattagc tataataatg atatctatat taggtagtat agtatggggt
    11041 catcatatat atacagtagg tttagaatta gatacaaaaa tttactttaa taacttaaca
    11101 ttaataatat ctataccaac aggtaataaa atatataatt ggataatatt atatattggt
    11161 tcttataata tattatataa tggttatcaa tcattaatat ttagtataat gtttattata
    11221 atatttataa taggtaggta taacaggtat aattataagt atagatatca tagatattag
    11281 gtttacatga tacatattat atagtatctc atttccatta tatattatca attggtgctg
    11341 taatatcatt attagctggt atattattat taaaagatat tattggttat tataatgtaa
    11401 taattaaaat aaataaatac tttaggttta ttattattca taaatattaa tataatattc
    11461 acacctcaat ttataattag gtttcaatgt aatgccccta gaagaatatt agaatatagt
    11521 gataatatca ttgtatgaaa tttaatatca tctataggtt caataacaac aatattaata
    11581 ttattatcca ttatatttat aatctcatta ccacatatat aaacctggtg agatgaaatt
    11641 atattataat ctttatgaga taaaaaacat ataaatatgt taatctgtaa attcatataa
    11701 attatataat tatagccaat cataaggtta tgattgcttt gtattcctat tattatatta
    11761 ctagatatta taacatatta tttatatcta taaactaggg ataatgccag cttataaata
    11821 gtaatataaa gtatatatca tctattaata atataatcta tataataaat aataatatga
    11881 atactgaaaa tataatatta aataataaca tctaagtata taaatataat ggtaatataa
    11941 taatacataa tttaatatat cattaatact atttatatat aataatacta gttataaagc
    12001 tatatgctat tactatagat attcataata tataataata taatatatac ttatctttat
    12061 aattaataat aatatataat aataatatac tattaaatgt ctaatatata ctaatgatca
    12121 taaactatat ttataataaa caaggtaata atatataata actataataa ataatctata
    12181 taaactatgg taattaatat aactattatt aatataatat atagggtatt atatcaatat
    12241 aaatataaat aaatagatat ggtatactaa taatatatat aaatatgtat aatctctaat
    12301 cttatgatat ttattatact atatatgata ttaagatata aatagatata cattatttaa
    12361 tattataaat tatacattat taataaatct aatctataaa gtattaatta tctattcatt
    12421 atatatacat cttatcatac ttaatatcat acattaatat caacatatag tatatataac
    12481 cttaaattat agtaaataca atatattaat tatataaaga tattataaat attaccataa
    12541 tctaatgatt aatctatata taaagatcta tatatattct tatctgatat aaatatcact
    12601 attggtatat aaactacaga taatataata tataataata gcatatagta taatataata
    12661 taaaggtatt agatataaat aatttataat ataccaatcc ttagatataa taatataata
    12721 ttgatataat tacaataaat ataatatact atagaataat atacactatt taataaatat
    12781 aatagtatta aatataacca gataactatt agtttattat acatattatt gatctatagt
    12841 atataatcta tatagataat ttataataat aatgcctata tatacaatag acttatatta
    12901 taatatatca tatcattacc atatattcaa tactcatatt atttatatat aatacccctg
    12961 ctctaacacc atattaatta tatatatata tatgcagggg taaagaatat caatatatta
    13021 atattagtag atatatatta taccttgtat taattattaa taatagattt ataatagaca
    13081 tatcttatct ttaatataat tatattaatt attactctat attatatact aattactagt
    13141 atttatttat ataatctatt catattgtaa taatatatat ataatgtgtt aatataataa
    13201 ttaataataa atctatatat atatcatatg attaaataat ataataaagt ataccatata
    13261 tttataacta gtagatctat taataacatc atttaacccc tgctttaatt taataatatt
    13321 tatatgtgta tgcaggggta tataatatat attactagta taaggtatat aatctcattc
    13381 tattctataa tatatctcat tattatatat tctatatctc atatatatag cattagatca
    13441 ttactaataa tattatatag ttaaatttat atattccata cattagatat ttataattaa
    13501 tactagtgtg aataatataa taattaatag tatacaatcc tttatttata atgaattaac
    13561 tataacatat ataataaata attaataatt agtagtttat caataaggaa tattatatta
    13621 gattacttta taataattag tatatattat atatggtata tagatgatta aaggtatata
    13681 aatagatgta tattgagatt tatattagtt tataattaat taagaccata ttatatataa
    13741 atatccctta tatcaatgat ttataattta tatatatagg taagtattaa agggttacta
    13801 tatatttatt tattattatg atattatatc tagtctatat attatattat ttacattcct
    13861 attattatat ctctatatta ttattaatta ctgatatata ttatattata tactatcata
    13921 gaatagatta atatctaata ttattattag taaatataca atatattaat atcagatatc
    13981 tataactaaa tataatatac tgtataccat agattaatat aattaaaggt aataaatata
    14041 tatagaatac taatattatc attatataga tatataatat aaataattag ataactaata
    14101 aatacataat ataatattga tatatataaa ttaactatta tctagatata tagtatatta
    14161 tataatatgt atagtctatt tatatcttta tatatttaat catttataac taatataata
    14221 tggtataata ggtatactat atagatatat ctatcattat aattactata gactaggata
    14281 tatttaataa agataaggca tatagattca tatatttaaa tataataatt atatacaata
    14341 tcatatatat taatagatat aaataactag tgataataaa tatatattat agattaggta
    14401 ttcatagata aatgatataa ttacaggata ttatatactc tattttatat ataaatctaa
    14461 ttaactattg atatattata gattcgatat attaattatt ctatatttta tctcctaatt
    14521 atatcattat aaatatctta tatcatattc tatactaata ctatatttat taaataccaa
    14581 tatgttataa taatatataa tataaataaa tatataaaga atacataatt taatctaatg
    14641 atttatctat taaatattat attataacat aacattatta aactatacat tatatttata
    14701 aatatattaa tattatatat tatatcatgt tattatatat agttatttat acttatatta
    14761 ttatatatta ataattatta taactagtat atatttatta ttatatcatt attaatagta
    14821 tatagtttat tgtattattt aagttataaa tgtctataat ccagtacttt atactatata
    14881 ttaataatat aataacataa ggtaatataa taagatatta tatataaaga tttataataa
    14941 ataatgcata ttggatagct aatatgatat taatataaat ttaagatata tttattagtt
    15001 tataccttat attattgtat atattattta ttatattaca ggccatggta taaagatagc
    15061 aatattatga ccagctatgc agtgctttat aaatattaat ataaccttta atatatataa
    15121 tctatatact ttatttaata aatataatct attctatata ccataataat atttataata
    15181 ctaataattt atataatatt tactggttaa tatatactaa taatctatag ataactaaat
    15241 atacattatt atataatatg atatatggta tattctatag ataaattata tataaatatg
    15301 gggtgtatta ctaataatta atattatata tctatattta caccccatta aataatatat
    15361 aaatctttac tattatatgg tgttaattaa taatataaat aatgaatatt aataaattat
    15421 ataaacatta gtaataatta aatagacaat atatatatta tatagattta gataataaat
    15481 tatagccctt tctatacccc agcatatatt aatatattat agctagagct ggggtataag
    15541 ttaaggattt attatatata attacataat attattatag attaacccca gctaaagata
    15601 tattattaat taccagccct aattataggt ataaataatc tatataatgg tataagggct
    15661 ggtataaact atctataatg ctataaggat ataatatatt tattactgat ataatgtata
    15721 ctatatatat agtattagtt aatattgata taaatatact tataatgaga tctgtataat
    15781 tattaataga ttaaagatat aataattaca ttagatttat cactagttta tattcttata
    15841 ttattagtta atatatataa agtacttatt attactattt attgatatat atccatatta
    15901 tagggaataa caccattaga ggggctatat tatattataa taaatggcta tatattacta
    15961 ttataaatta atacaatata tatatttata tcgatataac gtatattata tataaagaga
    16021 taaagatagg aataatttat atcttatcta tacctatgat atcattatat taaatattac
    16081 taataatata gatattcaga tagcataagt tattataatc tactagatat ttatattaat
    16141 atacaggtca tatatagatc tcattataat ataatatgta taaagtatag ataattttaa
    16201 tatattaaat aataatatat gtaatgttaa tatttaatga tatataatct attcttaata
    16261 ttattaatac taataatggc taaaggtaaa tatattataa tagatgtttt ggacaataaa
    16321 atataattat atatatatca ataaattata actaataaac atataatatt tatatatata
    16381 tttgatatga ttaattataa gtaatatatg ataatctcat aagtatactt tatatataat
    16441 ttattattaa atatagtatt aatatttata tcaatatagc tagtattata atattatata
    16501 tatctatatt atctattaac ttatactaaa atatgtatat tataaatatt tattaattaa
    16561 tatataacta taagatataa tatgctatag atctataata tttattgtat actttaatat
    16621 attctaatat ataactattg tatattatat agtaataatt aatagaaata aggtaatcta
    16681 attatatagt ttatcaataa tattatatag actagagata tatgtattta taataatatt
    16741 aattatatta taagataatg aatagtttat ataccaatat taagatatat tactaaatct
    16801 atagttatta atattactta tactataaat agtttattaa atatagctag ttaatagttt
    16861 ataaaggtat taatctatta ctttatagta cttattttat atcttaatag aatatatata
    16921 gagataaata ttaatagtat aatattataa gtataaataa tgtctaggga ttatattaat
    16981 tatactatat ctatatatga taataatgta tatttattaa tattttaata ttatatctat
    17041 aaattagtta ttaatatatc tagatatcat atatgtaatt atactcatta gaataaacta
    17101 tatattacta gttatagata tcaatatgaa tagatttaat aattatatat tttatactat
    17161 tagaaataca ttatattata tatctttata tcaattattc atatatatta gaggtagata
    17221 tgtaattata attaataaac tatacttaat ctattatatt attataggct atacccttat
    17281 tattgattat atttacatta ttacatatta gtagttatat ctatacaata taatatatat
    17341 agattagtat aaatatatca atagaatata aattaatata taatagatag attagagata
    17401 tatatataat cctttattta taatttatat attaacttaa tattaataaa tctatacctt
    17461 agaatataat atattattga tagccacctt agatattact gttatttagt atattatatt
    17521 attataattg gtggctatat accttatata tatatatcta gtaatattat actttatatg
    17581 gtattaaata tagatataag gtggctatct tttatacctt tatttatata tctaattaga
    17641 ctattatact ataatcatta gtaatatatc tttatactgt attcttatat atataaactt
    17701 ataatattct atctattgta aatatcttat tattatatat aatattatat atctattctt
    17761 attagttaat aatctattat aattatatat attgataacc ttatatttat attatatatc
    17821 attagatatt attaataaag tatactatat attataaatt aataatgata aactatagag
    17881 atttatacca taatatatat taatatgcac tgctataata taaatatata atatactaat
    17941 aatcttaata actaatagca gtgcttttat ctcattaatt cttattattt ataattaatc
    18001 tattcataat aatagctatc tatatatatt aatattaata ttagccatgc acaacaataa
    18061 ataataatat aataataagt gcatggcatt agattatcta cctctaatag ttatattaat
    18121 aattatattt atttatatat tatatcttat caatagttta taaatattat ataatctaat
    18181 ctattaacat attataaatt actaattatt atataaagat atgataggtt tatcaatata
    18241 tatgctattt attagattat atcttattgc tatctattat atctaaatat tatatatata
    18301 attacaaggg aatataacat gtattattat ataactaaat atgatagatc cttagacatt
    18361 aattaatata tcattataca tatagataat atagatgatc ttatattaat ttattataca
    18421 atattaacta taatgactag ataaaggtat taatatatat cccctgccct ctattgtata
    18481 tttaattaat gctatttata tatatattgg caggggatta gctataagta agatattatt
    18541 attaagatat acagtattat aatatagtga ataaagatta tagtctcatt gagataaaac
    18601 catgcccttt agttattaat ttattatact atatattaca atattatatt attagggcat
    18661 ggtatatatt tattaatata tatttatcta taaaccacta gttatataat attaatttat
    18721 gatatagcat attttattat aataagataa acacatatat ctgttatcta atatacagta
    18781 tattataata atctattaat attatagcta tttatcttat atttactatt cattataata
    18841 tatactcata tcccattatt atatataagg tattattcct gtaattatat tatatgaaat
    18901 atatataatt agctaatgag gtatagttta ttctataaat ctacttatat tactatatat
    18961 taataataaa ttaattataa tacaatatat tatatctatt tatataacat taataactaa
    19021 tagaatatga tatagtatac attatcctta atattatcta tcatatacag tatattatat
    19081 atattaaata tatttagtaa tgagataaaa cttacagtag ttatattata taaattaata
    19141 gatatattat tatattatac tttattatat atttaattat agataatcct atgcataata
    19201 tccttatgca ttaatataat attataaact tatgattatc aatatattta tataactatt
    19261 aatataataa tgtatagtaa tggtttattt ataatatatt atcaataatg atatgatatc
    19321 taatctgtta atatatatat ataatgatta ataataccta agatatttat attagttatt
    19381 aatatatact tataataaat atattctaat ttaatatgta attttatacc cactagatat
    19441 atattattat tcattatagc tatatattat atcgttataa ttaagtattt tattaccttt
    19501 atcactagtt ataatattaa ttaatataat atatttaata gataaagata agtatacata
    19561 attaatacaa tagttataat attatatatc aattaactat atatttatac ttatatctgt
    19621 aatcttatat attaatatat tataaataag gccagctata ttatatttta tatatattat
    19681 atgaaataaa gaatagatta aaatatatat aatagattat tagtcatctg caataatata
    19741 aatataaata atataatgta taataaatat atataatcaa ctaatactat atttacattt
    19801 actagatacc tattatttat actaatgcta atataataga cagcctgtat tgtatttatt
    19861 atagtatatt acctattatt tattaacagg ctgtaatata gatatataga taattattaa
    19921 actaatgtta atatattaat attccttata acactacata tagtatttaa tactatatca
    19981 ttccagtagt gttatctagc cataaatata aatataatta attatctcta tagtccttta
    20041 tttactcata tatattacta cattatatta aattatacta attatctata tatctttaat
    20101 aaatctacta ctattaatat tatataaatt tataattatt agtctattaa tatatctagt
    20161 accaacatat aatatttata atatcaagta taatattaga taaagtacct aaagttatat
    20221 attttaatat atattattaa tataagataa tgccactcgt tatataataa taaattatta
    20281 attaactcgt tataatataa tataatggct agagattatc tattaattat tgattatatt
    20341 catttattat atatatctag tctttaatat taatctattt tatatatata taaataccat
    20401 atactattag taatatatct attctattaa ttatgaatat atatataaat tacatattat
    20461 tatctataaa ctattcatat ctctatatat agatctaata tatatattta taaaggtatt
    20521 taatatattg taatattagt aataatttat atattattct ctattattta ttattagcta
    20581 tattatgtat aattaatcta tactttaggg atatataata tatacagtag ataatctaat
    20641 atatttatat atgaatatag atatttatca taaagtatac ctaattatat attatatatg
    20701 atattaaaga tagataaact actggctata tatccactaa ttatattaat aaagaactga
    20761 tattactagt tataatatgg atatattaat ataaatctat atagaataac atataagata
    20821 agaagttaac atattatata ttatttacta taaatatcac tataatgtat tattaattta
    20881 tatatattta ttagttatac aggctatagt ttataatatg ataattgata gataaatata
    20941 gatattaata ttatggatat aagttatatt atttaatata tatttaatta ttaataaatc
    21001 taattataag gatatataat ataatagtat aaattaatag tatagtgtat atatttatta
    21061 ttaatagaaa tagataaaat agctaatatt accttattta taataatgtc ttatcttata
    21121 ttatataata ttatatattt atatatctaa tgtgtattta ttataataat ataggatatt
    21181 aatttataca tatagtttgt aggttaccag taattataat taataaccag tgctattact
    21241 aataattaat aatagatatt aatgggtata tatattatag at
//
