# Supplementary material for: Mitochondrial Genomes in Perkinsus Decode Conserved Frameshifts in All Genes
Source: Mol Biol Evol. 2022 Sep 15;39(10):msac191. doi: 10.1093/molbev/msac191 (PMC9550989; doi:10.1093/molbev/msac191)
Supplement: msac191_Supplementary_Data [file msac191_supplementary_data.zip › Suppl File 4 - mtDNAs_genbank_files/final_genbank_files/Perkinsus_chesapeaki_02.mt.gbk]

LOCUS       Pche_mt_02             24072 bp    DNA     linear   INV 04-MAY-2021
DEFINITION  Perkinsus chesapeaki mitochondrial genome
ACCESSION   
VERSION     
KEYWORDS    
FEATURES             Location/Qualifiers
     source          complement(1..24072)
                     /organism="Perkinsus chesapeaki"
                     /mol_type="mitochondrial DNA"
     rRNA            181..202
                     /ID="Pche_mt_02_frag_1"
                     /name="SSUA"
                     /note="similar to:PCHAS_MIT02600,PF3D7_MIT03200,PKNH_MIT02700,PRCDC_MIT03100,PVP01_MIT00500"
                     /score=24
     rRNA            complement(438..467)
                     /ID="Pche_mt_02_frag_mal_rna_13"
                     /name="nucRNA13"
     gene            complement(628..1369)
                     /ID="PCHE_cox3"
                     /codon_start=1
     CDS             complement(join(628..1281,1283..1369))
                     /Parent="PCHE_cox3-t1"
                     /codon_start=1
                     /ID="PCHE_cox3-t1:CDS"
     mRNA            complement(628..1369)
                     /ID="PCHE_cox3-t1"
                     /Parent="PCHE_cox3"
                     /codon_start=1
     rRNA            complement(969..1001)
                     /ID="Pche_mt_02_frag_2"
                     /name="RNA5"
                     /note="similar to:PF3D7_MIT02700,PRCDC_MIT02600"
                     /score=29
     match           complement(1264..1293)
                     /ID="PCHE_01_match_163"
                     /qvalue=7.32e-05
                     /pvalue=3.64e-07
                     /score=18.1585
     rRNA            complement(1384..1403)
                     /ID="Pche_mt_02_frag_3"
                     /name="RNA24t"
                     /note="similar to:PF3D7_MIT00700,PRCDC_MIT00700"
                     /score=20
     rRNA            complement(2011..2045)
                     /ID="Pche_mt_02_frag_4"
                     /name="RNA5"
                     /note="similar to:PF3D7_MIT02700,PRCDC_MIT02600"
                     /score=27
     rRNA            complement(2386..2441)
                     /ID="Pche_mt_02_frag_malmito_rna_27.1"
                     /name="RNA27t"
     gene            2696..3618
                     /ID="PCHE_cob"
                     /codon_start=1
     CDS             join(2696..2779,2781..2822,2825..2902,2904..3104,3106..3135,3137..3166,3168..3359,3361..3618)
                     /Parent="PCHE_cob-t1"
                     /codon_start=1
                     /ID="PCHE_cob-t1:CDS"
     mRNA            2696..3618
                     /ID="PCHE_cob-t1"
                     /Parent="PCHE_cob"
                     /codon_start=1
     match           2769..2798
                     /ID="PCHE_01_match_126"
                     /qvalue=4.83e-05
                     /pvalue=1.9e-07
                     /score=19.2683
     rRNA            2799..2857
                     /ID="Pche_mt_02_frag_malmito_rna_SSUF"
                     /name="SSUF"
     match           2858..2887
                     /ID="PCHE_01_match_180"
                     /qvalue=8.5e-05
                     /pvalue=4.64e-07
                     /score=17.7195
     match           2892..2921
                     /ID="PCHE_01_match_57"
                     /qvalue=1.21e-05
                     /pvalue=2.13e-08
                     /score=22.4756
     match           3094..3123
                     /ID="PCHE_01_match_54"
                     /qvalue=1.07e-05
                     /pvalue=1.74e-08
                     /score=22.7439
     match           3125..3154
                     /ID="PCHE_01_match_11"
                     /qvalue=4.19e-06
                     /pvalue=2.03e-09
                     /score=25.2439
     match           3156..3185
                     /ID="PCHE_01_match_63"
                     /qvalue=1.35e-05
                     /pvalue=2.57e-08
                     /score=22.2317
     match           3349..3378
                     /ID="PCHE_01_match_24"
                     /qvalue=4.19e-06
                     /pvalue=3.19e-09
                     /score=24.7561
     rRNA            4168..4206
                     /ID="Pche_mt_02_frag_malmito_rna_24.1"
                     /name="RNA24t"
     rRNA            complement(4257..4285)
                     /ID="Pche_mt_02_frag_malmito_rna_23.1_02"
                     /name="RNA23.1"
                     /note="similar to:Patl_mt_malmito_rna_23.1,Pols_mt_malmito_rna_23.1"
                     /score=58
     rRNA            complement(5189..5368)
                     /merged="with"
                     /merged="Pche_mt_02_frag_LSU_RRNA"
                     /ID="Pche_mt_02_frag_5"
                     /name="RNA1"
                     /note="similar to:PF3D7_MIT01100,PRCDC_MIT01100,PRCDC_MIT02800"
                     /score=23
     rRNA            6040..6221
                     /ID="Pche_mt_02_frag_mal_rna_14"
                     /name="nucRNA14"
     rRNA            6878..6904
                     /ID="Pche_mt_02_frag_6"
                     /name="LSUD"
                     /note="similar to:PF3D7_MIT04100,PRCDC_MIT04000"
                     /score=24
     rRNA            7337..7405
                     /ID="Pche_mt_02_frag_malmito_rna_RNA4"
                     /name="SSUA"
                     /note="similar to:PCHAS_MIT02600,PF3D7_MIT03200,PKNH_MIT02700,PRCDC_MIT03100,PVP01_MIT00500"
     rRNA            7524..7618
                     /ID="Pche_mt_02_frag_mal_rna_15"
                     /name="nucRNA15"
                     /note="similar to:Pmar_mt_mal_rna_15,Pols_mt_mal_rna_15,Patl_mt_malmito_rna_24.1"
                     /score=130
     rRNA            complement(7617..7640)
                     /ID="Pche_mt_02_frag_8"
                     /name="group7"
                     /note="similar to:PBANKA_MIT02400,PVP01_MIT00300,PKNH_MIT02400"
                     /score=26
     rRNA            8112..8154
                     /ID="Pche_mt_02_frag_mal_rna_8"
                     /name="nucRNA8"
     rRNA            complement(8486..8539)
                     /ID="Pche_mt_02_frag_malmito_rna_9"
                     /name="RNA9"
                     /note="similar to:PBANKA_MIT00300,PCHAS_MIT00200,PF3D7_MIT00300,PocGH01_MIT000220,PRCDC_MIT00300"
     rRNA            complement(9193..9212)
                     /ID="Pche_mt_02_frag_10"
                     /name="group9"
                     /note="similar to:PVP01_MIT02000,PocGH01_MIT000170"
                     /score=20
     rRNA            9211..9253
                     /ID="Pche_mt_02_frag_11"
                     /name="RNA22"
                     /note="similar to:PBANKA_MIT03000,PCHAS_MIT02900,PF3D7_MIT03500,PY17X_MIT02000,PKNH_MIT01000,PKNH_MIT03000"
                     /score=24
     rRNA            9797..9879
                     /ID="Pche_mt_02_frag_malmito_rna_RNA5"
                     /name="RNA5"
     rRNA            10076..10159
                     /ID="Pche_mt_02_frag_mal_rna_18"
                     /name="nucRNA18"
     rRNA            complement(10097..10118)
                     /ID="Pche_mt_02_frag_malmito_rna_25.1"
                     /name="RNA25.1"
     rRNA            complement(10223..10244)
                     /ID="Pche_mt_02_frag_12"
                     /name="group6"
                     /note="similar to:PBANKA_MIT02700,PCHAS_MIT02600,PF3D7_MIT03200,PRCDC_MIT03100,PY17X_MIT01700"
                     /score=24
     rRNA            complement(10417..10456)
                     /ID="Pche_mt_02_frag_malmito_rna_26.1"
                     /name="RNA26.1"
     rRNA            complement(10657..10678)
                     /ID="Pche_mt_02_frag_13"
                     /name="SSUA"
                     /note="similar to:PF3D7_MIT02200,PRCDC_MIT02000"
                     /score=24
     rRNA            complement(11601..11684)
                     /ID="Pche_mt_02_frag_malmito_rna_RNA7"
                     /name="RNA7"
                     /note="similar to:PKNH_MIT00800,PocGH01_MIT000130,PF3D7_MIT03300,PRCDC_MIT03200,PVP01_MIT00600"
     rRNA            12452..12483
                     /ID="Pche_mt_02_frag_malmito_rna_16"
                     /name="RNA16"
     rRNA            complement(12611..12632)
                     /ID="Pche_mt_02_frag_15"
                     /name="SSUA"
                     /note="similar to:PF3D7_MIT02200,PRCDC_MIT02000"
                     /score=24
     rRNA            complement(13939..13983)
                     /ID="Pche_mt_02_frag_16"
                     /name="group8"
                     /note="similar to:PBANKA_MIT02100,PVP01_MIT03500,PY17X_MIT01100,PRCDC_MIT01300"
                     /score=28
     rRNA            complement(14204..14319)
                     /ID="Pche_mt_02_frag_malmito_rna_LSUF"
                     /name="LSUF"
                     /note="similar to:PBANKA_MIT01200,PKNH_MIT01200,PVP01_MIT02800,PRCDC_MIT01500,PY17X_MIT00200,PCHAS_MIT01100,PmUG01_MIT000500,PocGH01_MIT000080,PmUG01_MIT000100,PF3D7_MIT01500"
     rRNA            14212..14232
                     /ID="Pche_mt_02_frag_17"
                     /name="RNA4"
                     /note="similar to:PF3D7_MIT02600,PRCDC_MIT02500"
                     /score=22
     rRNA            complement(15191..15247)
                     /ID="Pche_mt_02_frag_malmito_rna_RNA12"
                     /name="RNA12"
     rRNA            complement(15716..15739)
                     /ID="Pche_mt_02_frag_19"
                     /name="LSUC"
                     /note="similar to:PBANKA_MIT00500,PCHAS_MIT00400,PF3D7_MIT00600,PKNH_MIT00500,PRCDC_MIT00600,PVP01_MIT01900,PocGH01_MIT000180"
                     /score=27
     rRNA            15786..15823
                     /ID="Pche_mt_02_frag_malmito_rna_RNA22"
                     /name="RNA22"
     rRNA            complement(15826..15862)
                     /ID="Pche_mt_02_frag_20"
                     /name="LSUE"
                     /note="similar to:PBANKA_MIT03500,PCHAS_MIT03400,PF3D7_MIT04000,PKNH_MIT03500,PRCDC_MIT03900,PVP01_MIT01200,PY17X_MIT02500"
                     /score=30
     rRNA            complement(16878..16898)
                     /ID="Pche_mt_02_frag_21"
                     /name="RNA27t"
                     /note="similar to:PF3D7_MIT02400,PRCDC_MIT02300"
                     /score=22
     rRNA            19218..19302
                     /ID="Pche_mt_02_frag_malmito_rna_1"
                     /name="RNA1"
     rRNA            complement(19405..19477)
                     /ID="Pche_mt_02_frag_22"
                     /name="RNA10"
                     /note="similar to:PF3D7_MIT01300,PVP01_MIT02600"
                     /score=29
     rRNA            complement(20414..20530)
                     /ID="Pche_mt_02_frag_malmito_SSUB"
                     /name="SSUB"
     rRNA            complement(20875..20899)
                     /ID="Pche_mt_02_frag_23"
                     /name="RNA16"
                     /note="similar to:PBANKA_MIT00100,PF3D7_MIT00100,PKNH_MIT00100,PocGH01_MIT000240,PRCDC_MIT00100"
                     /score=20
     rRNA            complement(22625..22677)
                     /ID="Pche_mt_02_frag_malmito_rna_RNA11"
                     /name="RNA11"
     rRNA            complement(22783..22812)
                     /ID="Pche_mt_02_frag_24"
                     /name="RNA7"
                     /note="similar to:PBANKA_MIT00800,PVP01_MIT02400,PCHAS_MIT00700"
                     /score=31
     rRNA            23293..23318
                     /ID="Pche_mt_02_frag_25"
                     /name="group4"
                     /note="similar to:PBANKA_MIT02900,PCHAS_MIT02800,PVP01_MIT00700,PY17X_MIT01900"
                     /score=22
BASE COUNT    10396 a   1634 c   1670 g  10372 t
ORIGIN
        1 tatatctaga tttatattaa taattataga gatataaata gatttaatag actaatgata
       61 tatgataaat tatactatac ttatatatac caccactaat atactaatat ctaatattaa
      121 ggtattaaat atataaataa tataatctat ggtataatat gataataagt aataatatct
      181 atctattggt attatatatc atattatagt tataattata taaatctacc attaccctaa
      241 taatatataa tataataata tgtactattg ataatataat accagatata tataatagtc
      301 tattcaattt atatatttat taattataat acactcatta gataagatta tcatattata
      361 agtaataaga ttatagatat taatataatt atatatatat attggttaac aactcttaag
      421 tctacataat atttataatt agtattatat gctggctaat ctttatatta tattttatca
      481 gttttatatc tttattatat ggtattatat atataaatat taattataat agctaatatt
      541 gatataatat actatattct atggtattta ttagattatt ataacattag cgttattaaa
      601 ttattaatta ttataattta tatgtattta taagtataat aatattgata taataatata
      661 taatacttct attaaatgat aatagatatt aatatttata taataattat ttatattttt
      721 ataatttaca taattatata ttacaattaa tacgatacta taatatatat gtatgtaatg
      781 taataatata atatagaaat aactagtcat atatacacta tcatttgtat aattactatt
      841 atttttgtat tctaatataa ttttattatt aaacatgtaa ttattataat atattaagta
      901 acttaatata tatttataat atgataagat ataattataa tattttatat ttacaattgt
      961 agataataat gttaataata ttatattgtt atatactata ttatatgaat ttaatattaa
     1021 tatatttaca tgataataat ttatataatt atgataatat attcagtaga aacttacaaa
     1081 taataatatt tcattactaa taattattac tactatccat aataatattt tataatctaa
     1141 tacatttaaa tttaacatat ctaatatatt atatttcatt catatattaa tatttattaa
     1201 taataagcta ctattatata ctgttattat attactatta ttatatatat atattgataa
     1261 tattgctgtt attattacac ctaatatagt tataattgat aatgtttata tttaattcaa
     1321 atgtattata gtatattttt atatataaat tattcttatt attatatctt tattaaatat
     1381 tatagatgta tatatttatc atatctatta acaatataat tatctataga ttatctaata
     1441 tattaactac ttataatact atataatatg gaatagatta ctagtgttca ttatatatat
     1501 ttatgaatac ctaatataat aaaatataat atattctgta tttatatatc taattaatat
     1561 aataacaaat ataatataaa tgatattatt attaaataaa tctattataa atatatagtg
     1621 tattatacag gttgtaaata taatgttaaa tatatataat atctctatat ctcattagtt
     1681 cattattaat attagatata agtacattat tatatattat gataaattaa tactatacct
     1741 tattataatt aattacaaat ataagtatta tgcctatagt tatagattat attgtattct
     1801 gatgggtata aaataatgat attgatataa ataatcttat aatataacat aatattatat
     1861 atagtataaa atagtgtata ttacttcatt attaatatta attgataata tatttattgc
     1921 tagtttatac ctctagttta tatatatatt actgatataa tagctagtta tactaatatt
     1981 aatataatat atattatttg ttaatatcaa taaatacaat atataatcta taatatacta
     2041 tttattataa tataactgat atatggtaat atctaatatt atatttatac ttattataat
     2101 atatatttag cattatttat agtattaata ttcagtattt atatatatat atttataaat
     2161 agctataaga agatgttata ttatatatat ttgtaatact attaataatg atataaggga
     2221 tatccataga aatatatata tttatttata cctcattacc atatattata taatatttaa
     2281 tgtattgata aatatttata gattacaata ttaatagtat atatagtgat attattatag
     2341 aattataggg catattaata tagattatca tgatattgaa tgcctttatt tataatatta
     2401 tattatatat tttaatacct tatttatata aatatattac taatattata attaataaag
     2461 tattatatac cacccttcgc attatttatt aaataatgaa tatcagatat attaatatgt
     2521 taaattatat aaaatagata tatactatat tataacatta tatagttaat tcataatata
     2581 ttaattagaa ctacatatat tatctataaa tattactaat ataacaccaa ttataatata
     2641 atatatataa taataataat taataaaata tctatatata atataagaat aataaatata
     2701 taatgaattt atattaataa ttaaagataa tataatatta tataatatta atgatagtat
     2761 taattattta tgaaatataa ggttatataa ttatggtagt aatgattgta caagtagtaa
     2821 cttcggtata ataataaact tatatatgaa tattaacaat ggttataaag gtataatata
     2881 tataattaaa gaaatatatt ataggttata tattaagata tatacataat aataatagta
     2941 cattaatata tgtagtagta tatttacata ttattagaaa tttatattac aaaacatatt
     3001 attataatat attaatatga tattctggta tgttaatgtt atataaatta ataataattg
     3061 gtttcattgg ttatatatta ggttggggtc aattatcata ttggaggtat aacagtaatt
     3121 attaacttaa tatctaggca taccatattt aatattatta atatctaggc aattattata
     3181 taacaattgt aactattaaa agattatata tagtacattt tatattacct ataatattaa
     3241 tatatgtaga aataatacat gtatattata ttcattattt aataaataat aatatagtag
     3301 aatataatgt taataataaa ataatattca ataattatat attagtaaaa gataataata
     3361 ggcataatat ttatattaaa tatttttata ttagaattaa ataataatat atttataata
     3421 tctgataatg ataatttaat agaaattaat atattagtaa caccattaca tataatacca
     3481 gaatgatatt atttatactg atatagtata ttaaaattat taccaaataa atatagtggt
     3541 ttatatattg tagtaagtag tatatcaata atcaatatat tatctgaata caaaatagta
     3601 attagtgaat ataaataact ataaaaatat aatatgatat aatcaaataa tacaatatat
     3661 aagtatgata tatataggta tacaattacc aataatcgaa tatataaatt atggtcgtta
     3721 tattataata tttaatatat tattattaat catgtattta tatcctatta tatttattaa
     3781 taatatacaa tatactaatt taaatacaat acagcaggtt atagatattt ctatttatat
     3841 tgttatttca tatataatgt atagaatatt aatttattat aatagatatt tataaatagt
     3901 taataaatga tataatatag tatacaataa atagataaag taccatataa tactgatata
     3961 atattttaat atatataatt tatatctaat tatttatata atgtatttat tataacatat
     4021 aattactagt gatttatatt atatatttag tgataatatt taattataaa tacagataat
     4081 ataccctaga tatagatatt accagcagat atatatatta taactagata atcataaata
     4141 ataatatgat ctagaatatg tatataatat taattgttat attaaatatt tattagtaat
     4201 gtatatatta taatagtatt attaatatta ttagtagtta atatcaatta tatatcttta
     4261 tattacccag tatttgttta tattcatatt aatgcataag ataattatat aatatttacc
     4321 ttataatata tgatatataa atagataaat cagctattat tgatatatat aaactagatc
     4381 tattcctatc tattatatat attaagtatt ggtaataatc attaataata gataaatatc
     4441 atatataatt ccctataacc atagtatatt tattagtaga ttatagatat aaattaatag
     4501 tataaaatat agaattaaac caaatattat atattaaaat atgcatattt atacttaaaa
     4561 ttataatatt tattatatat atatttctag atttatggta tattaatatc agataataaa
     4621 taataatcta tttatattga taatagtgta ttaatgatat aatataatat ataaatataa
     4681 gtaataatac ctagaattat atataaatta ataccatata atagtgtata ttttatataa
     4741 attatatatc taaatactat aataacaaat ataatatata ttatatgata taataaggat
     4801 agataaatat ataatctatg gctattctaa ggtaatattt atatatatct agattaatat
     4861 taattataaa tatatagcta gtttatagat attattacct tatatttaat tgataacctc
     4921 tagctataca tattattata ttataaatac agggcattat ctataattta ttatatatta
     4981 gggaatacta tattttatat attatattgt attgttataa ataatattat taaatgtata
     5041 attatatata ttctatggat aaccaatatt atatctattt atattactag tgaatagcta
     5101 tttattacta attatatata atatattaat aagataataa atgatataaa atataataaa
     5161 tatcaatatg aataaagatc tatcaatata ttacaattat accatataat acaaatataa
     5221 ataaataaag atatatgata ttataaatta tataataatg tgggcttaac tactaataat
     5281 cgataataac tataatatat ataatagccc acatatcatt attattttta tctataaaat
     5341 ctagtattaa atatcaatat atataatata tctaaatata aggtataata taataatgta
     5401 taatatatat ttaatatgat ataatttatt atctgttatc tgtatttatt acttatcatt
     5461 atataatata tatcaatata gataattaat agtaataata attatatatc ctgtaattta
     5521 tataataaat tagctatatt gacgtattaa tataatatat atagatgtaa tgcatatcta
     5581 atttatatat aatatatcta atatcataat atacatattt atatatagtg atgtgccaat
     5641 ataaataata taatataatt catgcacatc acaaataata taataatagc tatagattaa
     5701 tatatatatc ctgagaataa tatataataa tgatatttat aataaattta tatttataag
     5761 ttataataat tagatttata tgtattacta atctataatt aatataaatg gccagcatta
     5821 ccaataatat taagatataa tatggtcttt atatagatat gtatagtcat aattatataa
     5881 tttatatatt atttattagt ttattatctt attaaatata gaatataata tatataaagt
     5941 agaggtttta tttatattaa atattggtat aagactatat tattaatagt ataaacataa
     6001 ggtaatttaa ttatctagat ctagtatata taatattaat caatgcatat tatccataaa
     6061 tatattataa cgatatataa ttacatgaat aaaggtataa taatatactg catatagtag
     6121 taaataatta atattgtata tatcttataa tagatattat taatgtataa taatagatat
     6181 attaacttta tattgattta taactattta ttatataata tatgtataat aatgtatgga
     6241 taaaatatac tattaattat ttaatctaat gatatcaggt aattattatt tatatataac
     6301 tattattatt cctttatata tatattatta tagtagtaga tataacgtta tatattgata
     6361 aaatatgata attaaatatt atatatcgat aaatattaga taaattatag tattaaatca
     6421 ttaataatta ctagtgaata ttatatatta tactgaataa taccaccact aatttatata
     6481 atatagtata ttaagtagaa gtatatcata atctatataa aatataaacc attatatatc
     6541 atattattat tatcaatata ttcataatta ttaatatcaa ctatttacta atattatata
     6601 tatcttatta gtttattaaa atatatatat tgtattggca agataactta tattaatata
     6661 ttttatatta ttagcttata aatatagtag ttcttgtatt aataaattat atctattact
     6721 attagtacta tactctatat atctatatat taaatatact tatttttatc tatatcttag
     6781 gtatataatt attagtaata tattaaatat aatataaata acagatatta tacaataact
     6841 aatattaata ataataagaa tagcattaga taaataagat acttcttatt aatatatcta
     6901 cttatacata tttatagtat atttaataat atctatttat aatatattaa ctagttataa
     6961 tttattaata cactatatat aggtttataa taacatgttt tatactatta atttataata
     7021 cattaaatat aactattgat aattaataaa tataaatatt gatatgatat attaccccat
     7081 gctatatatt attattagta tatatgatat atttattgat ttataatgta atatgatata
     7141 actattaata tacactattt tatatattac cttatgttat aatattatat ctagatttat
     7201 attaataatt atagagatat aaatagattt aatagactaa tgatatatga taaattatac
     7261 tatacttata tataccacca ctaatatact aatatctaat attaaggtat taaatatata
     7321 aataatataa tctatggtat aatatgataa taagtaataa tatctatcta ttggtattat
     7381 atatcatatt atagttataa ttatataaat ctaccattac cctaataata tataatataa
     7441 taatatgtac tattgataat ataataccag atatatataa taagttcttt ataaatattt
     7501 aatagataat aattatataa taaggtaaat gaaagtagaa atcataaata ttcaataata
     7561 agatatagat ggtgataata tagattattt atatttaatt aaaactattt atatttatat
     7621 gccatatatc ttatctttta ctaataattt aatataatat taataataaa gatagatata
     7681 ataatattaa taaaataaga atatataatt taataatata ggataataaa tctatattca
     7741 tagataaata atagatataa tgtgatatat ataaatataa aagctaatat atacagatat
     7801 catataatat attaatataa gattagatat atatgtaata gtataatatt tatcattaat
     7861 tatataataa tctataatat atagtaatat aataagatat aagtatagaa tgatatatat
     7921 acaatattat ctattaatta taagtatatt tataatagag atttatatat tattatgagt
     7981 ttatttatag ataagtgtat atacagatat ttatatatat tatacaatac actattgatt
     8041 tatattaaat taattataat aaactattaa taataataat tattatagat atagcatatt
     8101 atatatagaa ttacattaat ttataatata gggctgatag atagtcatgc aatatcataa
     8161 tataatatat aaattataaa tatataaata taatccatgg tgtattcttt atatcatatc
     8221 atatatatta gtaatatagg tattattaaa tatatttata tctgtatatt atgtattatt
     8281 ataagatata ttatcattat acaatattaa tataatcatt attaatggga tatatctact
     8341 tataatataa agttatctaa taaatatatt gtataaggat ataaactatt aatttaatat
     8401 atattctagc tatattatta gtcataagat tatatataaa tagatattat agtctatatt
     8461 acctttattt attaaattac taatattata aatacatata attccctatc tatttatagc
     8521 tataatatat agagtttaac atatataatt aatatataat ataatataat tatttataaa
     8581 catatacata taacaatata ttattataat agatatatat attattaatc tatggcattt
     8641 atatatgttt taataatatc attacattaa tatatataat agatacagat cactaataat
     8701 ttattataat atattgtata ttcatattta atgtgatctg tatattaata atattatata
     8761 aatatgtgat atcgggacca gcactagtta taatattaat atttatatgg tctttattct
     8821 atatttatct atatattgat attatatata tgttgatatg atatctatta gttaatatat
     8881 tgtatttcta taatatatat atatctctat agtatattaa atgatattat cttatgaaat
     8941 ctatagtgtt tatctactta taataatatg ttaatatata cttatactta taataatatg
     9001 ataatattga taatccttaa ttatatatat taataaatct aatagattaa atataattaa
     9061 tatctgctga gataaacaac tgacgttata ctacatatta tatagtttat atttataata
     9121 atacttatag tgatacatat attaatgaaa tatctattct ttatataata atatagtata
     9181 agttcataat atagataaat tatataatat aatatcgata tacagatcaa taatacctat
     9241 tattgataat taaccagcta tagattatct acccttagga atatatataa ttaataatac
     9301 caggtgaata gataatatat acattaaata attatataat atatcttata ttggaataat
     9361 tccctatctt tagctagctt atattatact gaatattatt aatttataga taatcttatc
     9421 attagattta taaataccta atataatcat atatacatta ttaactatta tttatatata
     9481 gatatatgta attattatat ttatttatta tatctgtata caatatatat attatttata
     9541 actagatcta ttaatattat atctattata ttataaatta attattatat attaaataga
     9601 taatattata tatagtctat atttattata ttattaaata tctattttat atacttataa
     9661 tactatatgg tataaatata ataatataag ataatttata tatatatggt atatctagct
     9721 attattaatt atattagggc aggttatata atattataat atataaagat ataataccta
     9781 ttaaatgtat attttaatat atataataac tagctataat gaatgattat aaataatata
     9841 ttatatgcta atctgatatt aataataggt atttaatatt gtatatttgt ttatatataa
     9901 ttaaataata ttatcttata gccagcagac cataatattt atataaatac tgtattaata
     9961 gtatactgct ggcccatgat tatattataa tatcttaact atagccagcc ttatatttat
    10021 acagatatta atagctatag aattagttat ataaatatat tatatcatta tatatctaga
    10081 taggtttata atatattatc attatctata ggctaatata atgtatattt tataggtatt
    10141 tatatctaat ttatatctta atgtataata tatataatat atagttaatt atagataaat
    10201 aatagaaata tatatataaa tatttaccat taattactaa tattaataca atagatatct
    10261 tatgcctgcc tttttattaa taatatatta aactataatg ataattatat ggaatagcta
    10321 actagtgtga attattatat ataattaata tacaaataat ctattatatg ttatattacc
    10381 attaattata tatctattta tactagtcat aagtatatta ttaattatat tataatctat
    10441 attgataatc tttatatatt tatttattta taattaatat aaccaatata caataattta
    10501 tatatgatag attgatattc ctttaatatt tatattatat gagtattagc attatattta
    10561 tattatctat aataattaca tataataata tatctatagc acactgtatt agttataggc
    10621 atataatatc attaattata tataacagtg tgcattatta aatattaatt atttatatta
    10681 tagatatata actaatagaa gatattgtat atattatgaa tataacctaa tagatatcat
    10741 taaatttata ataatgccct ttagatataa tcaatagcta taattagata accccagcaa
    10801 tagacatata aataataaat atacattaga tgctggggtc tttattaata gttaaatata
    10861 catataaagt atacatttat ctattattta tattaaagga tggcattatc tttattattt
    10921 ttatctttat attttattat acaaatattt atagatttat aatgtctatt taatattata
    10981 tatttatatt atgttatatc attggttatc taggtattat tcttaatatt atatatatta
    11041 ttagattata ttacaaatac actattttat atattatatg tatatagaac taatagatat
    11101 attatacaat aaagatatat aagtctatta gatatattaa taaatattat aattacaata
    11161 cattattacc tgatttatat attatttcat gctgtgttat atatttagta ttaatagtat
    11221 atcatatatt tataattaat acacagcatg ttttatctct ataatgtatt ataataatta
    11281 ttaatgtgct gtacattact attatattta ttattagtac agcactctat ttatttatat
    11341 attaatatta ggtattctta tcactattta taatattata tactgcatgc tatatattat
    11401 atattaatag tacatattat taactagtgc atgcagtata atataaatat taatataata
    11461 tatctcatta ctattaataa catatggtat agtattatat ataattatta tatctattgg
    11521 tatatattat cttatttatt catatattta ttgttaaatt atatatagta aagtatatta
    11581 tattatataa ttctttatat taaatattaa ctagagataa ctaataagta tatatatctg
    11641 atattagaat ataatataat agctagaatg cacccatatt atatatttat attaatatac
    11701 catatatagt ttatcttata ttatctatag ttataagtat atattaataa tggtattgag
    11761 ataaatctat gggatatact atattttata ttaatttata acctattata ttatatctaa
    11821 taaatatagt ctattttatc tataaattat tatataatat attctattaa taccttatat
    11881 attattataa gtatatctat atcatgttat aactagttct atatgtctat tatatatata
    11941 ttaccttaga tatgttaata atactattag ttaatcttat attaagatag ataattaata
    12001 ataatgatca ctattacttt atatatatta gtaaatatac tatattctat ctgtattata
    12061 attactttat atagtttata attattatat catattcaga taattataga tttataactt
    12121 aatatatatc ctgtatagta tactaaatat aataaattta tatattaatt gtatacagat
    12181 ctatatatta ataataatat agccccagcc ctcttaatta tatatattta taactagtct
    12241 attttatata attatagttt atagattaat aagattataa tagatataat aacaagatat
    12301 catatatttt atactataat attactaatg ataataatac atatattata ttaaattatt
    12361 atagattata cagtatatta aatataaata aatgataata taatatcata gctattctct
    12421 attaatatat ctaattataa tatatcctat aggtatttat atctagtaat atcagtatat
    12481 tatagcaata gagatatatt aaatctatta atacttagat atcttattct attatatatt
    12541 gatatatggt atttatccct agattttatt ataattaact agtttatata catatattat
    12601 taatagaaat atcatatatt tatcatattt atttataata tatttatttc tatatcgata
    12661 taatatgtaa tattatgagc tataagtaat gagattaata tgataaattg tataataata
    12721 atataatgta taaatattct ataattagat ataaggatat aattaaatat aaagtaaata
    12781 taatagtaaa ttatagtata tattagtaat gtataataaa taataaggta acagaaatat
    12841 tctattaata atgatatatg gcccactatt aattatataa ttatacacat atgctatata
    12901 ttgatataat atcattagtt tatatatatt tataatatag attaatattt atgtattata
    12961 ttactataga tcatatcaac tatataatat ttataccaga aatagactat taataaagat
    13021 tataatgtaa taatgtataa atatatagta ataaatataa tataagctat tataaatata
    13081 ttaagatcac tattagtatt ataactatag attatggcca gctaataata aataaataaa
    13141 agaccagccg atatagcaat atcgatattt acttataaat atgctggtct aggtataatg
    13201 ctggccatat attataacta ttgtaatatg ataatataaa tataaagata tagtattatt
    13261 taaatatgat atttccttag ctttattaaa tgtaaattat tatatattat ttgttattat
    13321 taatatttga tatgattaat attatataat gattaaatat gtatatcttt ataaattata
    13381 agaataaata tatctaaatc tatatattaa aatataaatt atataagtta ttctaatgct
    13441 attaataatt aatgtatatt tatttatatc tatcttttag ctatatttaa tatattatat
    13501 tagtatacat tatattataa atagatatga ttatattatt atatacctga tattaatatt
    13561 attaataatt atattatagt ctattgtata tttatagata ataataacta gtgcataaga
    13621 tatatttata tgtaatattt atataggaat agcatatata tttattatat aatataggga
    13681 tataacttat tgtaatatat cataacagat agatttatat agaataccta tatttaatac
    13741 agatataatt atagattaat atattaatat ttatagtctt ataccactta taatatatat
    13801 attctagata taacatatga taatatacat ataagtataa atataagtat agaataaata
    13861 tagataaatc taaagttaat ataatattta atactgataa aatacaatat atatattatt
    13921 ctataaatta ataaattact attaataaaa tactgtatta atcttataaa tatttataga
    13981 tattaattaa tagatagatc tttatactat agtttataat atatatttat ggctagataa
    14041 ggaatattat tagtgccaat agtatagaat agataattaa tatatattat atttataatt
    14101 aataaactaa tagatttata tttatctcac tagtaaatat actaatataa tataaataga
    14161 tagagcaagt gcatattaaa taaatactaa tattacagta atatatatat taagatatag
    14221 ataagctgac atggaggtac taataattta tattcttaag agcagatata taatatttaa
    14281 cctattatcc cctgtttata tattattaaa attataggat atattatata ttatatgcta
    14341 ttatatacta ttaattatta ttatataatt aatgatcata tatacacatt tatattaaat
    14401 aatatacact gtattataaa tatccataat taatacagaa tattagatat ataaataata
    14461 tattaaatag acattagatt aatatattca tgatataatt aattaaatat ggtaataata
    14521 gataataaat tataaatata ttcataaata tcaatattag actataaatt ataatatata
    14581 tttaaataat ataaacttat catatatcat tatatttatt atatctatta gtaatgtata
    14641 aataaaggga tattataata tatattttat tactttatat atctagtatt atatatcttt
    14701 aaatgtatag ttatatatat atttattatg tattattcta tagagtaatg tatatttata
    14761 tttattatac actattatat atttatatct ggatattatg tattaataat agataattcc
    14821 ttatatttat taatggctat atttataata ggtgttgatt aatagtaata attattagat
    14881 ctattataaa gaataggatg tattataagt ttaatactaa tattgtataa ttaatatatt
    14941 attggttata tcattatatt tattattaat ataatattta tctagctata ctttatatta
    15001 taacaatata tatttatagt atactatata taatatagat aattatgata ttagataaac
    15061 tatatagatt tattataaat ctaatttaac ctgtaatatt attataatat tagctattat
    15121 gacgttataa tataatatat ctataaacta tatgttaata tacactatta tataaatatg
    15181 ataataatac tagtaaatat atcaatatag aatataagta tagatagata ttatatataa
    15241 taaggtataa taaaggatat agagataata aataatatat tattaataag ataatataac
    15301 ccctataata tataagatag actactaata tcaatatatt ctattaaccc tgatattcaa
    15361 tatagatata ttactattat tataaataca gatatacatt atatatatat atttattaat
    15421 tattatatct acctttaata tattatattt acaatagttt attattaata tagatttatt
    15481 actaatatga cttatatata atatattatt gtattatatg ataattagat ttataaaata
    15541 tagatatttg atatattaat ttatataaat tacctttatt ccatagatta tattatgtat
    15601 taatatattt atatctaata tatagattat attatgtata cagatcatta tatctatttt
    15661 atacatattt atatctaata atatacaata gttaaataat tatattatat aatatataag
    15721 agctattaca ctatcactaa taatttataa attaccatat tttattctat tcttatataa
    15781 tactattaat attcatatct atatacattt atatataaat aaggggtata attatagata
    15841 tatggataat actgattatt agtaattata ttatttttat atttaaatat ctatagatta
    15901 tataattata tattataata gttttataaa tatgtctata taagctaata ttatattaat
    15961 ctatgcaatt tattaaatta ttgtattcta tatatatata ttatatattg ttatatctat
    16021 atttatacct aatagtatat attatataat agagatatgg tagatttatt aataaataat
    16081 agtaattaat atctaataat atgatataag gtacattaat ataatatata acctaatata
    16141 tggtataata tatatataat attctattct taaatatatg ttattatata caataggtag
    16201 aatatagtta tattaatatt aataagggat aaaaatatag ataatattga taggctatac
    16261 attagattta cttatattta gatctatact actttatata taatatataa gctaatacta
    16321 ttaatattct tatatatcca gtattatatg ataaatgatt ataagtacta taaatatatt
    16381 attaatataa ataactatac tataaatata aattagaata gaatatatta attatactat
    16441 aaatatataa ataaatataa tataaaccca gcatttaaat atataattat taatatacat
    16501 ctcattgtat tatttatatc agttaatagt atacttaatt atatataatt attactagtg
    16561 ttaatataac tatttattat aactagttgt ttatatattt atattttatc tataatattt
    16621 tatatgtatt atattactat ttgttaatgc atggagtata aatataaata taagctggga
    16681 ataatatata tatagttaat attgtatact tataataata tatttataat agttaattaa
    16741 tatatatcta gttatacccc taatatatta aatatctcta taatgcagga taaatatata
    16801 ttaagattaa gtatatcatt aactggttat aaagtatatc taaatatcat aataaagata
    16861 tataccttaa tacattatat aatacactat taataataac tggtaataat atagtgaata
    16921 cattataaat tatattacta atattaactt accatattaa ctctattata ttatattata
    16981 ttagtattaa ataagatatt aataaactat agattataag atagtaatat ttatatatag
    17041 tatacattat attagatata tagtattata agtattaatt atatatttaa ttattataga
    17101 tttatatata ttataagatt atctatctat acctaatatg atattattaa tttagtaatt
    17161 ccttatatta tattaccata agatataatc tataaattaa tattaagtat acaggtgcac
    17221 agcatatata tatttaaata tgatatcagt aatctatagc accccctaat ataaatataa
    17281 tataaagtaa gggggtgcat ctatttatta tatattatta tctgatttat tgatattatt
    17341 aatcctatta gatatctatt ataataaata gtataagata tataaatatt atagataaag
    17401 tatatacata tctcattatt aattatttat ctataggtat accataatta tatatattta
    17461 ttattaattt ataatattat attcttagca ataccatata tatttatatc ataataatta
    17521 tattatctat actatactac tattattaat aatactttaa tatataatat ttaataataa
    17581 taaaatatct accctgccct ttatataata taacataatt aattagattt ataataataa
    17641 gtatataata gacatagatt aatataacaa taattataaa gaataagtta atatattata
    17701 ataaaagata agatattaat atatgttgtg tgcttattta ttaatattaa ttagtatata
    17761 ttactttata tagtattcta tctattatat tacatattta tatatatata ttctatatta
    17821 gtaatattat atttatctct attattaata atacccacta taccctatca atataaatct
    17881 atcctttatt agctaatcct taatatcata attaatatga tattacattc caaggattag
    17941 catatattaa attataaata aaccagctgt taataaataa taagatatag tataaatata
    18001 aataataata cagctggtta tagataaaca actctatata aagtattata tatcgttaaa
    18061 gtatatatta taatattatc taggcaatgc acctttatta ataattatat atatattagt
    18121 gcattgcatt attattatat tatgggccgg gtgagataaa ataccttaat tcatatatta
    18181 taaatataat atattcatat ctaaggtaat aagattaata taataaatgc acaccattag
    18241 ccagcataga tatataataa ttaataaaat gctggcttta tataatataa tatgtggtgt
    18301 gctctattca tatattataa cattatcaat atatttatta attatattac tagcaatcat
    18361 tggttatctt atatttatat ataaatatct taatatagat ttaatattaa atatggtaat
    18421 atatactata gattgatata taattattaa tgttggtagg tcaccttata tattataata
    18481 actactaata gttaataatc taatattgat acttataata tttaatatat aataatagta
    18541 tatatgatct atattaccca ttaattataa taaactaacc atattaataa catatattat
    18601 acactaataa attattatat tatttatagt tattattata taaacttagg ataaattatt
    18661 acttattata attatctata tatctatatc taataagtta atataatata tattcctttt
    18721 attataaata tatgataatt ctatataata tatgatacat tatacaacat attataatag
    18781 atataagtat ataataaata ttaagttatg gtatattatc tatatatgag atctaatata
    18841 atttataata taaactattg tatatttatc cctatcttta tatatatata ttatatctat
    18901 ctttatggct attatcacct gttataaata tatattataa gataatagcc tatctatatt
    18961 ataaatctaa tcttattata ataaaatata aatattatat attatatatt aataaagtat
    19021 acaaatgaga taaaaattac attatttact ataaactact tatatactta taatttatct
    19081 tattattatt atccatagtg atctatatat aattaatact atttgttata aattattaat
    19141 atagaattat catatttaat aggtaatata tagtatatct agttataaat ataaggaata
    19201 taatataatt tattaaatat caatatttac tagtctatca tatgtattat taatattagt
    19261 ataacatata atattttatt gatttaaata tgtatttata gtttatctaa tcatataata
    19321 atattaagta aaggttataa ttaaatatat ataaatagtg gtataatata tacaataata
    19381 caataaatat tagataacct ggtattaata taatatcatc tgatgtttat aatatataca
    19441 atagtttatt ccttattata tttattaata tatatataat attatacatt atcatagtta
    19501 tatcattaga ttaattatat attatattaa agtatagaat aatctatata ttatattaat
    19561 aaattatatc tctttgtata ttattatatg atatcttata tttataaata ctattaataa
    19621 tggggtatat taaatctata gatagggata aataagatta tatggtataa atctatatat
    19681 attattatta taaatatggg aatatattat tattgtatat taattagtaa tatatttata
    19741 aaatacctta ttaataattg aataatgcca tagttaatct aatataatat taaagatatc
    19801 tattaaaatg tatatataat atatctatca aacctgttat taatgtatta taatatcaat
    19861 atttagtatt aatatgacta atatctctat tgttatatta tatattatat atagttatag
    19921 ctctatacat tatattatat catatattct aatattaata attaatatac atgatattac
    19981 tagtaaggca tttattaata ttttaataat atatctatat gtatatttaa tagtatatat
    20041 ctaatagtga atataatcat tagtgatatt tatattaata aggtaatacc atatatttaa
    20101 tatataatta taaatagcta gtaatagaga tataatagat taaaatatat actaataaca
    20161 ctataatata atctatcaac ttaatatatg atattataca ctattctata tatattatta
    20221 ataaagataa cgatatatct ataatttata taatataatg attaatatta acatttatat
    20281 atcattatta ccttattttt atctatatat taacattata ataattaaat attaataatc
    20341 tatcaattta ttatattata tagtatacat taacttatat taataataac agtattaaat
    20401 tataacaata tatcatatta ataaagtata gtattataat atatataatt aattgtattg
    20461 atatctatat aaatattact attaataatc cataatttat actataatat accaatcgca
    20521 ataatatgat atatataata ataattaata ataagcgatt ggtaataata cgatatttat
    20581 atattattct ttataatgca tattatctat aattttataa ctactaatta aggtttatct
    20641 atcttttaat actaataaat atataatata gagatatata taatataacc aatagtattt
    20701 attattaact atatataatg atataaatat agtattatta taatataatt tataatatag
    20761 cattaggggc atatatatat tatttatagc tttagcatca tatttataat aacatatgta
    20821 tacatatctt tataaatcta ttctatgggg tgcattaaca atataaatat tagattatat
    20881 attactagtt aacaatagcc attaaagata ttattataat tatataacct tagaactaga
    20941 tataatagtc tataaagtta taatataaat aatagcccct gcttaaatat aatataataa
    21001 gtaatagcag gggcatatag taataattat atctatatta acatgtaata tctattatga
    21061 tagatattag ctattcgata ttatatataa aggtataaat ctattattag ttaaatatat
    21121 aaatatgagt atataatgta ttcttatcta tattatgcag gtctaactat tattatattt
    21181 taattatata tgtattaata aatattattt gtattatatt atatggtatt attatttatc
    21241 ccatattcat attaattata cctaagatag atatatatat aaagtaatgg ctaatagtat
    21301 ataatttaat ataaatttaa tacttgtaat tatatgatat aaatatagat attcaatata
    21361 cagttatttg atatatatta tatatttatg taatgctggg aataatctaa tgtattgaat
    21421 atgataaact tataatatta atatatacag atagctatac tcatatagct ataaccacta
    21481 gtattagtat attatatata aatctattag ataatttata gactagtaaa tatcatattt
    21541 atacaatatt attaataagt tataatatct aatattaata aactagacac catgcattaa
    21601 tataattatt taatattagt atatactatt gatattgcat ggtgtattaa tattaatttt
    21661 aacatatatt atttaataaa gattatatca tattattata ttaacttcta gtatatatat
    21721 ttatagtgta ttattataga tatatctagt atacaggtat tattaatata aatagactat
    21781 aatatattta ttactaataa tatagcatta tataataata ggttataaat atagatatgg
    21841 aatataataa tataacttag gaattataat aatatataac tgagtctcta ttttataata
    21901 aggtaatata aatatgattg agacccttat aaataattag tgataatata gataataatc
    21961 cctatatgat agattatcta ttaaccccta ttattaataa agaataagat ataacctgta
    22021 ataatattat aaataaacaa taataaataa tatgatatat agatataaaa tataaagtac
    22081 taatgtatat tggtattatc atatgattaa tataaatata tattacttta ttactagtat
    22141 tttattgata aaaataatat atttacttct tattaataat atataatata ttaattaatt
    22201 aatattaagt ataaattata ggtattaaaa ttataacttg taatattata ataccctgtc
    22261 tttattaata atttatatga tattatacta gattaagaat ataataatat attataaata
    22321 taaccataag taattatata atatcatata agatctctaa tgtatttatt ataatattat
    22381 gatctaatga ataatacata tatatcctta atattagata tttacaatta atttatatca
    22441 tcataattat atgtatcaat agaatataac cagtgcaata tcaataaaat agattaacta
    22501 gttatataat aatatagatg ataatataaa taatagtata taatctaata ttaatattaa
    22561 cttatttaaa taaatatata tactaatatc aatataatta taaatgtaat aatgagatct
    22621 attatatata taataaatac tagtatataa taagtactaa aaatctatat ttatctatat
    22681 aatgttatat catatgctag agtttattta agatctatta tatatgtata tattctaatg
    22741 tattataata atatctagag attatatatg aatatattga ttaataagat aaataatgga
    22801 tagctaatac tacttatatt tatattaata ttgtatgggc tatatttaaa gtataaatct
    22861 attaattata tataatattg atagcactga tattataaat attaacatta tagcatatta
    22921 taataattcc ctatcaataa tgcctatata tattatacaa taacagctat ggatatatta
    22981 tatagatata tattaaataa taacctgtaa tccatagctg tagataatat gtaatattaa
    23041 ctatttattt atatctattc ctaatgctat tattggtata tagtatatta ttataaatat
    23101 taaggtataa tgtatatatt aattattata atatatttat agctataacg tatattatat
    23161 atcaatataa taggagtttt tcatctcata agatctatat attggtattc atctcaatag
    23221 ataataaact actaatatac actaaataga tattatatta catattatta ttaaactata
    23281 catatacaat tatataatat taatacatta gattatatat agtattatga atatattgat
    23341 atttataaat ataatattga taagctataa tttattcctt tataaacata tataatacta
    23401 tattttatct tggtattatt ataatatata aataagataa atattactaa taaattatac
    23461 ctatttatta tgaattaata cacttataaa ttactattat atatctaata ttaagtaata
    23521 atatatatgc tagacttata ataataataa taatacataa tattaataat aattctatat
    23581 aatatgataa acatgggcta ttagttaata aagatatata gtattaataa atatagatat
    23641 atatatataa tagtattaaa tagataatat tgatctatat atagttatat tattacatgt
    23701 attaattata tatatctgta tatattgtta taaatataat ataaagttat gatattaaat
    23761 tataaattat taacaggtta taactattaa cattaatata tatatttata attatatctt
    23821 atattcaata tattattagt tatcttatag ctattattat acttattatt atgaatatat
    23881 atacacatta gattatatta agatataact attattatta tatgattaat taatatagac
    23941 tacatataat ctatagataa gacttatatt aatatattat acactaatag tatacattat
    24001 tacactaatg agattatatt atttattaat acatattatc ttataattat ataattatat
    24061 atagattcag aa
//
