# Supplementary material for: Mitochondrial Genomes in Perkinsus Decode Conserved Frameshifts in All Genes
Source: Mol Biol Evol. 2022 Sep 15;39(10):msac191. doi: 10.1093/molbev/msac191 (PMC9550989; doi:10.1093/molbev/msac191)
Supplement: msac191_Supplementary_Data [file msac191_supplementary_data.zip › Suppl File 4 - mtDNAs_genbank_files/final_genbank_files/Perkinsus_marinus.mt.gbk]

LOCUS       Pmar_mt                40900 bp    DNA     linear   INV 04-MAY-2021
DEFINITION  Perkinsus marinus mitochondrial genome
ACCESSION   
VERSION     
KEYWORDS    
FEATURES             Location/Qualifiers
     source          1..40900
                     /organism="Perkinsus marinus"
                     /mol_type="mitochondrial DNA"
     rRNA            805..882
                     /ID="Pmar_mt_frag_LSU_RRNA"
                     /name="LSU"
     rRNA            complement(992..1055)
                     /ID="Pmar_mt_frag_malmito_rna_RNA12"
                     /name="RNA12"
     gene            1343..2767
                     /ID="PMAR_cox1"
                     /codon_start=1
     CDS             join(1343..1588,1590..1607,1610..1747,1749..1826,1828..2403,2405..2446,2448..2525,2527..2592,2594..2647,2649..2663,2666..2767)
                     /Parent="PMAR_cox1-t1"
                     /ID="PMAR_cox1-t1:CDS"
                     /codon_start=1
     mRNA            1343..2767
                     /ID="PMAR_cox1-t1"
                     /Parent="PMAR_cox1"
                     /codon_start=1
     match           1578..1607
                     /ID="PMAR_match_214"
                     /qvalue=9.65e-05
                     /pvalue=6.39e-07
                     /score=17.122
     rRNA            1747..1766
                     /ID="Pmar_mt_frag_1"
                     /name="group2"
                     /note="similar to:PBANKA_MIT00200,PCHAS_MIT00100"
                     /score=20
     match           1816..1845
                     /ID="PMAR_match_36"
                     /qvalue=5.82e-06
                     /pvalue=6.22e-09
                     /score=24
     rRNA            1973..1997
                     /ID="Pmar_mt_frag_2"
                     /name="LSUD"
                     /note="similar to:PF3D7_MIT04100,PRCDC_MIT04000"
                     /score=26
     rRNA            complement(2063..2106)
                     /ID="Pmar_mt_frag_malmito_rna_17"
                     /name="RNA17"
     match           2179..2208
                     /ID="PMAR_match_183"
                     /qvalue=8.5e-05
                     /pvalue=4.8e-07
                     /score=17.6585
     rRNA            2233..2267
                     /ID="Pmar_mt_frag_malmito_rna_23.1"
                     /name="RNA23.1"
     rRNA            complement(2334..2419)
                     /ID="Pmar_mt_frag_malmito_rna_10_02"
                     /name="nucRNA12"
                     /note="similar to:Patl_mt_mal_rna_12,Pche_mt_01_malmito_rna_10"
                     /score=64
     match           2393..2422
                     /ID="PMAR_match_7"
                     /qvalue=3.62e-06
                     /pvalue=8e-10
                     /score=26.1951
     match           2436..2465
                     /ID="PMAR_match_139"
                     /qvalue=5.54e-05
                     /pvalue=2.39e-07
                     /score=18.8902
     match           2515..2544
                     /ID="PMAR_match_28"
                     /qvalue=5.75e-06
                     /pvalue=5.2e-09
                     /score=24.2073
     match           2582..2611
                     /ID="PMAR_match_20"
                     /qvalue=4.19e-06
                     /pvalue=2.86e-09
                     /score=24.878
     rRNA            3524..3545
                     /ID="Pmar_mt_frag_3"
                     /name="group8"
                     /note="similar to:PmUG01_MIT001200,PocGH01_MIT000010,PBANKA_MIT02100,PY17X_MIT01100"
                     /score=24
     rRNA            5226..5283
                     /ID="Pmar_mt_frag_malmito_rna_RNA6"
                     /name="RNA6"
                     /note="similar to:PBANKA_MIT02300,PCHAS_MIT02200,PF3D7_MIT02800,PKNH_MIT02300,PRCDC_MIT02700,PVP01_MIT00200,PY17X_MIT01300"
     rRNA            5717..5747
                     /ID="Pmar_mt_frag_malmito_rna_15"
                     /name="RNA15"
     rRNA            complement(7476..7501)
                     /ID="Pmar_mt_frag_5"
                     /name="LSUE"
                     /note="similar to:PBANKA_MIT03500,PCHAS_MIT03400,PF3D7_MIT04000,PKNH_MIT03500,PRCDC_MIT03900,PVP01_MIT01200,PY17X_MIT02500"
                     /score=32
     rRNA            7491..7521
                     /ID="Pmar_mt_frag_6"
                     /name="RNA27t"
                     /note="similar to:PF3D7_MIT02400,PRCDC_MIT02300"
                     /score=22
     rRNA            complement(7618..7650)
                     /ID="Pmar_mt_frag_7"
                     /name="RNA7"
                     /note="similar to:PBANKA_MIT00800,PKNH_MIT00800,PocGH01_MIT000130,PVP01_MIT02400,PCHAS_MIT00700"
                     /score=32
     rRNA            8205..8247
                     /ID="Pmar_mt_frag_mal_rna_8"
                     /name="nucRNA8"
     rRNA            complement(8229..8254)
                     /ID="Pmar_mt_frag_malmito_rna_RNA18"
                     /name="RNA18"
     rRNA            9442..9514
                     /ID="Pmar_mt_frag_malmito_rna_RNA4"
                     /name="RNA4"
     rRNA            complement(9651..9738)
                     /ID="Pmar_mt_frag_malmito_rna_RNA5"
                     /name="RNA5"
     rRNA            10059..10172
                     /ID="Pmar_mt_frag_malmito_SSUB"
                     /name="SSUB"
     rRNA            12929..12975
                     /ID="Pmar_mt_frag_8"
                     /name="group15"
                     /note="similar to:HM754491_rnl1,PocGH01_MIT000110"
                     /score=28
     rRNA            13686..13773
                     /ID="Pmar_mt_frag_malmito_rna_1"
                     /name="RNA1"
     rRNA            14317..14343
                     /ID="Pmar_mt_frag_9"
                     /name="group6"
                     /note="similar to:PBANKA_MIT02700,PKNH_MIT02700,PVP01_MIT00500,PY17X_MIT01700"
                     /score=24
     rRNA            complement(14843..14882)
                     /ID="Pmar_mt_frag_malmito_rna_RNA22"
                     /name="RNA22"
     gene            14932..15688
                     /ID="PMAR_cox3"
                     /codon_start=1
     CDS             join(14932..15033,15035..15688)
                     /Parent="PMAR_cox3-t1"
                     /codon_start=1
                     /ID="PMAR_cox3-t1:CDS"
     mRNA            14932..15688
                     /ID="PMAR_cox3-t1"
                     /Parent="PMAR_cox3"
                     /codon_start=1
     match           15023..15052
                     /ID="PMAR_match_47"
                     /qvalue=8.78e-06
                     /pvalue=1.29e-08
                     /score=23.122
     rRNA            15962..16069
                     /ID="Pmar_mt_frag_malmito_rna_LSUG"
                     /name="LSUG"
                     /note="similar to:PBANKA_MIT00600,PCHAS_MIT00500,PF3D7_MIT00900,PKNH_MIT00600,PocGH01_MIT000150,PRCDC_MIT00900,PVP01_MIT02200"
     rRNA            16425..16500
                     /merged="with"
                     /merged="Pmar_mt_frag_mal_rna_9"
                     /ID="Pmar_mt_frag_11"
                     /name="SSUB"
                     /note="similar to:PBANKA_MIT00700,PCHAS_MIT00600,PocGH01_MIT000140"
                     /score=26
     rRNA            18151..18327
                     /ID="Pmar_mt_frag_mal_rna_14"
                     /name="nucRNA14"
     rRNA            complement(18769..18806)
                     /ID="Pmar_mt_frag_malmito_rna_20"
                     /name="RNA20"
     rRNA            18934..18953
                     /ID="Pmar_mt_frag_malmito_rna_25.1"
                     /name="RNA25.1"
     rRNA            complement(19367..19449)
                     /ID="Pmar_mt_frag_malmito_rna_RNA7"
                     /name="RNA7"
     rRNA            complement(20219..20272)
                     /ID="Pmar_mt_frag_malmito_rna_27.1"
                     /name="RNA27t"
     rRNA            complement(20419..20456)
                     /ID="Pmar_mt_frag_12"
                     /name="group12"
                     /note="similar to:HM754486_rns3,HM754487_rns3,HM754488_rns3,HM754489_rns3"
                     /score=31
     rRNA            23203..23224
                     /ID="Pmar_mt_frag_13"
                     /name="group7"
                     /note="similar to:PBANKA_MIT02400,PVP01_MIT00300"
                     /score=24
     rRNA            23527..23567
                     /ID="Pmar_mt_frag_malmito_rna_RNA14"
                     /name="RNA14"
     rRNA            24739..24769
                     /ID="Pmar_mt_frag_malmito_rna_16"
                     /name="RNA16"
     rRNA            24819..24899
                     /ID="Pmar_mt_frag_mal_rna_10"
                     /name="nucRNA10"
     rRNA            complement(25277..25307)
                     /ID="Pmar_mt_frag_mal_rna_12"
                     /name="nucRNA12"
     rRNA            complement(25560..25584)
                     /ID="Pmar_mt_frag_14"
                     /name="RNA22"
                     /note="similar to:PKNH_MIT03000,PVP01_MIT00800"
                     /score=27
     rRNA            26758..26779
                     /merged="with"
                     /merged="Pmar_mt_frag_15"
                     /merged="and"
                     /merged="Pmar_mt_frag_mal_mito_RNA19"
                     /ID="Pmar_mt_frag_malmito_rna_LSUC"
                     /name="LSUC"
                     /note="similar to:PBANKA_MIT00500,PCHAS_MIT00400,PF3D7_MIT00600,PKNH_MIT00500,PRCDC_MIT00600,PVP01_MIT01900,PocGH01_MIT000180"
     rRNA            complement(26904..26929)
                     /ID="Pmar_mt_frag_16"
                     /name="group10"
                     /note="similar to:PBANKA_MIT01500,PCHAS_MIT01400,PmUG01_MIT000800,PocGH01_MIT000050,PRCDC_MIT01800,PVP01_MIT03100,PY17X_MIT00500"
                     /score=22
     gene            27008..27927
                     /ID="PMAR_cob"
                     /codon_start=1
     CDS             join(27008..27088,27090..27131,27134..27211,27213..27413,27415..27444,27446..27475,27477..27668,27670..27927)
                     /Parent="PMAR_cob-t1"
                     /ID="PMAR_cob-t1:CDS"
                     /codon_start=1
     mRNA            27008..27927
                     /ID="PMAR_cob-t1"
                     /Parent="PMAR_cob"
                     /codon_start=1
     match           27078..27107
                     /ID="PMAR_match_128"
                     /qvalue=4.83e-05
                     /pvalue=1.9e-07
                     /score=19.2683
     rRNA            27108..27166
                     /ID="Pmar_mt_frag_malmito_rna_SSUF_02"
                     /name="SSUF"
                     /note="similar to:Pche_mt_02_malmito_rna_SSUF,Pols_mt_malmito_rna_SSUF"
                     /score=111
     match           27122..27151
                     /ID="PMAR_match_82"
                     /qvalue=2.64e-05
                     /pvalue=6.53e-08
                     /score=20.9268
     match           27201..27230
                     /ID="PMAR_match_59"
                     /qvalue=1.21e-05
                     /pvalue=2.13e-08
                     /score=22.4756
     match           27403..27432
                     /ID="PMAR_match_35"
                     /qvalue=5.75e-06
                     /pvalue=5.97e-09
                     /score=24.0488
     match           27434..27463
                     /ID="PMAR_match_12"
                     /qvalue=4.19e-06
                     /pvalue=2.03e-09
                     /score=25.2439
     match           27465..27494
                     /ID="PMAR_match_43"
                     /qvalue=7.77e-06
                     /pvalue=1.04e-08
                     /score=23.3902
     match           27658..27687
                     /ID="PMAR_match_10"
                     /qvalue=3.86e-06
                     /pvalue=1.06e-09
                     /score=25.9146
     rRNA            complement(28701..28724)
                     /ID="Pmar_mt_frag_17"
                     /name="group5"
                     /note="similar to:PBANKA_MIT03600,PCHAS_MIT03500,PKNH_MIT03600,PocGH01_MIT000260,PVP01_MIT01300,PY17X_MIT02600"
                     /score=23
     rRNA            complement(28821..28854)
                     /ID="Pmar_mt_frag_18"
                     /name="SSUB"
                     /note="similar to:PKNH_MIT00700,PVP01_MIT02300"
                     /score=27
     rRNA            complement(28927..29042)
                     /ID="Pmar_mt_frag_malmito_rna_LSUF"
                     /name="LSUF"
                     /note="similar to:PBANKA_MIT01200,PKNH_MIT01200,PVP01_MIT02800,PRCDC_MIT01500,PY17X_MIT00200,PCHAS_MIT01100,PmUG01_MIT000500,PocGH01_MIT000080,PmUG01_MIT000100,PF3D7_MIT01500"
     rRNA            28930..28955
                     /ID="Pmar_mt_frag_19"
                     /name="RNA4"
                     /note="similar to:PF3D7_MIT02600,PRCDC_MIT02500"
                     /score=27
     rRNA            29288..29355
                     /ID="Pmar_mt_frag_mal_rna_15"
                     /name="nucRNA15"
     rRNA            complement(29414..29438)
                     /ID="Pmar_mt_frag_21"
                     /name="RNA8"
                     /note="similar to:PKNH_MIT03700,PVP01_MIT01400,PF3D7_MIT04200,PRCDC_MIT04100"
                     /score=28
     rRNA            31275..31373
                     /ID="Pmar_mt_frag_malmito_rna_10"
                     /name="RNA10"
     rRNA            31560..31585
                     /ID="Pmar_mt_frag_22"
                     /name="group4"
                     /note="similar to:PBANKA_MIT02900,PY17X_MIT01900"
                     /score=22
     rRNA            complement(32073..32101)
                     /ID="Pmar_mt_frag_23"
                     /name="RNA5"
                     /note="similar to:PF3D7_MIT02700,PRCDC_MIT02600"
                     /score=28
     rRNA            complement(32190..32210)
                     /ID="Pmar_mt_frag_malmito_rna_21"
                     /name="RNA21"
     rRNA            complement(34442..34486)
                     /ID="Pmar_mt_frag_malmito_rna_26.1"
                     /name="RNA26.1"
     rRNA            complement(34621..34653)
                     /ID="Pmar_mt_frag_malmito_rna_23.1_02"
                     /name="RNA23.1"
                     /note="similar to:Patl_mt_malmito_rna_23.1,Pols_mt_malmito_rna_23.1"
                     /score=56
     rRNA            35221..35272
                     /ID="Pmar_mt_frag_malmito_rna_9"
                     /name="RNA9"
     rRNA            complement(36264..36320)
                     /ID="Pmar_mt_frag_malmito_rna_RNA11"
                     /name="RNA11"
     rRNA            37030..37080
                     /ID="Pmar_mt_frag_24"
                     /name="RNA10"
                     /note="similar to:PF3D7_MIT01300,PRCDC_MIT01300"
                     /score=30
     rRNA            37588..37622
                     /ID="Pmar_mt_frag_25"
                     /name="group16"
                     /note="similar to:PKNH_MIT02200,PVP01_MIT00100"
                     /score=36
     rRNA            38547..38607
                     /ID="Pmar_mt_frag_malmito_rna_SSUF"
                     /name="SSUF"
                     /note="similar to:PBANKA_MIT03200,PCHAS_MIT03100,PF3D7_MIT03700,PKNH_MIT03200,PRCDC_MIT03600,PVP01_MIT00900,PY17X_MIT02200"
     rRNA            39077..39105
                     /ID="Pmar_mt_frag_27"
                     /name="LSUG"
                     /note="similar to:HM754504_rnl11,HM754505_rnl11,HM754506_rnl11_1,HM754506_rnl11_2,HM754507_rnl11_1,HM754507_rnl11_2"
                     /score=23
     rRNA            complement(39445..39481)
                     /ID="Pmar_mt_frag_malmito_rna_24.1"
                     /name="RNA24t"
                     /note="similar to:PF3D7_MIT00700,PRCDC_MIT00700"
     rRNA            39453..39482
                     /ID="Pmar_mt_frag_29"
                     /name="RNA5"
                     /note="similar to:PF3D7_MIT02700,PRCDC_MIT02600"
                     /score=25
     rRNA            40618..40651
                     /ID="Pmar_mt_frag_30"
                     /name="RNA1"
                     /note="similar to:PF3D7_MIT01100,PRCDC_MIT01100"
                     /score=25
BASE COUNT    16909 a   3596 c   3697 g  16698 t
ORIGIN
        1 tataataata atctctatag ataactaata atatatgaat cataggtgat tataataata
       61 tataatcgat attaattatc aagtattcta atcccttaaa aaggagaagt aaaaagataa
      121 ttatcctaat ccgtaattcc taataaatat tatatattac cctaataata ttatatatta
      181 aaaggaaaat ggtattatta aatattatat atccttatat aacctagtaa taatggatac
      241 gtcctcgcaa catgtactat atattctata ggatggttgt actatggtta ttctattgat
      301 tgattaatat tagataaaat attaccttaa tagtaatata tcttaataat cacaatagac
      361 cctattaaaa ttaataatga tataatctaa aagttaacgt attaaattaa taaccaaaga
      421 ttatcaatat taagatagta atatgaatat gaatatgaat atataattcc tttattatga
      481 aatattaata aggacaatat tattattcac gataatatta atattcatga atatcaatag
      541 gatatcgtat aacctccctt atctatatag atattatcaa tagtttatat aaaatatgta
      601 taataacaag taataatata tttaatatga tatattacgt atttaaagga tataatagag
      661 atatatatta ataatgataa atataatata atatagatat ataatactga tatatactat
      721 tatgataata aggttaacgt atatataaca ataaatatat aataataatt tatctataac
      781 cagctgtatt atatttatat ttatgataag ggtacggtaa ttaataaccc aataatatat
      841 aaatctagat agactatatc aatattatat cttaatatat atttagtaat tataataata
      901 tgttaatatg gtatttaatc tctatagata tgaaatacta attataatag ttattaatat
      961 atacgatata atggttagta ttagatatta ttagccatag atatggagat aaactagtta
     1021 attatcccct gcatatatat aatattaata tcgtaattgt gtgctgtttg ttatcccgat
     1081 atatattaat taatattatt atacagcaca cagcagggga tatttatata tgtagttaat
     1141 ttaatatgat ataatggttt actgtaatat gatatctata taaataaata tataaataat
     1201 ataattataa tattgattta attacaatgg attattatat atccttagtt tctatgctta
     1261 tatattaatt ataaaacaat caaaagtata aatagatatt aacgatataa agatatcata
     1321 atatgggtaa tctaatcagt aatcgtgata cgctaaccaa tataaatata ataaattcta
     1381 tatattagta aataataata aaagaatagg aatatattac attaaattat caataattat
     1441 tggtatatta ggtatagtat tatcttatat aattagagtt gaattatata atagtggtaa
     1501 tagaattatt aaatatgata atgtaaatta ctataatatg gttataacat tacatggttt
     1561 attaatgata ttttatatta taatgcctag gtttatatgg tggtataccc ctaattatat
     1621 attaccaata ttaagtgtaa taacagatat tgtattacca agaataaata atatatctat
     1681 aattattgta ttaatatcat atatagtagt aataaatagt attgtaatag aatacaatat
     1741 aggtactagg ctgaacatta tatcctccat tatcaattat aggtacagta atagttaata
     1801 tgatattata tggtttaata attattaggc atatcctcta taatatctgc tattaatttc
     1861 atgaatatat taatagtaat tgatggaata atatatgtat atatatggag tattattata
     1921 acaagtgtat tattaattat ttcattacca atattaaatg gtatattatt aatgatatta
     1981 tctgatatat atttcaatag tatatatttc atattaaatg gtgatgtagt attatatcaa
     2041 cacttattct gatattttgg tcatccagaa gtttatatat taatattacc agctttcggt
     2101 ataatatcta taatattatc tgtattaaat aataaaataa tatttggtat gaaatcaatg
     2161 atattagcta ttattatgat atctatatta ggtagtatag tatgagctca tcacatatat
     2221 acagtaggtt tagaattaga tacaaaaatc tatttcaata acttaacatt aataatatct
     2281 attccaacag gtaataaaat atataattga ataatattat atattggttc ttataacata
     2341 ttatataatg gttatcaatc attaatattc agtataatgt ttattataat atttataata
     2401 ggtaggtata acaggtataa ttataagtat agatatcata gatattaggt ttacatgata
     2461 catattatat agtatctcat ttccattata tattatcaat tggtgctgta atatcattat
     2521 tagctaggta tattattatt aaaagatatt attggttatt ataatgtaat aattaaaata
     2581 aataaatact ttaggtttat tattattcat aaatattaat ataatattca cacctcaatt
     2641 tataattagg tttcaatgta atgcccctag aagaatatta gaatatagtg ataatatcat
     2701 tgtatggaat ttaatatcat ctattggttc aatatcaaca atattaatat tattatccat
     2761 attttaatta taaatttaat atataatata atatattgtt aggttaacgt ttatattagt
     2821 ggttgggtat ttatatatat tatcataata ttaattaatg gttagcgttt actaatatca
     2881 tatttacctt atattattta tatataatat cttaataatc ctttatcgtt atcttattat
     2941 aacatggtta gcgttattag atattatgat attaaataga ttaataatta tacactcacc
     3001 gttacccgtt accctttata tattaataga tatctatatt atattattta ttgtgatatg
     3061 atataacaag ataaaataaa tataaataac gatatccctt ataatgggta ttatcatata
     3121 aatatcaata atgggtatac gataacctat ctataatata ataatggtat agttaatatt
     3181 ataatatact attttaaata attataacac aatagataag ggatacggta atattaatat
     3241 atatttaatt aacgttaacc atgtaataac ccaatatatt tatatttaat attagttccc
     3301 catggattat agggattata ttttattata attagtgatt tataaccaat taatctattt
     3361 ataacctcta tatctattgt attatattat aggatattat tgtatttatc tctatttata
     3421 gacatgatat aaccattaaa tatatataat taaatattta taggtttatc ggtttatcgt
     3481 atatactaat ttaaataata acgggtacca tatagatatc tatataacac gatattagtg
     3541 attatggtat aataaggata tatttattta ataataacaa tacagaaggg ctttatataa
     3601 tattaacagg gatacggtac ccgtaaccat tattataaac ctattaagat attaatctat
     3661 gatatatagt atataggata acgtatatta tcctaataaa ggtatattaa tatttcatct
     3721 ccacatatta taatacaata gataaaacca tctaaaggat attatattgt aattataact
     3781 atattattat tttaacaggt catcatagat ttatatcgat tatcgatatc taaggatatt
     3841 aatacaatac aatatagata ttattagtat atattatata attatacgtt atcttgccaa
     3901 tacaatatat atattttaat aaacgagtac gatataccct aataataata taagatatcg
     3961 atataatata aatatataaa agaggtgtta ttatgatatc taatatatat aaataatata
     4021 tagtaataaa cctaattaac taagatatca taatatacag gtttatataa atagagataa
     4081 taacatatat aattagatat tataataaat atacgttatc ctgttaaaat acaccttttt
     4141 atatctatat aatctaaggt aatataatat taaattaata tgctagttat aaatcaatat
     4201 atccattaga tattaatata atgtaaatat ataataactt aattaataat ttaataacaa
     4261 ccagatagat aaatacgcct tgctaatata taaaataata taaggtaaac gatagcatat
     4321 aatataaata ctaaagcaag gcgttatata aatctattgt atttaaatta acatattata
     4381 taattataaa ctagttatat tactattaat agatccattc attatattac atataatatt
     4441 atattacata taattcatta aaataaatag ttaattaata ctccatatta tattcataat
     4501 attatagata aaatactagt ttaacctaat atccatgctt gatataatat aaattagtat
     4561 ataatataat tagtgatcta tcaataataa catatattta taatatctta ataacaaata
     4621 catgttagtg ataacgataa gataaatcta ttgatacatt taatattaat tatttattat
     4681 ataagggata gcccaccata tacaatatac atataataat taaaggtggg catacactaa
     4741 tataaactaa ttatattaat atgataacct tataatatcc tatttaatgg taatggttat
     4801 atttaataat tatatctatg gaggccttac gataacctat aataatgtaa tattaatcct
     4861 atgccctgcc tttatatata aatatttata ttatgataag ataaggatat attaataacg
     4921 catagagata aactattgct attgcattaa taaataatat aatatgttaa ccaataatag
     4981 atatgatatt agtgaatata attaaacagt aaaccataga taaatacaat ggatggatac
     5041 agatttatat tatatgttat tatagtctcc attgattcat atatatgttt atatgatatt
     5101 aattatatta tattcttata ttatatggta ttagatatat ttattattaa gttattacct
     5161 cttattaatc tattatacag ttaaccataa aagggataca ctagattaac atgttaatat
     5221 taaaggatat atttattacc gtattaccgt tatagagata aattactata ttaatatatt
     5281 gtattattac actctataga tatatttata atatattaac ctatattggt ataaatgtaa
     5341 ttaaattaaa cgttaaccta atatcatatt ataacctata ttactattat attatatttc
     5401 atctctatag atattagtaa tatataaatc tatcactatc agtagttaaa ttaataacaa
     5461 taacatatat atttattagt ataattacta gtattagtaa cataaatatt atattatatc
     5521 ataataacta ttttatccca atacctatcc ctaaatatat taatagtaat ctatagttaa
     5581 attataatat aagggataaa atactaatat ataaataaat actaatataa ctaaggatat
     5641 atattaataa gtatatttat gatattacta attatacaca atagataaaa taatgatata
     5701 tattattccc tctaaataga tatatcctaa tatcattacc atagatatcc ttattataaa
     5761 tataacatca tatataccat aaacatatcc caatatatat acccgataga tagataaatc
     5821 cattgcatgt gtaaatataa tataaactat acgctaacca atataaaata ataatatcat
     5881 gcaatggtat atataatata taaatctata ataatataaa tagatatact agttaaccat
     5941 acaactaaat agtgatatta ctaactgttt tatctcctat attgttatat atcactaata
     6001 tatgtattaa taatataaat ataagatatt ataaactagt ataaatatga tattacatgt
     6061 attataatct aatatatagc ccctctttaa tacatatatt aataatacga tagaggggcg
     6121 ggcatataat atataatata atgtaatatt agtattatta atgtattaaa ataagataaa
     6181 aataataaac tattacctta gtaatagaga tataaatcta atataattac attattaaat
     6241 ataaatacac tagataaaat atatataacc atatattaat tatctcatac taaggtttat
     6301 aataatagat catatataat taaatataga tataaaatac aggatagcgt atatattatt
     6361 aatattaaaa tataattatt tataaataaa tatagatatc tattaaaaga tgtataaaat
     6421 atggttaaag atataatatc aacaataaca taatatgagt ttatttatac cagatagata
     6481 aggatatcga tagattaaaa ctatggtata acgttatatt aaatactaaa tataaatatg
     6541 ttataatgtt ataatacaga tatttatagt aattatatta aattaatagg taatcgtaat
     6601 aatatatact tataatagta ataataatat ctatagtaat atcatattat atttataagg
     6661 gtatacgtat ttatatatgg ttatttatat tagattaaaa tcaccctttt atatattata
     6721 tcttaatatc atatatatat tattataatt atttatatct cctgtattta tattaactat
     6781 tattatatta ttttatattg gcaagggcat ggttttatat gttataatat ggtatactaa
     6841 taatatgtat ttactaataa ttatatacta ataacgatat aaggaataaa tacatataag
     6901 ggtttataat taatactaat atctatatat ggttatcata cactattaat atgataatgc
     6961 cctaatataa ataaaggata tattactata aatacaatat gggcattata tatacgatag
     7021 cctattacta ttataccaga tatcattata aatatattag tattaataag gggtattaat
     7081 ttaataataa atataatatt attataaata caagatatga taatatatag attctattat
     7141 atttatttat acctatgatt gatataatga tatgtattac taaataatat attataaata
     7201 tttaattgat attgtatata ttataagtat agtatatgat agataaataa tataacgtat
     7261 taaaatatga tatttataga taaattagat attatagtag tttatgtata tattagttat
     7321 agttaccata ttataaatta ttaatattaa tatatattag tatatagata aagatatatt
     7381 taactccata ttatagataa attagtatac ctagatatta tgatatgtat tatgtctagt
     7441 catttaataa taactatata cacgatatcc tatctatatt tatgggtatt tatatttatt
     7501 attatattat acactaaatg atggtttatt taattttata tttatttaaa tatttattaa
     7561 aagctaatac atatttttta tatatataat tattataatt aaacatatca ttgtatctta
     7621 ataatggtat atctgataat aaatatttat ttatattatg ttttctataa tttatattat
     7681 ggaatatcat ataatatttc tttatcataa atatatatgg ataaatcata ttgtgttaat
     7741 aattactatt tattatgata tatatataaa tggataatat ctaattataa tagcattatt
     7801 ttatatttat accaggtaat cattattatt aatataaata tatatccttg atatcataat
     7861 aaaatatata attaattggt aattacctgt atatggatat ctttatatta ctaattatat
     7921 taccttatta tccttaatat tataggtact cgtattatat atttatatta catggtatag
     7981 atacagatat tattatattt aacctatact atttatatta tctctataga tatcctatat
     8041 tagtattaaa taacgataga ataaccatta tttatattat aagtagatat caatatctat
     8101 actaatatca ttatatcata tagttatcta tatataatta caataataac atgtaatata
     8161 aactactcta tattatcata tatcgtataa ataattatta gggatacggt taacattaac
     8221 catataataa cagatagtca tgcaatatca taatatatat agatctattt atatcattca
     8281 atggatagga tattatttat aaaggtaatt atagataact ccatagatta ttaataatta
     8341 tatttactta tttatatata ttaatacccc ctaatatatt atatatatta tatgttaact
     8401 tatatcaatt agggataata accaatatta atacatatta aatatctggt ggtttactta
     8461 ttaataatat ttactataat atccttatta tatatatctt tagttatata atatatagta
     8521 atatttaatg tattattagg gcatggttat ttattatata ttaacgttaa cccttagtaa
     8581 atagggatag attaccttat aaatattact aataaaacat gtattaatat tattatatct
     8641 aattaatatt tataatagat ataaataaag atatcggtta tcgttgatat ttattgatat
     8701 aattataaca taaattaacc atagatttat aatatgttta tataggttat cgtgtattta
     8761 aatagtaata tcgatatcct atctctaata tcatttataa caatatgata taaagtatta
     8821 atatattact ggttagtgat aaatctatgg tataattaca tgtaagtaaa gatatattat
     8881 tttaacatac catattgtat tataattaaa tatagagata gataaataac ctaataatat
     8941 taatataata ggtaatcgta ttttatcttg tataaatata tacaatagag tgattaaaat
     9001 tatataatat aacatgttaa agggatatgg tataccatat attaactcct aatataatat
     9061 tactatataa tggttattta aatatatact tgttaatata tattgattat acgttaacct
     9121 aaattaaata ctatagatta atatattaat aatatcttta gtaatgttta tctagtatta
     9181 taattaataa attgtattta ttatatgcta tcttaatata atattaatat gtatacctgt
     9241 attgatatat atgtaaatat aacctatttt tatcatatca ttgtatataa tatataggat
     9301 agcgtgatca aatattaata aactattcat taacatttat agataaaata taaatagtat
     9361 atattattac ctattaacct aatattatat acccataaat ctaaatataa ttatattaac
     9421 tagggatcgt attattacat gttataatat tgttgataat atcatataca agtatttata
     9481 agggtaacag ttaaccatat aaaatataat catgataaaa ctgtgtataa tattaataat
     9541 catggttatc gttattataa tcactatcac ttatcacctc accctatccc taagggatat
     9601 ttaccactaa tataattatt atctatggag atccattcga tataatataa atattaatat
     9661 ctcattaaaa tattactaac gataatataa tatactatta atattatcta ttcatataag
     9721 atataattaa atatactatt tattatatca atattcatta cgatataaat tatattatta
     9781 accagcacat cccattgtat atttataggt aatttaataa tattatctaa gtgctggtta
     9841 tatatttata tctaggtatt aagtgattca taatattaat ttcattatat attattcatt
     9901 tatttattat acgatattat atattaacat atcatacagt atattatcat actatatata
     9961 ccatggttat ctgataaggt aatatcatta tatttatctc tattatatta tattattata
    10021 tataaaggta tttgtatttt atctctatga taaccatgcc ctttatatct taataaccat
    10081 tataatatta taggttaggg catggtataa taaactaata ttatataaat tactaattat
    10141 atctatttta taaactatcc cttttaatac taatatttaa tatataatat acagtaaata
    10201 atactattta gattaaaatg atatatatga tattatttat accttgtatt taatgatata
    10261 tcaatcgtta gcttgttatt ataatatcat atattactaa ccatattatg cctttataaa
    10321 tatcatattt atttatctag atatataggt ttatctaaat ataatatata taaataatat
    10381 ccactaataa tactaatata ttaatattat aaacatgtat tagtgatatc cctttatcta
    10441 tttatatccc ctttaatggt atttatctta taatatatat aaggatatgg atatctgtat
    10501 ataatattaa taaaaataga gaatataatc actaataggt aatcgtaggt tttaatagta
    10561 ataatacact aaagatatct ctatagatat aaactattta accatatcgt gtattattat
    10621 ttcatttaat ataatataat tacctaagaa tataatatga taaacgttaa ccgttaataa
    10681 tatatctatc ctaatggata ggcaggggta tagttaaata taatatatgg ttatttatta
    10741 ctaatattat aacatgatat atatggagat aaatatgata attaatatac tagtatttta
    10801 tgcctaatac catattttaa taatatattt aatcatataa taaccgatcc ctattaatac
    10861 gtattagtat attttatatc aatttatcat atattataat aatgtattta tattcatgta
    10921 aattatacga ttacctatta aatatctata ctaatataaa taataccaca taatatgtta
    10981 tttaatgata taaatacagg agatagagat atgaatataa tatatctggt acgatcacct
    11041 atatccttat tattaatatc tatatgatat tataaatata atggatagcg ttatataatt
    11101 tataaattat taatgttggt aggtcacctt cacccttata taatattaat aacgatatag
    11161 agattaaata acgatatcat tatgatgcat cctatcaata taacatgtat taataataat
    11221 tatatcttaa ataataggtt atcactaacc agttaaatat attgttaatt tcattataat
    11281 aatcttatat atttatttaa taatgtatac taataataat atctctatat cttaatatac
    11341 aatatgatat ctaccgtacc cttattaata tattacagta ttataaaata taatatccta
    11401 gataaccata tatcaccttt tatatattat catacactat taacaagata taaataacag
    11461 gtaatcgtta tttaattgta atataaacaa ggtaatcgtt aattgatatg taattatatg
    11521 tatataaata tattaatatt ataattagat atacctgata tcccttatta taaactaata
    11581 tataaagata gcccccctga tataccaata taataacatg ttaatttaat atcgtttatc
    11641 tcattataat aggttaataa tatatatcta gtgtatttag tttataatct atagatatct
    11701 atatggagat aacaatataa tctaataacg atagatacat gccctaataa taatatatag
    11761 ataatatcga tattataaat agataagggc atatcctcaa tatggctatc gatatcatat
    11821 tataaggggt aggggtaggt atatcatact aatacatgcc cttaaataaa tatatattaa
    11881 attatggcat aagatatcta ataataatat aatatgtgat catacccact aatatcatat
    11941 ctattgtaat attataattt agtgataata aaataaggga tacggataga tatattaata
    12001 tataaaccaa tattatcttt aacatggata taaactggat ataaatatat atttaattat
    12061 actagttatt atatctatat attactatta cgataaccat attattatac atgattgata
    12121 cgataataat gggattatat ttacttatat ctctagttat attatactaa tatatatatt
    12181 ctactcaata gacttaaata atatataaat gattaaaata acctcttaat ctataatata
    12241 aatatgtact aataataagt ataacgatat tatatatatt taatgatatt ttatctctat
    12301 gtataccata tattaccctt atatataact agatattgta ttaaaggtga ttatatttat
    12361 actagattat ataccattat aaaacatgtt attatattat atattagatt acattatatc
    12421 ccctttaatc attatatcaa atacagtagt ttattaaata tataattata tactaattac
    12481 taatttatag gttatattac cttttaatct ataatatcta tataatatat aaatatgtta
    12541 taatacctta ttttatctct acagatagga ttacctaata ttaccattaa taatatattt
    12601 ataatatacg ataacctatt tataacttac gatatattat attatatcta tatagtggta
    12661 ttgggttaac gttattaaat ataattttat ataatattat cacgtatacc taattaaata
    12721 tgatattaaa taaataatat attatattaa gatatagccc ctctattacg attactatta
    12781 taaccatatc caatattaag ttatttatag ccatacgata tatttaatct aatattaata
    12841 gaatattata tataatccct atattatgga tatctataga tctatataca atgatatata
    12901 ataacctata aaaccatgta attgatcata tatataataa taatataata ggttaataac
    12961 tagttaatga tcaattacta atatataatt tatcacatgt aattaggtat atttactaat
    13021 aaatattata tatcttagtg atcaattaag aggcatatag atttatacct gtaattgcat
    13081 acattagtaa taatggttat atagttaata tcaatatata tattagtatg caattactaa
    13141 tagtttatct attaatatta tatagatata taattaatat gttattattt actatgaatg
    13201 ataatgaata gatggtttta tctcattatc ccctatccct aaatatgtta tatttaaata
    13261 tactataggt taacgtataa attatatatg attggattat attattatat taggttatat
    13321 attattatac catattatta aatacacgat atccgatatc cgatatccta tatattattt
    13381 taaatatggc cctcatcggt aataccaata ttgataatat attaaaacca gaactacgat
    13441 tacccttatc taatatacag atatcgatat ccctctatat tatggattac tgtaatataa
    13501 tattatattt aatatcaata taaatgagta tataatatat ttaataacat taacgggtac
    13561 cgtatagata taaagggata attagtgata tattattaaa ttagataata ctagataata
    13621 ccatataatt accataaggg tacggttatc gttaacctta ataaaataaa tagtaaaaaa
    13681 actaatataa atatatacta atattacata aatctaatta tagataaata gtaataagtt
    13741 aataggtaat cgttaccttt aataattata attatataga tatgggtata taaatatgta
    13801 taaatatcta ataatataat cttagataaa tacctttaat aagggccttt actatttact
    13861 aatttattga tattatatct tatataagtg tatattaact ctatatattc atatgttaac
    13921 gataaccata taataataat agatatactc aatattaata tgtgatcata cataagggtg
    13981 atcgtttatc tcctccctta cgggtataat taatattatt atatatatat aatatcttgt
    14041 tatagtataa tatagtaatt attatatatc catatctata ttattattac agttaaccat
    14101 aatatcaata tatttaatta tatatctata tatacgtgtt tagtaatcta ttatatcaac
    14161 ctttattata tacaataggt aatatctgta tctatatgat atatttactt actaatataa
    14221 tataatatgt atttatagta atatctttat ctatatctta tatcattata atggtattaa
    14281 taatattggt attaggttat atttatctct atataatata ataatatcac gataaactat
    14341 caataaataa taatatatta tctttactag gtatttaagt taatataggg tatgttatat
    14401 gattattaag atatttagta tattatatta tatgatagca aggcataggt gatcgtttat
    14461 tatcatatcc catttatata ttatatatag ttattaataa taccaatgaa gtgataacga
    14521 tctaaactaa tagtttatta cagggattat agatcactat attagatatc aacatctata
    14581 ttataaatat ataatatgcc aaccactaat aaatataata ttagtaataa tatatcctta
    14641 gttataggta aataatttaa tatataatta atggtatata gtaataagat atataattaa
    14701 atatcattat aacctcttta tcttattatc aatagatatt tataggggca ttattaatat
    14761 ctatatttta tattaagtta atattatatt attaatccat attgatataa tacaagataa
    14821 cactatacag atatcgatat cattatatat aatataaata cgtatatccg tatatccctt
    14881 aatatggcct taatataggg tctatcgata tcgatatcac tattattata aatcgttatc
    14941 gtgatattaa tattaaataa ttataattat aaatacgaat acaatatata tccatttgaa
    15001 ttaaatataa acattatcaa ttataactat attaggtata ataataactg taataatatc
    15061 aatatatata tataataata gtaatataat atctgtatat aatagtaact tattattaat
    15121 aaatattaat atatgaatga aatataatat attagatatg ttaaatttaa atgtattaga
    15181 ttacaaaata ttattatgga tagtagtaat aattattagt aatgaaatat tattatttgt
    15241 aagtttctac tgaatatatt atcataatta tataaattat tatcatgtaa atatattaat
    15301 attaaattct tataatatag tatataataa tattatatta ttaacattat tatccacaat
    15361 tgtaaatatt aaatattata attatatctt atcatactat aaatatatat taagttattt
    15421 aatatattat aataattata tgtttaataa taaaattata ttagaataca aaaataatag
    15481 taattataca aatgatagtg tatatatgac tagttatttc tatattatat tattacatta
    15541 tattcatata tattatagta taatattaat agtagtatat aattatgtaa attataaaaa
    15601 tataaataat tattatataa atataaatat ctattatcat ttaatagaag tattatatat
    15661 tgtaatatca atattattat acttataaat ataaaccaat atattatttt acgtgtatag
    15721 gtagtaataa taaaccaatc cctattatat ataataaggc ggtataaggg tatatcggat
    15781 aacatcaagg ttatcgttaa catatagtaa tattacgatt atatattaat agataacggg
    15841 tacctataaa aggaaataaa accaggttaa tgttaatgtt aaaccatatg gatataattt
    15901 ataatttata atttatacgt tatcttgggt tatcgtatat ttattattgt tatttataga
    15961 tatcataata taaaatataa taattagaga taatagttca ttataatata agatatatta
    16021 gctgggttaa tagcgtctaa tggcagttta ttatatattg ttaggggttt attataatta
    16081 taatatgtag tggattttat ctctatgcta ttataaacta aaataatagg gaatcagata
    16141 tatttatata cccttatgat gatattaatc gtatacattt attctattat taatcattaa
    16201 tatagattta tatatctagt tatcacaata tatattatta agttattatt tatctctata
    16261 tatttatatt agtattttat cacaatataa tagggtaaag gggctatcta tcgataccaa
    16321 tagtaatatt aaccatacat atataattat attttaatac atgttaataa tggatacaat
    16381 agtattatat attatattac cttatattag tattttatat cttatctata ttacacgcta
    16441 tacgttaacc tatattatat aaataagata agataaacta gttaatgata tatcccctat
    16501 aaccttatat aaatctacta taaatatact acatattaaa tatataataa tgataataat
    16561 ataacgatag gttttatcta tggtgtgtaa atgtataaat taatataaat aatagattat
    16621 aaatatgtaa taatatagta taaatctatt ccctttaatt ataataatat aacccatatt
    16681 aataatatat aatatctcaa tgggataacg tatcattatt aatataacgt gtaaatctat
    16741 ggtaattatc aatatggtta taaatgttaa gttatcgtat acctatctat aataaatagt
    16801 aataagatat caatagataa tcatgttaat ataatacgat ccctaataaa tatataatgt
    16861 taaatacatg aataaatatg atggagatat taatatatat ttatctagtt tattaatagg
    16921 taaccgtgga tatatatacg gttatagata aaatatatgc tattaattat attaaagata
    16981 tctatggagt tactaatata atatcctata catgttaggt taatataaag gataaattac
    17041 taatattgat ataaactaat agataacgat atattatcct ttataacgat attataatat
    17101 tattaaatat ggtaataaga tatatatata taaaggtata tacgtattaa tattggtatc
    17161 ctttggtata taattaacta gatattaccc catatggata tatttatata ttaacacaat
    17221 aacgttaacc atgtatttaa ttaagtatat tatagattat acccatatct agttatatta
    17281 tatactaata gaggtaatat atttaatgtt atcctaatat ggtataatta taattatata
    17341 atataataat ataggttaac taatagtata aatatgaatc attgtatata ttatttaact
    17401 acaccatata ttacactaca catattataa ataacgatat aaataaatat ataaatatat
    17461 ctaggagggc atcattaata cagaatattg atataatact tgttattaat atttaccagt
    17521 gttcattata tatatttatg tacgatatcc tatttataaa tctatcatat ttagttataa
    17581 ttattatata atattattat atcaatagat ataggataaa atactagttt aaatagatat
    17641 aaaatacgat atacgatata aaccagaact acatattatt atatcgatat ccaaataggg
    17701 tataaatatg ttattatcat tatattaatt agtgatatta ctaataggaa ttaccatata
    17761 tttatgatat taattataat acaaggtaaa cggtaaacgg taaccataat atggatataa
    17821 ggtatattta actagtatta ctaatattta tcccattagt gtataatcta taatttatta
    17881 ggtatttata atattataac gatgaccctt aatatattaa ccttatgtaa ttatttaata
    17941 ggacgataac cgataaccga taacctatat ctaatatata ttatattatt aattatacca
    18001 actagataaa aataactaat aatatcacta tattaataac ttaattataa ttatattata
    18061 tatatatacg ataacctagt aatattacta tttatactaa tgatattaaa ttatcttgta
    18121 tggttatcgt tattttatta gttatcacta ttaacattat taagatatta actataacat
    18181 atttatatat tgtgataacg tataataaaa gagtgtaatc tatcttatta tattagtatt
    18241 tatatctata cccttatccc tatatatagt taattataca ttaaataaat attaatatta
    18301 taaatatatt aatggtatca atagatagca tagagataaa aataaggtaa tcactaatat
    18361 attaaattaa taaggggtat tgatatatga tgtttataca tgttatcaat ctatgatcta
    18421 ggatctaggg tttatcgtaa tatatttata tggtatagcg tatagtttat aatatatctt
    18481 tatagaggtt ataatactaa catttatata ttatttaatt aatattaata tctttatcta
    18541 catgttaata atatctaata tatatggtgt atatatatac aggtataaat atatctttaa
    18601 tctatccctt attacgatat acctaatctg atataatcta tatcatggta atatctatgg
    18661 tttatcctat aatgttataa tagtatatcg taataaggat ataatagtat attttatctc
    18721 tatagattag aataacatat aatatctaaa tcattataat ataatataat tactgatatg
    18781 attaaaagga taatataatc tatttatctc tacagattaa cataaaaata atatataata
    18841 ttactaatac atggtttacc gatatatata tccaatatcg tatcttatca ctaatctata
    18901 aaatatgtca ttataaaata taatttaata aaggatatat atggataatg atattaaagg
    18961 tatatattct ctatttatct ctatatatat tatctattta ataatatggt tataatatca
    19021 tatattaacg atatccttat atctaattat aaataaaagg atatatattt tatcttaagg
    19081 taatattaag ggttatcgtt aacgttatac cattattatt tatatacact agtttaacac
    19141 taattatatt acatagagat gaatatatac catggttata tttaatatat tattctatta
    19201 tatttaatta aaggtatatc cctattatga tatcaatggt atattatatt aacaattagt
    19261 atatattatt aattttatca ttagtatgtt attagggcct gctattacga taacgtatat
    19321 cattcttatt agtttatcat gtgattagat atatatcaag ttaatatcac tatttataat
    19381 aatatatata atagaatata acgatattcc ctaataatgt ttattacgat aacctataat
    19441 atcattatat aatatataaa tatctaatta atatggtata atatgtagtt taatctaata
    19501 tatttatata taggttaatg atatcgtata ctaatattaa catgatacta tttattttat
    19561 catgataacg atatctaata tatactattt aattatataa tattattaat tctactcaat
    19621 gagataaaac ctactattaa tattataata gtttatatat aaatcatatt atattagtat
    19681 attatattag tatcccttta tattagatat gatatcttac tagtacgagt acctattata
    19741 acgataatat cataatatca taataacagt atttttatca atagagataa agggtatatt
    19801 aatattgtat ttcatcatat catgtttata ttgtattagt gattacaggt tatattataa
    19861 ttacatatat attaaatggt atctttagat agattataat attatattag gttagtaatt
    19921 gatccttagt attaataata tatagtaaat aaccatataa cgataggatc aattacatat
    19981 ataaatatta tattaacata ttttaatgag tgtaacgaat ggatctatcc cgtaggttat
    20041 tagtggttat attattatta tttataatat atttataacc acatgttaga tattatgata
    20101 tattagtata tttatattaa tacaagatat ttaattacaa tataatatta ttaatattac
    20161 gagtacctaa tactggtatc tatagagata aagacatatt ataatctatt actaatatcc
    20221 cattatgata ttatattaac tatttaaata tccttatatt tactatattt ataatctaat
    20281 atcgatatct ctagttataa tatataatta atatatgtat ttacacccaa cagataaaaa
    20341 taatagtaat atttaatata aatatatcct ggttataata ttattataca gatagataat
    20401 ctattgccat atccatatat cactagttaa catatccata tttactaata tttatattat
    20461 tataatatct aaataatata ttagtgcata ttaatggtaa ggcattacca tatttatatt
    20521 actaatagta taagttaaat taataatata taatatacgc taacccttta tattaaatta
    20581 atattaatat atctattata aagataacta ataataaata cttaattata tataatagat
    20641 taataaccat ataaagatat cttatttagt atactaattt atatataaat ggattatatt
    20701 atattattta tagataacag tattaatatt ccttatatta tgatatcata ataaatctat
    20761 gttataatat atacccattg atatgggata agataaatat cttgtaatta atattatata
    20821 tattaggggt acggtacgtt atattttaat atgttaagat atgataaaat ccttattatg
    20881 atatctaata atcttattgg gttatatcgt attatatggg tattatatat atgtttatga
    20941 ttattatcta tttcaacttt attataatat attattaaaa gtacgagtat gatatcgtaa
    21001 taatacctat gataataaag atataatcta ttggtaatat aatctattgt gtaatcgtta
    21061 ttaatatttt ataatgatat cattattggc ccattaacta gggttatcgt tagcgtaaga
    21121 tatatataaa tacatattag tagatagata taatcaccat taatatataa tgtatttata
    21181 atatgtctat ttcatctagt atttatatat gatatatatc tatatctatt taatagtgat
    21241 agcccctcta atataatata ttatcccttt aaccatatct taaattacat tatatcataa
    21301 tattggtatt aaatacgggt atattatatt ataacgatta tcttatcata ttatattata
    21361 tcttataaat ctattgcatg cctatagaga ataatatcat aacgttatac cgttaatatc
    21421 aagttaacat atcttaatat agggataacg gtcatcgttt atatcatata tctaatatct
    21481 tattattaat attagtgtaa cgatatacca taggtaatat ttatataata cttttaatat
    21541 aatataccgt acccttaact ttattatgtt tatctttatt gaatagataa tttaatattt
    21601 atttatgggt atactttata atatcttatt gataataaat gataatagac tatttaatta
    21661 cagataacgg gtacccatgt ataaatatat taacgtatac cttaacatat aatcataacc
    21721 cattatcgtt atcttaatat atatctttaa tatacaatat aacgttatat atataatgag
    21781 gggttggtat ttattttata gacaatataa attataggct aatataaata taccaatatt
    21841 agttaaaagg atgattaaat acaagtttat ctatggttaa atatggtata tatggtataa
    21901 tctgttaata atataagatt aaattataaa tatagcctat tggagatatt gatattgata
    21961 ttgatatacc tccctttata ttatgatacc aggataacga tagattatta tatattaata
    22021 ggtattattt ttatcttatc ttattattaa atatgaggta agcggtaagc ggtaagcgta
    22081 tatattatat ttataccaga tgtctatatt atatattact aattgattta ataccataga
    22141 tatctatatt taattataca tattataata ttatatatag ataacgatat catttaatag
    22201 tatgcaatgg tataaatatc gttatattag tatttgtatt aatatatatc ttattatacc
    22261 tgcaataaac tgtatataat aatacgatat cctagattag agattatata ttataatata
    22321 agggataacg taaacgtatt catattctat tcatctaata ttatttattt attatattta
    22381 ttcataatat atatttcata ttattatata actaatatct atataatatt attatatgtt
    22441 actgtatatt aaattaaatt atattatctt atctatattt aataattaat agggaatcgg
    22501 taagcgtata aatattgata ttattttatg ttatattaaa ttataattaa aggatatata
    22561 ttattaagtt attaacgttt atatacaata gtgataacta gtggttttat cttaatctat
    22621 agagagtaat ataactaaat atatataatt taatataata atgcctctat atttacatta
    22681 gtaaatatat ctatggattt ataagtatat gttattatat ttgatcccat taatataagt
    22741 aaatataata taatataagg gatcaaatat agaagtttat ctagttagtg taatttaata
    22801 atataaataa atatatacta gtttattata ttatatcaat agattaatta tatcaataaa
    22861 gatattacca tatatattat attaatacgt ttatccctgt atatcatatt accaacatag
    22921 atttatatgt atagagggta ttatatcata tcctaatata ttatatatct ttattaacta
    22981 aataatatta ctattccatt gatattgata ttaagatatt ataggttata ttatcatatt
    23041 aatacactaa gatataaata tgttattaaa cgtataatat atattttatc tccattatat
    23101 catgtgtatg taatatctat attaattggt aataactaga tataattata tcatattata
    23161 acgttatccg tgtatcccct ttattgtatt aaattattag taaaagataa gatatatggc
    23221 atataaatat aaatagtttt aattaaataa attaataggg ataatgatta atataatcta
    23281 ttgtaataat ataataacta tataatggta atataaataa cgagtaccgt atccctaata
    23341 caatagatta atatcaatat aacaataaat aattactatg atgaccaata aatgagatat
    23401 aatataccct aaattatata ttctattaac tacctgtaat tcatcattta atctcaatct
    23461 ccattgaata tatttacatg tatcactagt aataattact tatacaaata tgatatatga
    23521 ttatattata gataaaacct taggtaatcg taatcgtaat attattatat atttatggtt
    23581 tatcgtatca atattaggta ttcgttagtt ataatagtaa atatcatatt gttattgata
    23641 gggataggta tatattagat aatatattat aggatatcta taacctgtgt attaataaat
    23701 aataaaatat ctagtaaccc tttataatat atctattcat tgatggtatt ataacgatat
    23761 aatatattta ttatgattat taaccatttt atcttacccg taggactata ttataataat
    23821 ataaacatga tatatatata ataatattta taaggatatc taatgataat atatttataa
    23881 ttaggtaata tattatgata tcctagtgat ggttatatct atttaataat ataatataat
    23941 tatatatcct tagataaggt aatatcatta gatttatatt aaataatctt attatagtcg
    24001 ttattattat attttatcca tcaatatgcc cttttatcta atcgtaatat taactagata
    24061 ttaaatatta acacatgata tatttagtaa taatcactaa tatatatata tattgatatt
    24121 attatgatat aagataaaca tgtaatttaa tacagattaa tataatatat aaggctaaaa
    24181 cagataaaca tctatcgtat attagtatat atctgatatt aataatctta ataatgataa
    24241 ggataaggat aaggatataa taattaaacg ttaacccatg atataattat agataaacct
    24301 gttagtaaag ggaatattat atccttatat ttatatattt aatatactta taattcaata
    24361 taatatgtta ataatgggta ttaaataaac taatattata taatataagg catattatga
    24421 tatgattata tagtatttaa tttatatatt tctattacga ttaccattag tattattaat
    24481 aataaggaat acaaataaat ataaccctac tagatatcat taaattaaat acgattacca
    24541 ttattattaa aatagatata tatttacatg taattattaa tataaccgtt accgttacct
    24601 tattatttat tatatattac taatatatac tataatttac tattatattt actttatatt
    24661 taattatatc ctttatcata tcccaatata accaattaat attaaattaa cgataaacta
    24721 gattaaatat aatatcaata tatcaggata tcgtaataga atacaatata tcaataggct
    24781 ataaaatatc tatatccatt attattattt aatgtattta taaccatatt aaggataaac
    24841 tatttatgtt aataaatata tactaattaa tacaatataa tgatataatg attactatat
    24901 atttataata ccatattaac ctgtttatac tattttatct atattaattt atatgatcaa
    24961 ttactattaa ctattgttat atgaaatata caatagaggt atataaatct acacctgccc
    25021 tttaataata ctataataat atatatatga tattattaat ctctatggag ggacatctag
    25081 ttataatata ctaatatatg tataattatc tatcattata tcgttatcac tattatttta
    25141 tatggtaata aaacacctta ttatgataat gttatatata ttatgttata ctaatttatc
    25201 tctatagaat atgtaaagct aagatacgat aaaaataata ctggattatg atatacgtta
    25261 tcctaatata gataataaca tattatatta acctccttaa taacgataac catatcatgg
    25321 aataccaata tatactatta atatctatat tgttatctaa tataattact aggttatact
    25381 aatatatact aatatacaga tataaagtaa taggtcatcg tgatattaca ggtgtttata
    25441 ttaatatcta ttgagataaa atctatggta ataatatata ctaagatata ataaattaat
    25501 aattgtaata aatatctata atagaccctt aaatctgata tacgataacc tgtatgattt
    25561 atatctatgt tttaataaaa tatattgata ttaagataaa taggtaatac atttaactaa
    25621 tttataatat agcccctccc cctcttatct atctattata aacagatata atgtatggat
    25681 aacgataatg taatctatgg ttattactat aacaaataat atataatata aataatagca
    25741 caccatagat aaccatataa acatgtaaag ataatatcat ataaatatat aaatatgtag
    25801 tgtagattga taattacctt agtaatagtt tatgttataa tttaatatat tataccatat
    25861 tatcaataga gatatgccct cctttattta ttattaatat taataggtaa gcgtatatca
    25921 tgtataggag ggcatcataa ctaataaata taattatata tgatataaat actagataat
    25981 gccctcacat ggatatctgt taatataaat atttagtata tatagttaag agggcattat
    26041 tacttatcat attattatct attaaatatc taattataac tgtataatat cttaatacaa
    26101 tatcttattg tggtaaatat aataacatgt atccctataa atagatattg ataacataat
    26161 ataatatatt tactatgtat ttaataactt aataatgtat tagtgataat atatactaac
    26221 tatagattta catgtaaata tattatccta cgggtgagtc ttaatatatt attagttatc
    26281 tatagagatt attattatat tatatagttt atctctattg atattacatc attattacca
    26341 tatatagatt ataccaatat atttaataaa tagtaaatat gtattatatc actacatgta
    26401 tataagatta ttatttttat cttatctata tatatagatc taaccactat tattaactat
    26461 atatcatatt tacattatat tatatattta tctatagagg gtgtagtaat ataacatata
    26521 ccattaatat tgatatcgat gatagattta taacccatta atatattata atatatagat
    26581 ttaatacata tttatctcta cagatatata taattacact tataaatcta tttattgtat
    26641 atccttaatt atatttatat aatattaatc ttaatatcca tggttaacgt taatgtaaat
    26701 atatcattat cccatattta agttattact atttaattaa atacagataa ccatgattag
    26761 tgatagtgta atagctctta tatgttaact tatggtatag cggtatttga tataatacgt
    26821 attcctatat taacactata gatttaaaca tgaataaata tatcaattaa tattatttta
    26881 ggttatcgtt tatataccca taattatacc cataatataa catatattac taagatataa
    26941 tatctagtaa aggggatata ttaataataa taataaatta gggaattgaa atacgtaata
    27001 aaattaaatt aataaattta tattaataat taaagataat ataatattat ataatattaa
    27061 tgatagtatt aattatttat gaaatataag gttatataat tatggtagta atgattgtac
    27121 aagtaataac ttaggcataa taataaactt atatatgaat attaacaatg gttataaagg
    27181 aataatatat ataatcaaag aaatatatta taggttatat attaagatat atacataata
    27241 ataatagtac attaatatat gtagtagtat atttacatat tattagaaat ttatattata
    27301 aaacatatta ttataatata ttaatatgat attctggaat gataatgtta tatcaattaa
    27361 taataattgg tttcataggt tatatattag gttggggtca attatcatat tggaggtata
    27421 acagtaatta taaacttaat atctaggcat accatattta atattattaa tatctaggta
    27481 attattatat aacaattgta actattaaaa gattatatat agtacatttc atattaccta
    27541 taattttaat atatgtagaa ataatacatg tatattatat tcattattta ataaataata
    27601 atatagtaga atataatgtt aataataaaa taatattcaa taattatata ttagtaaaag
    27661 ataataatag gtataatatt tatattaaat atttttatat tagaattaaa taacaatata
    27721 tttataatag ctgataatga taatttaata gaaataaata tattagtaac accaatacat
    27781 ataataccag aatgatatta tttatactga tatagtatat taaaattatt accaaataaa
    27841 tatagtggtt tatatattgt agtaaatagt atatctataa taaatatatt atctgaatac
    27901 aaaatagtaa taagtgaata taaataacta taaaaatata atatgatata atcaaataat
    27961 acaatatata agtatgatat atataggtat acaattacca ataattgaat atataaatta
    28021 tggtcgttat attataatat ttaatatatt attattaatt atgtatttat atcctaatat
    28081 tcaatattaa tatttattac taatataata gggatacgtt tatacgataa cctacaataa
    28141 taatattatc aatacgatcc ctattaaata catataatat taaattaggt gatcgtttat
    28201 aatgatgata tattaaatta aatatccttt aggttaatgg ttaacgttaa tatatatgtt
    28261 agcattaggt atggatttcc ttatatttat atctatttta tattattgac cgttataata
    28321 tacatatgga atataataag atatctctat aaaagggata aatataccaa taattagtat
    28381 agataatata ttaaataact aggggtctta atgttgttta tatatactta tattacatat
    28441 attttattaa tttactatat tttatattat aatgacaatt aggatattat actattatta
    28501 tttttatcaa tagttatact acctttataa gtattaatat ctatattatc gagtatatta
    28561 tacgatatcc cattagacca tatttatata tataaaaata tgaataggat atcgatatct
    28621 atatcaatat taggtttata ttatcttatt attatagtat attatattac ttattattat
    28681 aatttatcat taatatatac tgttttaacc atacagtcac atcctatatt atatttatat
    28741 atcatataca tatattaggt taacagataa ccatgaaata atatcattat cagtattatt
    28801 atatatggta ttcgtatata aaggtatagc gtatattaaa tataatgatg tattgatata
    28861 attaatatta taatgggata tggctaaagg taaatatatt ataatagatg ttttggacaa
    28921 taaaatataa ttataagata tagataagct gacatggagg tactaataat ttatattctt
    28981 aagagcagat atataatatt taacctatta tcccctgttt atatattatt aaaattatag
    29041 gatatattaa cattataatc tattatataa ccatgggtta acgttatctg ttattataaa
    29101 tagaggtaat taatatataa attatagact tataaatatt gataaaggta tattatgata
    29161 tgatattatt actatattta ataaccatta aagagataaa taaccatata tttatataga
    29221 cagataacca ttaatatata tcatttatac cattatacga tatagatatt tataataaag
    29281 gggatattgg taaatgaaag tagaaatcat aaatattcaa taataagata tagatggtga
    29341 taatatagat tataataaca tgtataaata taactagggt atacgggtat acataatata
    29401 gatatctata gttaatatta ccttataaat ggtaagcgtg tattaatata cactaaagat
    29461 aacgatatca aggttattag tatatcatta ttaataaata tatcataagt tatcatataa
    29521 caggtaccat attaacctca taatataatt aattatatat tataaatagt atataacatg
    29581 ttaatattag taatacactc catagattat cctttattag atataattaa taacataata
    29641 tcactcttat ctaataccac catattttat attatattat ttagttaagg ggatatatta
    29701 tttagttatt ataatctaat ataacacaat atatatctat ttaatgtata aatatactaa
    29761 tataatgata atgactaata taattaataa tatatcccct ctatattaat aactaacgtt
    29821 aacggatacg ataccctata gatgagatat tactataaat aattaaatat taataatatt
    29881 atatatatcc ccttatatat ttatctctat atctatctgg gtatatccat atataatatc
    29941 atattattaa cataatatct taataatata taaggcaatg gcgatataaa ttaacatgtg
    30001 aatctatggt aaatataata atatatacta tttataataa ttataataca cacaaagaga
    30061 taaaacctca taattatcat tatatcggta tagcacatta tagtaattat taaatataat
    30121 atataaggta gacgtgtata taaataagat aaggataacg atataatatt tattaccaat
    30181 atcaatataa tagaatatcc catacaatat aatataatat agataaaagg gataacataa
    30241 tatgggtata taataacaat agatattata atttatttaa taccgatatc cttaatatta
    30301 taaaatatat attgatttaa caccatctta ttatttttat acgtatatcc acgataacca
    30361 ttaataatac aataatatta taatatatac agatatagat aacaataaat aatatccata
    30421 aagggataac ggtataaata tatataatat atcgtattaa tggtataatt taatatataa
    30481 tattgtataa tatggagata aattactaat aaatatacta agatatctat atatacctcc
    30541 ctgtattagt gatattaata tataactaga gatataagat aatataatat cctattaacc
    30601 atatttaata taaactgtat tgattttata taattatgtt ggtatagcgg tatccatgcc
    30661 cttcatcctt atgatgatat atcactaata tttaatgggg gcatggtata tattatatat
    30721 atatatggat aatggatata attataaata ttattaaaac tagtatatat catatggcaa
    30781 ttactatata taattatctt attataatat aatattaatg gtataaatac taataggtac
    30841 tcgtgatatt attaatggat atatatttgg ggttaacggt atatcaataa aaggtaatag
    30901 gatatcgatc atatattagg atatctatta ttatgacatg gtaagttaac gttaacttag
    30961 cacctcatct agctattata ttattaatta tgaggtgccc tatataatat cttaaccatg
    31021 ttaatatgat atggatatct gtaaatatat atatggatat gtattaataa tatgatatta
    31081 aaatagttaa taggtactcg tggttagata tctatagagg gtatattatt tttattatga
    31141 taagatatat taatagtaga tatataacta tacgatatac ctatttaatg ataatattaa
    31201 tacactagca ctagcactag ggttaacgtt gttaaattat accatttatc aatatggata
    31261 tctggatatc ggtttataac atattttaaa tataatatat ctatagatag ttattattaa
    31321 taggtattcg tactaatatt agatatatat atgtataggt tatcgttatt attataaggt
    31381 tatttatata ttatttatat tattatacac tcattattaa tatatcaata taatattgta
    31441 ttgtattgta tgggttaacc gttaactaat aatcccttta ttgatattaa catatgataa
    31501 cttataaata tatattaggt aatcgtgaat aggtaatcgt gatgataaat ccttaatatt
    31561 gttatatcat gatattataa tatgggggca taaataatat tatatgttaa catgagatat
    31621 aaacatgtta tatattatat aacgatatca tatcttgata ttcctttatt taattatacg
    31681 ttatcataga ttatatatta tcatacgatt acgtacccta ttatatcaat tatatatatt
    31741 tcactattat taattatcta tattatagtt tgtattgata tataattgtc taatataaga
    31801 ttaatattta ctataacttg tattatatga tctattatat cgtgttatct attatattat
    31861 atcactatat attattttat attattattt attatctatt aataattatt attatatcat
    31921 taaaaggtaa tatttatata ttattatagt ctcatggaga taaaatactg tatgttataa
    31981 tttaatatta tttatcttat tatattatac gttaacccta ataccatgat aacctattat
    32041 aattatatcg ataacatatt atattctata ttatggatac gatattatac aatatatcaa
    32101 attaatgtta tttatattta taaccatacc aattattatt aaatattatt aatattatag
    32161 ataactatat attagtgggg ctattctatg gagataaact aacattaaca tgttatataa
    32221 atatattata aatatggata tcagttgata ttatctccta tgacctggga ttattagtta
    32281 aatatatatg atcaaataca ggtgtttatt aggtcatcgt atattatata tatggttaag
    32341 gatcaaatac taatatatat atatttatat gttatacctt atcccttatc ccttattatc
    32401 ataatccctt tattagggta tatattatta tagattaaca tgttataatt aaatatttta
    32461 tatcttatta tattttatat cttatctagt attataacga ttacctatat atctatcagt
    32521 tagtaatcta tcatataata tatatattta attaataata taataataat aatgagataa
    32581 aaataataaa ttagtaatat aataatatca tatcccatat ataaatatat taaattaata
    32641 tgatatagta ataataatac cccttattct attaatatca cgatatacca tgtatattta
    32701 agttataata tatcctttat gggtattaat cactaataac atgttatacg ataaacgtta
    32761 accctaaata tcttattaat ataaagtgat attactatta ataatataaa taaactaatg
    32821 gttataataa tataatagta tatatcgtta tccctcatta atctatttat atcaatgatt
    32881 atatatttag tgatcttata atactaggta ataataaata tattattaac gatagatatt
    32941 aacgtaatta tagatattac tataaatagg ggattattat acaatatggt tatcgttaat
    33001 ataattatta ataatatcaa tataaactag ttattataat ctatagattt attaatatat
    33061 ctactaatac tattaaatat aacatgttaa tataatgata taagggcatg cgataaccga
    33121 taactatcaa taataattat atataatatg ggatatcgtt ttatctatat atgtgcatgc
    33181 cctaatctat taatatgtat ttaatataga taaagatata acaatatcat atgtatttga
    33241 tatctatacc atgtaataat atatattagg gtacgttatc tagttaatag gatatcaaat
    33301 actaatatat attataataa tatataaatg actatataat aaattactat aattatgata
    33361 tcttaatata gatattacta catcttagtg tttattataa tatggtatca atatgggtta
    33421 tcgttatgat atagatataa ttagtatatg ttatattaac attattagtt attaaatagt
    33481 ggtatttgat cacaatatta ttagtattat tagtatatta aatatctagt tagtgatcaa
    33541 atataggttt tatcaatata accatataat tctaatagat aatatataaa tataaagata
    33601 taatccaacg ttaaacgtta ttaatagata tcgtgtgtat ataatatgaa taaataagta
    33661 tataaatcta aatataatat ctttattaat ataaatctat attatcatat aagaataact
    33721 atatcattac atatatatat aaatatcctt aataatacct aattatacca ttaatattat
    33781 taaccttagt gatattacta gttggatatt taataatatt atacgtatat cctataacta
    33841 gatatctata tgggtatgag gttatatgat atatgatgat aacgtttacc catataaaca
    33901 aatgatatgt ggttgggaat agataaaatt aatatataga tttataggta attccacgta
    33961 ataatataat actacctgta atttataacg atatcggtta ttattaatat taatttatta
    34021 taaattattt aattaagtct atataatatt aacacactgc tagataattc attataaata
    34081 atatggtgat ctgtaattat taaccataga ttaagtaata aaataccata atatacacca
    34141 tatattatat tattaatagc tggtattact atatattcat agataaatat attataacct
    34201 caacatggta ttaacataaa tattaatata gatatctatt tataatcaat ataaggatat
    34261 attaggttaa caactcttaa gtctacacaa tatatattat ttagttattt attttatggt
    34321 atcctatcat tatatctaat ctataaatat tatattataa atggtaagcg tatagccaat
    34381 gccaatataa atataatata ataataaggg atatcgcatt ggcataagat agatttatat
    34441 atatgtaatt gccatattta actaataata tataatgata tttacatgtt atgatataat
    34501 aataaaataa gataaatagt gattattacc tgtaaagggg gcatacacta tataatctga
    34561 tatcaatgat aatgaataga tataattata atagattatt acatattaat atcgttatcg
    34621 tttataaata ttacccagta tttgtttata ttctattatt tttatttata tgattcatat
    34681 atttagtgtt tttattataa attgtatcat aatttattct attatcagta tataatcatt
    34741 taccatacat aatataatat gtaatatatg aatattaatg aatgattata agttaacata
    34801 tatccttatt aactatttaa tctatatacc attattaata ttagttatta gtgtatttaa
    34861 ttgtatattg tttatagata tctatttata ataggtttac attatttata tattatatta
    34921 ttatgaatat tatatattat atattatcaa ttatttattg atatactaat attaaggatt
    34981 atttataagt atttatattt aatattatat gataatttaa aaatgatata atacgttatc
    35041 cctaataaac aatagataat atcctagtta ttagtataga taaaataaac tatatattgt
    35101 atttaactat taatacgtta ttttataggt tatcgtatat gttataataa tatataaggg
    35161 agataaaaca ttagtaattg gttatattta tattatatta gttaggttaa cgttatattt
    35221 atttattaat aaccaataat actaatctat caatggatat ctgtattaat aataatatat
    35281 atgatataaa taataataac agatatcgtt atcccatatt aaggttatat aacgttatat
    35341 aaatagatat cgatatggcc attgataagg ctatcgttaa gggtaatata accatatcca
    35401 caaataacgt taacgttaac ccatatccct atatatatta atatcagata taataaagga
    35461 taaatatata aggataaacg gataaacggt aactgattac caataatagt tgataaaata
    35521 ataatatgaa aatataaata atacattaac ctctaccata aaatatcaat agattataat
    35581 attaaacatg gccaggccag tataaagtta acatataata ataggatata tttaatataa
    35641 gatcatatct attaatataa tatctaatta aatacacatt ttatctatac aatcattaga
    35701 ttgttttatc gtattgagta taatgtatat atttagtaat ggtttatcgt attagtattt
    35761 atatatctag tattagtggt ttatctaata acgataatcc ttataattta tagtatatta
    35821 tttttatatg cccttgtatt attataaggt attatattat tatattatct attaggtact
    35881 cgtattagta tattaaatag tgtatatatt tatattatat ccattaggat aggccatatt
    35941 aagataaata ttataaaggg atataaccat aagatattga tgtgatatta ttatctatat
    36001 cgtatattat atcttaatac tagttattta tatatatacc ctatttatat ttatattaat
    36061 tacatgtata tgatatcatg attttattac cttttattat aattttatat atatttaaat
    36121 atatccatat agagggtata actagatata atataataat tactagtgat aacgatatag
    36181 ggttttattg tatttaatca ttaatataat atattttata tactaaataa cgttaacctt
    36241 aataatgata tgattaaata cattatatat tatccattac caatattata tttaattatt
    36301 aatattatat tattcatatc tatattatta tattatatat taaagggata attaaataca
    36361 tatttatata aatataatgc cttattgata ttaattatta aatggctatt aaagatataa
    36421 tatcctaata gtaagatata tagtattaat attatcatgt ttatataata tcctaatata
    36481 cagtaatata taatatggta atataacctt tataatacgc taaccattaa taatataata
    36541 cgttatcctg ttatattaat attaatatga tatggtattt aatatattta ctattataat
    36601 tataataagg ataaaaccat taaataataa tttatatcaa atatgttata ataatatatc
    36661 ataatataat agttaatctc catagataga tatcatatta cattattaac atatattaat
    36721 actggttata ggtaataaat aataacatat taaatatatt ataacctgta tatctctata
    36781 gatattatta tggtaatatt actacatatg ggtattaatt atacattact attatatatt
    36841 ctatttattt attatatatc tatatgatta tataccacca tataccatag gtaatcgtaa
    36901 ttataggata actagggata agatatataa atatagagta gttagtttat aacgataccc
    36961 ttaatatata tgattatatg tagtaataat atgtttatat aatattgtat atcatatcga
    37021 tatagataaa aatataaata tgtaattata taatatattg tattcatggt tataatacgt
    37081 ttatttaata cagattacca tatcataatt tatatatcga tatacgtata ttattgtcta
    37141 aatattaata atatcatatg ttggtatagg ttaacgtgat aatgatatat aattagtaat
    37201 tgatccatca tatttattgg tatatattat attatatctt gtattggatc aattacaggg
    37261 tatatattta tatgttatta taatatatat tagggatatc gtatttatat attatatatt
    37321 atataggaat ttgatcacta agttatatat ccatatttat atacgtattc cttattatta
    37381 tatttatatt gtgatgaaat acaatagttt atctccatag atatcaatca ttagattgta
    37441 ataatatata tatattaaga taaatagtgt aatatgataa aataatatat attgttattg
    37501 attaacaagg gttttatctc tatggattta cttataaata tataatatct taacacgata
    37561 aaacatgtat ttgtaatatc actataaata tattatattt aactatatta tcttaattac
    37621 ataatagtga tattacttaa ttataatata ttatcccacc gttaacccat gggtgataaa
    37681 ggatataatc tcaattgaat attaatataa aatatgttat atgaaaggaa atatataata
    37741 tcaataatta ataatttaat ataatatctt gtctatgggt taacgtataa ataaataaat
    37801 acagataatt atattgatat tttatattat atatcgttat agataaatag ataaacttat
    37861 taatatatca ttgtatggtt attgggtaat cgtaatcatt attatatata ttaaagggtg
    37921 tataacatgt ttataattat aacaaatatc actaaatatc gttagttaag attaataggt
    37981 tatcgtatat ggttaaatca atatagatat aaaatatttt tattatcacc tatatcaata
    38041 acatatttaa taaggtatta atagatcata ttataagata agaagtatct atctctatat
    38101 atctgtatat tactaataat aataataaag gatattatat atttaataat aatattaatg
    38161 taattacacc attttatctc ctttattata taatatatag attatcatat atggttaact
    38221 gttaattata ctccatatta ttcctattaa atatcgttat tatacatatt atagtagatt
    38281 tatatgttaa caaatacaca ttagatttat ataaatatct attatatgcc ctgctaatta
    38341 tattatgccg tgaaccattt attattatat taaacacggc atacagggca ttataattat
    38401 atagatatct attaataaaa taagaatata taatttaata atataggata ataaatatag
    38461 gttaatataa cgctataaat aatagatata atgtgatata atatattagg attatcgtta
    38521 accgttaacc gctatcaggt aaatatatag atctatgttt aagtcgtaat atggtaattg
    38581 ctggtatatt agtaattgta atatgggata ttttttaatt aggatatatt gggttagcgt
    38641 atgtaatata ttattatatc tagatatacc tgtaatatct ttattatcta atgagataaa
    38701 tatacagtaa ttataaatat gatattatat caataaaata aataggtaat cgtaacaata
    38761 atatctatta agataaatat atatttagtt attaatataa ataataccat atataatata
    38821 cacttataaa tatatatgat taacataaat accatagaat taatatatta actatcttgt
    38881 gtaaatacat tattaactat ataaatatat atacattaga ttaaataaca taatatattt
    38941 atttctatct tgggatatta tttttataca ctattactaa tattaatatg gtaagattta
    39001 tatattatta ttgtttatta tatatttaac tagatattgt ttatatgatc aaatacatgt
    39061 tatatttatc tctataggtt aataaggtct tttatctagt tagtaatacc tgtaatatta
    39121 tatttatagt aaactaataa gataaataac tagataatat catattatag ataataataa
    39181 tatcacttaa ataaatatat tataatgtta gctcagctat agctattgtt taatataata
    39241 attagagata tagtagttta tcagtaaagg ggccatatag atttataatg atatattaaa
    39301 ttatatacta atatttatat tattaattat atctagttat attttattgg tattgggata
    39361 ttgatatatt tatatataat attattacta gttaataacg ataacccata gattaataaa
    39421 ctatattaaa ataaatagat attattaaat aagatggata gatatataat agattaaatt
    39481 atgatgtgtt taatactaat catataaaat atatagagaa tattaataat catagaaatt
    39541 attatacatg ttatatacca atattatcta tatcttaaat atgatctatt ccaattataa
    39601 atatatattt tatactaaat atcattaata ttaatacgcc tgataaatac cttattgtaa
    39661 atatttatag ataactatat tacttaatta tttatatacg atttattata ttaatataac
    39721 gctggttatt gtcttattta tacttataat tatccatata ctataaatgg tgatgtaaac
    39781 gttaacatat tatattgtat atcatgagat taaatagtaa ttatacctaa tataatgact
    39841 agatatacta atataaatac aatatctata gatttaatat aaatataaat tacaccagat
    39901 agatataaat attaatagat atagattata ttattacaat aaaggatatt agatattact
    39961 atatatatat ttacttataa ataacttatt ataattacat ggttaactgt atagataata
    40021 tattaaggat atagatataa gatataaata gatttataag tgatatttga tccctttaat
    40081 catataatat aatatagtat ataaactaat aactaaggga tcaaataaga tgttttatct
    40141 ccattattga tatctatcta tttatatata tatcattaga tattattaca ccagatataa
    40201 cataatatta gttggtatta tagttatcta tggagataaa cctattatta tcataatagt
    40261 aatgtatttt atcatatact atattattag ttaaatatga tattattagt taaatactat
    40321 attataatta tatatgggga tacaatagat aaaacctgta ttaatatcat ataatatagt
    40381 tattatttat tcctattata ttcctattat attaactagt attattaata ttactaatta
    40441 gtgtatgtta acttaattat atgattaaat aataagataa ataacatatt aagataaatc
    40501 tatggagatc cactcatatt attatataat attcgttaaa atatgtatta atatatttat
    40561 attgataacc agtatttgat catatattat attaggtaat cgtttatatt atattagttt
    40621 atattatctg gtatctatag tatatattga tatatgatat agtaatatgg gttatcgtat
    40681 attagtaata aggatattct gtaatctata ctatatggtt aaaattataa tatataaatc
    40741 tatatgctaa tgtataataa atattagata aaaccactaa ttatatatca taattatata
    40801 taaaacctat tactaacgta atataatcat attataaata tattggtata atctatatat
    40861 ggtaataatg atgtaatatc aatagagata aactatataa
//
