# Supplementary material for: Mitochondrial Genomes in Perkinsus Decode Conserved Frameshifts in All Genes
Source: Mol Biol Evol. 2022 Sep 15;39(10):msac191. doi: 10.1093/molbev/msac191 (PMC9550989; doi:10.1093/molbev/msac191)
Supplement: msac191_Supplementary_Data [file msac191_supplementary_data.zip › Suppl File 4 - mtDNAs_genbank_files/final_genbank_files/Perkinsus_olseni.mt.gbk]

LOCUS       Pols_mt                73985 bp    DNA     linear   INV 04-MAY-2021
DEFINITION  Perkinsus olseni mitochondrial genome
ACCESSION   
VERSION     
KEYWORDS    
FEATURES             Location/Qualifiers
     source          1..73985
                     /organism="Perkinsus olseni"
                     /mol_type="mitochondrial DNA"
     rRNA            complement(2099..2133)
                     /ID="Pols_mt_frag_1"
                     /name="RNA5"
                     /note="similar to:PF3D7_MIT02700,PRCDC_MIT02600"
                     /score=36
     rRNA            complement(2611..2635)
                     /ID="Pols_mt_frag_2"
                     /name="group10"
                     /note="similar to:PBANKA_MIT01500,PCHAS_MIT01400,PmUG01_MIT000800,PocGH01_MIT000050,PRCDC_MIT01800,PVP01_MIT03100,PY17X_MIT00500"
                     /score=20
     rRNA            complement(3832..3907)
                     /ID="Pols_mt_frag_LSU_RRNA_1"
                     /name="LSU"
     rRNA            4972..4997
                     /ID="Pols_mt_frag_3"
                     /name="LSUD"
                     /note="similar to:PBANKA_MIT03600,PCHAS_MIT03500,PF3D7_MIT04100,PKNH_MIT03600,PRCDC_MIT04000,PY17X_MIT02600"
                     /score=27
     gene            5850..6769
                     /ID="POLS_cob"
                     /codon_start=1
     CDS             join(5850..5930,5932..5973,5976..6053,6055..6255,6257..6286,6288..6317,6319..6510,6512..6769)
                     /Parent="POLS_cob-t1"
                     /codon_start=1
                     /ID="POLS_cob-t1:CDS"
     mRNA            5850..6769
                     /ID="POLS_cob-t1"
                     /Parent="POLS_cob"
                     /codon_start=1
     match           5920..5949
                     /ID="POLS_match_127"
                     /qvalue=4.83e-05
                     /pvalue=1.9e-07
                     /score=19.2683
     rRNA            5950..6008
                     /ID="Pols_mt_frag_malmito_rna_SSUF"
                     /name="SSUF"
     match           5964..5993
                     /ID="POLS_match_208"
                     /qvalue=9.57e-05
                     /pvalue=6.07e-07
                     /score=17.2195
     match           6043..6072
                     /ID="POLS_match_58"
                     /qvalue=1.21e-05
                     /pvalue=2.13e-08
                     /score=22.4756
     match           6245..6274
                     /ID="POLS_match_34"
                     /qvalue=5.75e-06
                     /pvalue=5.97e-09
                     /score=24.0488
     match           6276..6305
                     /ID="POLS_match_18"
                     /qvalue=4.19e-06
                     /pvalue=2.67e-09
                     /score=24.9512
     match           6307..6336
                     /ID="POLS_match_42"
                     /qvalue=7.77e-06
                     /pvalue=1.04e-08
                     /score=23.3902
     match           6500..6529
                     /ID="POLS_match_25"
                     /qvalue=4.19e-06
                     /pvalue=3.19e-09
                     /score=24.7561
     rRNA            6557..6607
                     /ID="Pols_mt_frag_4"
                     /name="group14"
                     /note="similar to:PBANKA_MIT02200,PY17X_MIT01200"
                     /score=28
     rRNA            complement(8796..8825)
                     /ID="Pols_mt_frag_5"
                     /name="RNA27t"
                     /note="similar to:PF3D7_MIT02400,PRCDC_MIT02300"
                     /score=28
     rRNA            8801..8839
                     /ID="Pols_mt_frag_malmito_rna_RNA14"
                     /name="RNA14"
     rRNA            9006..9077
                     /ID="Pols_mt_frag_malmito_rna_RNA4"
                     /name="RNA4"
     rRNA            10128..10268
                     /ID="Pols_mt_frag_mal_rna_14"
                     /name="nucRNA14"
                     /note="similar to:Patl_mt_mal_rna_14,Pmar_mt_malmito_rna_10"
                     /score=50
     gene            13137..14537
                     /ID="POLS_cox1"
                     /codon_start=1
     CDS             join(13137..13358,13360..13377,13380..13517,13519..13596,13598..14173,14175..14216,14218..14295,14297..14362,14364..14417,14419..14433,14436..14537)
                     /Parent="POLS_cox1-t1"
                     /codon_start=1
                     /ID="POLS_cox1-t1:CDS"
     mRNA            13137..14537
                     /ID="POLS_cox1-t1"
                     /Parent="POLS_cox1"
                     /codon_start=1
     match           13200..13229
                     /ID="POLS_match_80"
                     /qvalue=2.51e-05
                     /pvalue=6.06e-08
                     /score=21.0366
     match           13348..13377
                     /ID="POLS_match_217"
                     /qvalue=9.65e-05
                     /pvalue=6.39e-07
                     /score=17.122
     rRNA            13517..13536
                     /ID="Pols_mt_frag_6"
                     /name="group2"
                     /note="similar to:PBANKA_MIT00200,PCHAS_MIT00100"
                     /score=20
     match           13586..13615
                     /ID="POLS_match_3"
                     /qvalue=5.94e-08
                     /pvalue=3.63e-12
                     /score=30.5
     rRNA            complement(13608..13628)
                     /ID="Pols_mt_frag_malmito_rna_LSUC"
                     /name="LSUC"
     rRNA            13743..13767
                     /ID="Pols_mt_frag_7"
                     /name="LSUD"
                     /note="similar to:PF3D7_MIT04100,PRCDC_MIT04000"
                     /score=26
     rRNA            complement(13833..13876)
                     /ID="Pols_mt_frag_malmito_rna_17_02"
                     /name="RNA17"
                     /note="similar to:Pche_mt_01_malmito_rna_17,Pmar_mt_malmito_rna_17"
                     /score=88
     rRNA            13885..13904
                     /ID="Pols_mt_frag_8"
                     /name="RNA9"
                     /note="similar to:PBANKA_MIT00300,PCHAS_MIT00200"
                     /score=22
     match           13949..13978
                     /ID="POLS_match_185"
                     /qvalue=8.5e-05
                     /pvalue=4.8e-07
                     /score=17.6585
     match           14163..14192
                     /ID="POLS_match_17"
                     /qvalue=4.19e-06
                     /pvalue=2.47e-09
                     /score=25.0366
     match           14206..14235
                     /ID="POLS_match_142"
                     /qvalue=5.54e-05
                     /pvalue=2.39e-07
                     /score=18.8902
     match           14285..14314
                     /ID="POLS_match_30"
                     /qvalue=5.75e-06
                     /pvalue=5.2e-09
                     /score=24.2073
     match           14352..14381
                     /ID="POLS_match_23"
                     /qvalue=4.19e-06
                     /pvalue=2.86e-09
                     /score=24.878
     match           14407..14436
                     /ID="POLS_match_121"
                     /qvalue=4.83e-05
                     /pvalue=1.79e-07
                     /score=19.3659
     rRNA            complement(14920..14960)
                     /ID="Pols_mt_frag_malmito_rna_20"
                     /name="RNA20"
     rRNA            15514..15611
                     /ID="Pols_mt_frag_mal_rna_19"
                     /name="RNA8"
                     /note="similar to:PKNH_MIT03700,PVP01_MIT01400"
     rRNA            complement(15822..15845)
                     /ID="Pols_mt_frag_10"
                     /name="LSUC"
                     /note="similar to:PF3D7_MIT00800,PRCDC_MIT00800,PBANKA_MIT00500,PF3D7_MIT00600"
                     /score=20
     rRNA            complement(19217..19256)
                     /ID="Pols_mt_frag_malmito_rna_17"
                     /name="RNA17"
                     /note="similar to:PBANKA_MIT00400,PF3D7_MIT00400,PKNH_MIT00400,PocGH01_MIT000210,PRCDC_MIT00400,PVP01_MIT01700"
     rRNA            20580..20600
                     /ID="Pols_mt_frag_12"
                     /name="group7"
                     /note="similar to:PCHAS_MIT02300,PVP01_MIT00300"
                     /score=22
     rRNA            22425..22458
                     /ID="Pols_mt_frag_13"
                     /name="group7"
                     /note="similar to:PBANKA_MIT02400,PCHAS_MIT02300,PF3D7_MIT02900,PVP01_MIT00300,PKNH_MIT02400"
                     /score=28
     rRNA            complement(23069..23127)
                     /ID="Pols_mt_frag_malmito_rna_RNA6"
                     /name="RNA6"
     rRNA            complement(23268..23378)
                     /ID="Pols_mt_frag_malmito_rna_10_02"
                     /name="RNA10"
                     /note="similar to:Patl_mt_mal_rna_14,Pche_mt_01_malmito_rna_10"
                     /score=48
     rRNA            24616..24690
                     /ID="Pols_mt_frag_LSU_RRNA_1"
                     /name="LSU"
                     /note="similar to:Patl_mt_LSU_RRNA_1,Pche_mt_02_mal_rna_18"
                     /score=51
     rRNA            24877..24905
                     /ID="Pols_mt_frag_malmito_rna_15"
                     /name="RNA15"
     rRNA            complement(25772..25856)
                     /ID="Pols_mt_frag_malmito_rna_RNA5"
                     /name="RNA5"
     rRNA            25997..26021
                     /ID="Pols_mt_frag_malmito_rna_RNA18"
                     /name="RNA18"
     rRNA            complement(26829..26883)
                     /ID="Pols_mt_frag_malmito_rna_27.1"
                     /name="RNA27t"
     rRNA            complement(27673..27694)
                     /ID="Pols_mt_frag_14"
                     /name="RNA19"
                     /note="similar to:PBANKA_MIT03400,PCHAS_MIT03300,PF3D7_MIT03900,PKNH_MIT03400,PRCDC_MIT03800,PVP01_MIT01100,PY17X_MIT02400"
                     /score=24
     rRNA            complement(27798..27817)
                     /ID="Pols_mt_frag_15"
                     /name="SSUB"
                     /note="similar to:PBANKA_MIT00700,PCHAS_MIT00600,PKNH_MIT00700,PocGH01_MIT000140,PVP01_MIT02300"
                     /score=25
     rRNA            29714..29750
                     /ID="Pols_mt_frag_16"
                     /name="group16"
                     /note="similar to:PKNH_MIT02200,PVP01_MIT00100"
                     /score=35
     rRNA            30374..30412
                     /ID="Pols_mt_frag_malmito_rna_RNA22"
                     /name="RNA22"
     rRNA            32048..32080
                     /ID="Pols_mt_frag_mal_rna_12"
                     /name="nucRNA12"
     rRNA            complement(33299..33322)
                     /ID="Pols_mt_frag_17"
                     /name="group5"
                     /note="similar to:PVP01_MIT01300,PocGH01_MIT000260"
                     /score=23
     rRNA            33434..33470
                     /ID="Pols_mt_frag_malmito_rna_24.1"
                     /name="RNA24t"
     rRNA            34928..34986
                     /ID="Pols_mt_frag_malmito_rna_RNA12"
                     /name="RNA19"
     rRNA            35656..35683
                     /ID="Pols_mt_frag_mal_mito_RNA19"
                     /name="RNA19"
     rRNA            35719..35753
                     /ID="Pols_mt_frag_18"
                     /name="RNA5"
                     /note="similar to:PF3D7_MIT02700,PRCDC_MIT02600"
                     /score=40
     rRNA            36349..36376
                     /ID="Pols_mt_frag_19"
                     /name="group4"
                     /note="similar to:PBANKA_MIT02900,PCHAS_MIT02800,PY17X_MIT01900,PVP01_MIT00700"
                     /score=26
     rRNA            36633..36700
                     /ID="Pols_mt_frag_mal_rna_15"
                     /name="nucRNA15"
     rRNA            complement(36756..36821)
                     /ID="Pols_mt_frag_mal_rna_9"
                     /name="nucRNA9"
     rRNA            complement(37926..37946)
                     /ID="Pols_mt_frag_20"
                     /name="group7"
                     /note="similar to:PCHAS_MIT02300,PVP01_MIT00300"
                     /score=22
     rRNA            38723..38744
                     /ID="Pols_mt_frag_21"
                     /name="group7"
                     /note="similar to:PBANKA_MIT02400,PVP01_MIT00300"
                     /score=24
     rRNA            39040..39131
                     /ID="Pols_mt_frag_malmito_rna_1"
                     /name="RNA1"
     rRNA            complement(39134..39173)
                     /ID="Pols_mt_frag_22"
                     /name="RNA10"
                     /note="similar to:PRCDC_MIT01300,PRCDC_MIT04100"
                     /score=29
     rRNA            46018..46060
                     /ID="Pols_mt_frag_malmito_rna_26.1"
                     /name="RNA26.1"
     rRNA            46180..46295
                     /ID="Pols_mt_frag_malmito_rna_LSUF"
                     /name="LSUF"
                     /note="similar to:PBANKA_MIT01200,PCHAS_MIT01100,PKNH_MIT01200,PmUG01_MIT000500,PocGH01_MIT000080,PRCDC_MIT01500,PVP01_MIT02800,PY17X_MIT00200,PmUG01_MIT000100,PF3D7_MIT01500"
     rRNA            complement(46930..46985)
                     /ID="Pols_mt_frag_malmito_rna_RNA11"
                     /name="RNA11"
     rRNA            48240..48380
                     /ID="Pols_mt_frag_malmito_SSUB"
                     /name="SSUB"
                     /note="similar to:Patl_mt_malmito_rna_RNA12,Patl_mt_malmito_SSUB,Patl_mt_mal_rna_14"
                     /score=53
     rRNA            49520..49556
                     /ID="Pols_mt_frag_24"
                     /name="RNA7"
                     /note="similar to:PBANKA_MIT00800,PVP01_MIT02400,PKNH_MIT00800,PocGH01_MIT000130,PCHAS_MIT00700"
                     /score=32
     rRNA            complement(50291..50321)
                     /ID="Pols_mt_frag_25"
                     /name="LSUE"
                     /note="similar to:PBANKA_MIT03500,PCHAS_MIT03400,PF3D7_MIT04000,PKNH_MIT03500,PRCDC_MIT03900,PVP01_MIT01200,PY17X_MIT02500"
                     /score=28
     rRNA            complement(50593..50612)
                     /ID="Pols_mt_frag_malmito_rna_25.1"
                     /name="RNA25.1"
     rRNA            complement(50852..50876)
                     /ID="Pols_mt_frag_26"
                     /name="RNA16"
                     /note="similar to:PBANKA_MIT00100,PF3D7_MIT00100,PKNH_MIT00100,PocGH01_MIT000240,PRCDC_MIT00100"
                     /score=20
     rRNA            51496..51527
                     /ID="Pols_mt_frag_malmito_rna_16"
                     /name="RNA16"
     rRNA            complement(51659..51686)
                     /ID="Pols_mt_frag_27"
                     /name="group9"
                     /note="similar to:PRCDC_MIT02000,PocGH01_MIT000170,PVP01_MIT02000"
                     /score=24
     rRNA            complement(56234..56374)
                     /ID="Pols_mt_frag_mal_rna_14"
                     /name="nucRNA14"
                     /note="similar to:Patl_mt_mal_rna_14,Pmar_mt_malmito_rna_10"
                     /score=50
     rRNA            complement(58030..58054)
                     /ID="Pols_mt_frag_28"
                     /name="group6"
                     /note="similar to:PBANKA_MIT02700,PCHAS_MIT02600,PKNH_MIT02700,PVP01_MIT00500,PY17X_MIT01700"
                     /score=25
     rRNA            58888..58970
                     /ID="Pols_mt_frag_malmito_rna_RNA7"
                     /name="RNA7"
     rRNA            58993..59014
                     /ID="Pols_mt_frag_29"
                     /name="RNA24t"
                     /note="similar to:PF3D7_MIT00700,PRCDC_MIT00700"
                     /score=24
     rRNA            complement(59688..59774)
                     /ID="Pols_mt_frag_mal_rna_18"
                     /name="nucRNA18"
     rRNA            complement(60693..60714)
                     /ID="Pols_mt_frag_30"
                     /name="SSUA"
                     /note="similar to:PKNH_MIT01700,PRCDC_MIT02000"
                     /score=24
     rRNA            61349..61403
                     /ID="Pols_mt_frag_malmito_rna_9"
                     /name="RNA9"
     rRNA            62691..62741
                     /ID="Pols_mt_frag_malmito_rna_RNA11_02"
                     /name="RNA11"
                     /note="similar to:Patl_mt_malmito_rna_RNA6,Pche_mt_02_malmito_rna_RNA11"
                     /score=41
     rRNA            67718..67797
                     /ID="Pols_mt_frag_mal_rna_10"
                     /name="nucRNA10"
     rRNA            68465..68508
                     /ID="Pols_mt_frag_mal_rna_8"
                     /name="nucRNA8"
     gene            69015..69732
                     /ID="POLS_cox3"
                     /codon_start=1
     CDS             join(69015..69077,69079..69732)
                     /Parent="POLS_cox3-t1"
                     /codon_start=1
                     /ID="POLS_cox3-t1:CDS"
     mRNA            69015..69732
                     /ID="POLS_cox3-t1"
                     /Parent="POLS_cox3"
                     /codon_start=1
     match           69067..69096
                     /ID="POLS_match_49"
                     /qvalue=8.78e-06
                     /pvalue=1.29e-08
                     /score=23.122
     rRNA            complement(71484..71517)
                     /ID="Pols_mt_frag_malmito_rna_23.1"
                     /name="RNA23.1"
     rRNA            72183..72240
                     /ID="Pols_mt_frag_31"
                     /name="RNA1"
                     /note="similar to:PF3D7_MIT01100,PRCDC_MIT01100"
                     /score=25
     rRNA            72252..72280
                     /ID="Pols_mt_frag_32"
                     /name="SSUA"
                     /note="similar to:PF3D7_MIT03200,PRCDC_MIT03100"
                     /score=25
     rRNA            complement(72642..72666)
                     /ID="Pols_mt_frag_malmito_rna_21"
                     /name="RNA21"
     rRNA            72719..72816
                     /ID="Pols_mt_frag_malmito_rna_10"
                     /name="RNA10"
     rRNA            72871..73027
                     /ID="Pols_mt_frag_LSU_RRNA_2"
                     /name="LSU2"
BASE COUNT    30798 a   6006 c   6078 g  31102 t
ORIGIN
        1 gatccattat atatagttat aactatggga tactgtatat attacatata atataaatac
       61 atataatgaa ataaaggata tttataaata ttatcatata atataattta tcgtaatcaa
      121 tactttatgt aaatttatat attatatata attatatgat atcctgcacc ttgctttatg
      181 ccctgcttta ttatatttat aagtatatat tattgtatta tttattagca gggcattata
      241 atataatata gtattacatg gatattaaca taagatattt atactagttt atagtggttt
      301 atattatata ttaactctat attatagtaa tgcccatata tctaatatat ataagatatc
      361 ctataataat ataatattaa gatagttagt ataatataat aatctatagt atggtatcat
      421 atatattaat cactatatat actatcagat aggctataat atattaatat aggcccttta
      481 taatatatct agtactgaga ctctagatat atagggccat ctttattata ttaatatcac
      541 tatttactaa tagaatatag atataatatt acaatataat tattaatagg acataaatat
      601 aaatatatat aaacataaga taacccagcc tttaataaat ataataatag ttaatatctt
      661 aataaacata aggctgggta ataatataat attgtaatat atagtatata aattagtgta
      721 tattagtaat cattattggt atattaatat aatattataa tcatatggta gatattatat
      781 aataaaggga taatatatat atatattcct aaggtataat ataagaatat actaatatga
      841 tgtatcctta atataatata aactattatt atatagtgat aacacatgat attattatat
      901 agggattggt tatatcttat tatcatatat ctatatatta taaaatagtg taaatactga
      961 tatcatatta taaatataag tatatatggt taattaatag taaatatacc cttattaata
     1021 attaatatag tatataacca ccatagtata aggtaataac ataatatagt atatactaat
     1081 aatttaatac catagataaa gtaattatta ttatagtata cttaaatata tattaactca
     1141 tagtatatat agtccctggt aataggccta cctaattata atatatgaat acagatacat
     1201 gtaggcctat ataatatata gtattgatat tatctagata tactaattaa tattattata
     1261 attaaactat taggaatata ctatttataa atattgataa ctatattatt attagattat
     1321 ctagcagtgt gttaatatta tatagactta attaaataat ttatattaaa tttatatatc
     1381 taatgctatt gataccttta atttatatta taaaatatat atcgccatag actaaaataa
     1441 catataaatc atgatagatt aacttaatat aataaaatat agaataatat agtcattaac
     1501 atactaatat atcataatat accatatata tatatagata taaccataga aataatatat
     1561 ataataccta ttatatagta atatatatat acatatctta atatagtaat aaggtctata
     1621 taaatacata taatattaac atgtatactt atattataga tatctaatat taattatact
     1681 atagggatta tatcgatatc aatacaccag cataataaac cataatatat agtaataact
     1741 aaatgctggt gtaatatata aataatcctt tattaatctc caaggtatag taataactat
     1801 acaccattat atattattaa ataccttatt aatgatctta taaatatatt taccttatat
     1861 tattaactat atatatatat atggtattag tgctggtata taggattaat atataataaa
     1921 gagctggtct ataatatact tatacataat atagtcctta gagatcaata tactaataat
     1981 aatattatag atttataggt aattccatgt aataatataa tactacctgt aataaataat
     2041 aaaatactat agtataaata tttataccac ataatcctta atatataata tagagtatat
     2101 gtataatcta ttgatatcgg taatatacta tatgataata taataatacg gtatataggt
     2161 ataacgataa tatcaatatg ataatctata gaataatacc ccgatatcgt atatatgtcc
     2221 gtatataata tctaagatac tgtattaaat taataataaa caatacctct tactataata
     2281 tcatataatg tataatctaa tatataaaga tatcataata attcattggt attagatata
     2341 catagtaaat attattatat gcttattggg gtatatttct atcataatag tatagtataa
     2401 tagtggttat aataatagaa tatactaatg caataattac atattaatat agataggatt
     2461 tataatatta tataatctat tattttacta atagatatat taataggata ttatagtatt
     2521 aatcacatta tatctattat ttatagtaat cttactatat ttattatcct atattattaa
     2581 attatatatt cttattttat taataatcca tatacccact atataatatt atttatttta
     2641 taattatatt ttattgtcca aaacatctat tataatatat ttacctttag ccatatatat
     2701 taataatatt attcctaggc atatatataa taatactata atattactag ttattatact
     2761 acaatattga ttataaatta ttaatatatt attctggatt taatattagt tatacccata
     2821 gaattaatac tatatattta taatcttatt aatatctaat atcatataat agtatgcctg
     2881 tactaatata tatatattga tataataata attaattaat aatgtacagg catagagtat
     2941 aatatagtat ttataaatat aaagtaatga ataccaatac agatataaat atttaattaa
     3001 tatattctat gggttatttc ctaatatatt aatataaagt aaaccatatt taatctaatc
     3061 tatatcctta tctttataga ccataataat ataataccaa taatatacca taatttatac
     3121 tttattacaa tatatactat agaaatatat ataagattat acctctatta attattaaat
     3181 actatatatt atgcctatat gtatataaag atctaagata ttaggtattc tattggttta
     3241 taatctatta aatattatta ttatctatat attcctatat tatactatat ttatggtgtt
     3301 attattatat ataataggct atataccata ttgaatttaa tctaatatat ctttataaac
     3361 taatataata atgtataata tgtattatta gtataagata taatatgtcc tagtaatata
     3421 agggcctcat gataataata tatataaata taaagataga ggcccttaac ttattaatac
     3481 taattatcta tataaatata atagggcctc agtattatat ataattaatt tactatattt
     3541 attttatatg taattatatg ataatatatg taatattaat aaatatcatt taatacctaa
     3601 tgtaattata ccttattcta ttttattaat atttaattat atttatgccc ttatatatat
     3661 tatcactatt ataaatagac acgtagatat attattatca ataacattat attagtaata
     3721 gtttatatac ttaatatatg gatccttata atattatata gtatattatt taatattaat
     3781 agataaggta ttattataaa gtatcatata tctatatatc atattctaat aagttatcta
     3841 atacaatata ctatatatat tactataatt attagtgtta atatataata tactagatat
     3901 aatacctata aattactata ataccatata ttaaggatta gtaaatatta ataaaatata
     3961 tatcatatat acccatgtgc ataggtttat taattatatt actatatcta tattatatta
     4021 gcacatgggg tattattaaa tatatattaa taacatatag ttagattatc tctatagtat
     4081 atatatagcc attaggtata aatatctatt ataaagggcc attactaagg attataatat
     4141 attaacttaa tctctagtat atagtatatt aatagccaat gaataatatt atattacaat
     4201 atgcaggttg ttattctata ttatagtggt ttaatggctt attggtataa tattatatta
     4261 attattagat tatataacct agtataatat attatgttat ctttatcata taaatattaa
     4321 tagattaaaa tatacatatt taataataat ataaggtatc tagggctttg gattagttat
     4381 tattatatag tatatttata ttaccaaagc ccatatatat atattatata tttaggttta
     4441 tctactatta tttataatat actctatttt attctattat aactttatat tcatatatta
     4501 tattaaatta tgttaatact atatactata aagtaaataa taataatagt tccatagata
     4561 tctctaatat agcattatat actattaata tatttcctat atttaaatat atatataata
     4621 ttaataggta ataatatatc ctaatactat aaataagaat attataaata gtaaataata
     4681 atgatataaa ctagtattag atataatata tatatttatt aaattataga ttattataat
     4741 acatatatta aaatataagt tattagataa accactaata ctagatatat aaataatagt
     4801 atataaataa aactaaatta ttaatataaa actatctatt aaattaatac tattaatatt
     4861 ctttctttta tttataaata ctatttattt tattcatatt ttattacttt ataatattta
     4921 ctatatgatc atatatattc ttttatttaa tatctatatt aatattcata ctatttctta
     4981 ttaatatttc atattacata tatatctata ttataattat ctatattatt ttatacctgt
     5041 atttatagat atctatttta tatagtcata atatatattt attctattaa tattaattac
     5101 atatatattt attagtattg tgcctaacta ttattatgat atatatatat tttataatgg
     5161 cacaatacat attataaata ctactaatta tataggataa caatatcaag ttaatatata
     5221 aatatgtact ataaataata tatataattc tataattact attaatccct ggagagtata
     5281 ataataagta tatattacca ttgatttatt tatattatta taataatagg cctttatatg
     5341 tccagtgatt atgtttatta taacaatatt agtatttatg gtgcactgga cattatttat
     5401 taatagtatt aggccctaat atttatcata ttaatctaga gggtatatat ctaataacat
     5461 ggtctataag tatataatat ttaatataga atatcatata atacagtatt tatgggtata
     5521 ttatatatat ttatagatac ccaccataat aaatagttta taatataata aggtgttaat
     5581 aaataaggtg ggtaatatat aatatagact attaatagat aataaataat aatataaaat
     5641 aatatatagt gatataatat aatagataac attaaatata taatataata caagttatag
     5701 taaatattaa tcttatatta gacaattata tatcaataca aactataata tagataatta
     5761 ataatagtga aatatatata attgattaat aatataataa ttgataatat taaatataaa
     5821 gtaatagtac atataaatag agaatataga ataataaatt tatattaata attaaagata
     5881 atataatatt atataatatt aatgatagta ttaattattt atgaaatata aggttatata
     5941 attatggtag taatgattgt acaagtagta acttaggcat aataataaac ttatatatga
     6001 atattaataa tggttataaa ggtataatat atataatcaa agaaatatat tataggttat
     6061 atattaagat atatacataa taataatagt acattaatat atgtagtagt atatttacat
     6121 attattagaa atttatatta caaaacatat tattataaca tattaatatg atattctggt
     6181 atgataatgt tatatcaatt aataataatt ggattcatag gttatatatt aggatggggt
     6241 caattatcat attggaggta taacagtaat tataaactta atatctaggt attccatatt
     6301 taatattatt aatatctagg taattattat ataacaattg taactattaa aagattatat
     6361 atagtacatt ttatattacc tataatttta atatatgtag aaataataca tgtatattat
     6421 attcattatt taataaataa taacatagta gaatataatg taaataataa aataatattc
     6481 aacaattata tattagtaaa agataataat aggcataata tttatattaa atatttttat
     6541 attagaatta aataataata tatttataat agctgataat gataatttaa tagaaattaa
     6601 tatattagta acaccaatac atataatacc agaatgatat tatttatact gatatagtat
     6661 attaaaatta ttaccaaata aatatagtgg tttatatatt gtagtaaata gtatatctat
     6721 aataaatata ttatctgaat acaaaatagt aataagtgaa tataaataac tataaaaata
     6781 taatatgata taatcaaata atacaatata taagtatgat atatataggt atacaattac
     6841 caataattga atatataaat tatggtcgtt atattataat atttaatata ttattattaa
     6901 tcatgtattt atatccttat atagaataat ctaaagggac tatttattac ctaatattaa
     6961 tatatgaata atgctatgaa atactgtatt ataggccctc tatccattat gatactatta
     7021 atttatacta tattatgagg gcctactaga tatataggaa tacatattta tttatatgaa
     7081 taatagtata atttagatat tgttataaca ttattatagt atttatgtat tattattgat
     7141 attactatta ttaaatgata ttataaatag tttatataaa tagttagtaa ataatattga
     7201 tagttatatg ataataatga taaataatag ataaattaat attaaattat aatatgatta
     7261 ataggtatat atagaatatc ttaacttatt atattttatg atattaccat agtatttatt
     7321 aatccaaata tcaatattta ctatattaag ggctaagatt taatattaat tatagtaatc
     7381 atatctatct aaggctatat tatatagaga ggtatatata tgtattatat gggcattatt
     7441 atattaggat tgataccgat attattatat aatataatct aatactccat atactattaa
     7501 tataaccaat agataacctt ataatatagt atatatccca ttatttaata ttacctatac
     7561 ctatatataa tctatattta gggtttattt attatcacat aatattatat atacccatta
     7621 ttatagatag attaatatta gtatattatc atattataag taaatctatg tagtatatat
     7681 ataattatag actatcaata tgataatata tcaatccata atactttatt taatatatac
     7741 tcaaggacat ataatataaa tatacatatt actatggtct tatattaata tatgaatatt
     7801 catctaataa ttgtttatta attttaatag gcatttcaat agtgctacca tctcttaatt
     7861 tatatttaag atacatgtaa cgtatatcat tactattaat aatagttttg tatatattat
     7921 tactattgat tttaaaggtt atataatatt ggtctcagat atatgtcata aacatctgta
     7981 ccataccaat catataatat attattttga ttatgattat taataatacg aatattacta
     8041 tttataatat ctttactatc tattattata atttataatt aaataaatat atataatctt
     8101 ggatattaca ttgacagtta tattattata acagattctt atgtatcctt cctatataaa
     8161 ttataaatta tatcatatta ttatagattt gtaaattata ttatttttat attatttatt
     8221 aagtttatgt atatataatt gatatgcttt aacatattta ttataaatag atttactgtt
     8281 taatatatca taattatgat taataaattc aacacctatt cttttatctt ttctaatacc
     8341 tatattttta ttaatacttt ctaatatcat ataatttata taatcattat aattattaaa
     8401 attaaatatt ttattgtatt taaataatgg tatatttgaa atattatatt tatttataat
     8461 tatttctcga tatttaatat tatgaaagat tttataatat aatctactca tattaatatt
     8521 ttgaatatgg aattgtttat gtaatctact atctttaaca tattttcagt atacactatt
     8581 tggattatac aattgttctt ttaatggtgg gtaaacccat atatatccat tgaatttatt
     8641 gatattatcc atatacttta ctcttttata atatatttca ttataatcta ttctattatt
     8701 tgtatgtaat catttaccta tacattatat atcattctat tatatgtatt ttataattat
     8761 aatctttaat agttttatga tatctattat attaatataa taaggattaa aataaccctt
     8821 tcatcgccat agaataaaga tattaagaat catgatataa tacttcttat taatttatgc
     8881 caatatggaa aatgatgaac agaaaccata taaaagatta ccataaaaca taatattaaa
     8941 taagaacctt aagatataat atactgttag ataattcata aataataaaa atactatcaa
     9001 ttacattaga agattataat aataaataag ttctttgtaa taatattaat atataaattc
     9061 tgaatattat ctccataaat aatagtaata ttataaatat aaccaggtgt actattattt
     9121 attaattaat tatatatatt attattaaga ttactataga ttattatata aggatttata
     9181 tctagttatt gcatactagt aaatataata taatactaaa taacctaata atgttgtatg
     9241 caataacaat aataccatag attataataa caaaggatat agattactaa taacttaata
     9301 atacttatta tataataatt ataactatat aaataaatta taaatataat aatgttgata
     9361 ttaatagata tttaataaat agaaatatag tgataaatag cctgtgtatt gataaataag
     9421 aaatataaat aataatatat aatactaggt aataatagat acctttataa atactactat
     9481 atataattac cctataaata aaggattatt aatctctata taatatcata aaattaacta
     9541 tttaatataa tatatggtca ttatcaataa atacctataa atataatatt aatattaggg
     9601 gtttagataa aaataataag ttatatatat ataatccata ctattaatat atataagatt
     9661 ataacaatat accatatcta ctaatattta atatagtcta tggatataaa tagtgatatt
     9721 atattatttt aatctatgga gataaatata aatattaaca tatcatatat ttataagtaa
     9781 ttatattatt atatttcata tatatatata attacaccat gacaatatta taaatttata
     9841 atatattatt aataaattta tccatatata attataatat tataggctaa tccatactaa
     9901 tgtaaatatc tatatattta ccgtatggat atgttaataa tgatttatat atatattgat
     9961 attaatagat taacaataac attataatta ctatcatgta ttactattat aaggtatatt
    10021 atatatattt atgatttata gataactaat atatatatga ctaatattat aacaatgtaa
    10081 tcatattaat attaatacta taggtttatc tatatttaag attatattat aacatatatt
    10141 aattattatt tatatctagt tagaccttat tattatataa tattactaaa tataataaag
    10201 atataaatat aagtactata ttattaaata tatcattagg tatctattac tatatattct
    10261 tatctaatgt aataatatga ctatatacta cattatgtat agtttatatg aatatttaat
    10321 accatatatt gatattataa taatattgat atgctaataa tatagtttta atccacccta
    10381 gataatagta tgttatttta atctatatag atctatatta tcatttatac actattatat
    10441 atatatatga ctattaaata tgtatgtata taactatgta tactatcata tattattata
    10501 ttatattaat tatattagat gacctgtatt gtattatata ttattattta tttatgatga
    10561 tatagccaat attatattat aaacatggta ttgttataag tatatagata tcattgtaat
    10621 attattatac ttaatatata tactattata tgggtattga tatgttagat agattatatt
    10681 aatatatgtt accttattat ttattatata ttactaatat atactataat ttactattat
    10741 atttactata tatttaatca tatccttatt tatatggcat tatgggctat attatcacta
    10801 tagagtataa ttatttaatc taatctatgt atttatatta ttacctttat gggatattat
    10861 attattgtat atatactaat tataatatta gaataccata tcttataata ttattagtat
    10921 caatatagta ctaatctcat tattatatat catattatat atattaattt tatctctggt
    10981 attacattat taaatataac tataatatac tccatagata tataataata aatatagtct
    11041 aactagataa aacttagtaa ttgcatacta ataaataaat aatactatat atcttaaata
    11101 ataatataat gtatggtgtg ctgggcccta tatggttatt tatattaata tcattatata
    11161 gaatagggcc attaatatgg tataaactag taataataga atatagacta taaataactt
    11221 aatataatat catatgtata ataatggttt atatactaat atatgataag ttatactata
    11281 tttataacct ggggctaatc tccatattat aagatatcct caatgtatat atataaataa
    11341 tctactaaat acataataat aataatataa agtatataga gattaataaa ctattataat
    11401 atagataaag taatcataat aatgtattta aatataacca gccctcagta atactattat
    11461 tatatttaag ggagcaggtg gtgtatatat ttatatttat atatagtgag tcttaatatg
    11521 ttattctact ctatggagct tatcttaata ttaataatat atacttaact ataaatataa
    11581 cctagtatta ctatataata taatatattc taataaaggg atataattac tatttaatat
    11641 ggtatatgat tatattatag taacataagg tatacataga tattattata aattagtatt
    11701 ccatatagta taatattgga tataggtata tagtttatat taataatatt tatctccata
    11761 tataatatta tatcctatgt taaatattaa gatactatta aaatatacac tatggtatta
    11821 tattataatg aggggctcta taaatatata ctgtatctat ctatatctat aatatcacca
    11881 ttattacaat atagggattt atgatattat ataggccttt atatacccca tacactagtt
    11941 atagccatag ccctattatt aatatattat tatatactga tacaggttat tatattaata
    12001 ggtatagaat atcatattat tatattatgg tctatatggc tatggctatg gaggaggtat
    12061 aattaataat atatgatata aacctataat tataaactat ataaacctgt atataatctt
    12121 ataaatatgt tatcatggta ttatcaaata ttaatatatt gtactttata ttataatcta
    12181 ttaaataggg atctatggat tattatagta tcattatcta gtatattaaa tatggaataa
    12241 tattataccc tccatatcca tacatatatt aaatattagt atataaagga atatatagta
    12301 tatggactaa ataagtgatt ataatataat ataaatatgg ttaataaata tatatagtat
    12361 tataaatata tgtatgggta cctaattaat agaataacta tatattatac ttatattatg
    12421 ttattgtata ctactaatca tataattata tcttggtaat ataacctaat aatagtattt
    12481 atctctatat tatataaagt agtgttgcta atatatataa atatactaat aatcttaatt
    12541 aactaatgca acactacata tataaattta tggtatattt agaaataatg atattatata
    12601 agattaaata taacccatgg tatctattcc taatataata gtatatatag gtatttatcc
    12661 cttaataata gatattagat tatatataaa ttaacttata ttataaacca gtatattagg
    12721 atatgttatc ataacttata taattaatat ctagatagta tttatatata taatagtaat
    12781 cctttattta ttaactccat agatataata ttaatagtat atataaagtt aagtaattat
    12841 atagatatat ggtctcagtc ttatatctat taatatatac taatactaaa taaaggatat
    12901 acctatatat aatatttatt actataagct ccatagacat atataaagtt aatatactat
    12961 taataagaga taggtttata tatatatata ataattatat atttaaagta ataaggttta
    13021 ttaatattta ggtatatatc tatattatct ctttatatta ttaaggtaaa tatatatata
    13081 tgttagcatt aggtatggat aaattagtaa tattagttaa taaatatgaa atataatata
    13141 ataaattcta tatattagta aataataata aaagaatagg aatatattac attaaattat
    13201 caataatcat aggtatatta ggtatagtat tatcttatat aattagagta gaattatata
    13261 atagtggtaa tagaattatt aaatatgata atgtaaatta ctataatatg gttataacat
    13321 tacatggttt attaatgata ttttatatta taatgcctag gtttatatgg tggtataccc
    13381 ctaattatat attaccaata ttaagtgtaa taacagatat tgtattacca agaataaata
    13441 atatatctat aataattgta ttaatatcat atatagtagt aataaatagc attgtaatag
    13501 aatataatat aggtactagg ctgaacatta tatcctccat tatcaattat aggtacagta
    13561 atagttaata tgatattata tggtttaata attattaggt atatcatcaa taatatcagc
    13621 tattaatttt atgaatatat taatagttat tgatggtata atatatgtat atatatggag
    13681 tattattata acaagtgtat tattaattat ttcattacca atattaaatg gtatattatt
    13741 aatgatatta tctgatatat atttcaatag tatatatttc atattaaatg gagatgtagt
    13801 attatatcaa cacttattct gatatttcgg tcatccagaa gtttatatat taatattacc
    13861 agctttcggt ataatatcta taatattatc tgtattaaac aataaaataa tatttggtat
    13921 gaaatctatg atattagcta ttattatgat atctatatta ggtagtatag tatgagctca
    13981 tcatatatat acagtaggat tagaattaga tacaaaaata tattttaata acttaacatt
    14041 aataatatct ataccaacag gtaataaaat atataattga ataatattat atattggttc
    14101 ttataacata ttatataatg gttatcaatc attaatattt agtataatgt ttattataat
    14161 atttataata ggtaggcata acaggtataa ttataagtat tgatatcata gatattaggt
    14221 ttacatgata catattatat agtatctcat ttccattata tattatcaat tggtgctgta
    14281 atatcattat tagctaggta tattattatt aaaagatatt attggttatt ataatgtaat
    14341 aattaaaata aataaatact ttaggtttat tattattcat aaatataaat ataatattca
    14401 cacctcaatt tataattagg ttttaatgta atgcccctag aagaatatta gaatatagtg
    14461 ataatatcat tgtatggaat ttaatatcat ctataggttc aatatcaaca atattaatat
    14521 tattatccat ataccataaa tatatatata ttattataat gataggttat tctattagta
    14581 atattaggtt atattatatt atagtatatt taatatctta taaatactat cctctatcat
    14641 aatagataat ttatgatata atgttagaaa tatataaaga atattataac tagagaataa
    14701 tatatataaa aatagataat attgtaaatt aatttatggt atatttatta gatatagtat
    14761 aataaaggta ataaaataat aggtatagta taattaaata tagaaattat agatagaaat
    14821 atacatatag aataaatata tagatagttt taatgaaata tatggtatat aaatattagt
    14881 tataataaat atgataccat agaaattaat aagataaata taagtatttt aatgaatata
    14941 tggatattat gataaaataa aagataaaga attaatagta tatattgcat gcatttagat
    15001 attattagaa tatatggtat aaataaatag tatattaaaa taaaggataa taaatagtat
    15061 attatatgaa tataaagata taattaaata gatataaata taagtaatag ataaaataga
    15121 agattataaa tatgataaat atataaatag tattaataaa tagaaataat ataaaatata
    15181 gaattatatg gtattataaa aatatagata taattataat gtaatacaag aatatgaata
    15241 atatataata taaatataag tacttaatct atcatataat tgtaatataa taggttatct
    15301 tagatattaa tatatattat taagatatta tagtattcat tgatattaat aaaatcatat
    15361 aaagatgtat tatattatac taatatattg ttatgtaata tgtctatatt tattaaacta
    15421 ttatatgtat tacaataagg atatatttat aattacatca tattaagata taatatatac
    15481 cccaccataa gatatagata tttaataata cccaactatg tataattata tatataaatc
    15541 tatatcctag taaatatata gttataagat cttataaaca caggcaatac cattaataat
    15601 aatatataat aaacgtatgg tattgctata atataataag actttaataa taacctaata
    15661 gtccgtaatc taatataaat agtacatata tatataatag gtatttaatg cattgggtat
    15721 attattttat attaattcta ttatattata atattgtgta ttatatgtta ttctaatctc
    15781 cagagtctat attattatat aaaatatcac tatatctata aatcataatg catgcactat
    15841 caattatata ttatttagta tattaactta tttatattag tgcatgctat agtatatatt
    15901 atgatatatt taatataata gtcatacata tagttataaa tatattatat tattttactt
    15961 aatatcatat atatagatta ttatatatac aatatatcca ccattaataa tataataatt
    16021 ttataataca atataccata ctatctatta ataaggatag gataagccat attatattat
    16081 catggtaaaa ggaattatat atagttatcc tggtataaca tgcctataat attaatgtca
    16141 taaatatata tatatctatc atgattaata atatatagtt taataataat atatctatct
    16201 ggtatagtta gtattaatat aaacatgata ttatctttta tctacatatt tatgatatat
    16261 ttataaacct ataatacaat ttatattata ataacatatc tatcattaaa tcctagatta
    16321 ataagtatat aatatcaata aataatagta gtaaaatata tatataatat aataataaaa
    16381 ccatatctaa tatccatata aacctagtat taatagccaa tgccttatta tatataaatt
    16441 aaatataact aatattatag ggtaccttat gtccgtataa tgctatagta atatattaac
    16501 gtatctataa tattatatca atatattagc atcgtatatc atggacataa ttataatata
    16561 tatacaacct attattagat atatataata ttaataaggc caccatagta aatagtatat
    16621 tataaatatt aatccctata cccctattaa tagataatat tatattacta tatctcccta
    16681 taggatacaa gatgcctaat atgtatatat atctataata tactttaata tgtattatac
    16741 tatatacctc tattgattat atattagatt attagtactt tatgaatata tctatggata
    16801 ggcctataaa tatattagta tatgtagttc tggtttatat ggtataatat aatatatgtc
    16861 taaggtctaa aatatatata tagtttataa ttatcttaga tataataaga tatagattat
    16921 agattaatta ataataaaga atatatatga ttataatata gtaatttaat acctaatatt
    16981 tatatttacc tttaatatta tactatggag tactaaatat tagatatggt attattttat
    17041 taatgtataa ctatatactc tattttatac ccatataata taaactaagg taagaattaa
    17101 tattaagata atataaatat atgaatatca atatatataa atatctagga taataaataa
    17161 agaattatat ggaataaata tatggtatta ataaataaag atattattgt atggtaatta
    17221 tatagaatat taatactagt ttatgggatt atctatatta tgggctataa cctacaatta
    17281 ctatatatta taatatggat ttaataccta atatactata tagataccag ggcccttatt
    17341 gataggaata taatagatta ttatgccctg gtataccata aagtaatatt ataataatat
    17401 cctatatgat actaatacct atactatata gattgataaa tactattatt atagggccct
    17461 agtaaatagt aaatatatat aataaagggc cctatctcca tgatcataga tctatattaa
    17521 tatatatatt tatagcctat attatgccct ctcttgatac tgagattatt aataatatat
    17581 atatcctata ctatagagag ggcctattaa tatatactgt attattattc tatcattata
    17641 ttataggata tgttatcatt atagatatta cattattata tatattaaaa tacaatatat
    17701 atacatttta tcatataata ttaggtatct atatgctata tcttaggtaa tataatatgc
    17761 tatctatcgg gtataatata tcgttattat tctatcgtat ctatatagat agacaccata
    17821 tatatataat ttatattaag atagaaatat aagatagaaa taccatatta ttttatataa
    17881 tatttagaaa taatatatca atcttttaat ttatcatatt ttaatttaga tacttttaat
    17941 ttattcattt tatatttatc attattttct ttatcatcat ctttatgata atctttatct
    18001 ttatttatta tctatatcta aattattcat attcataata ttaatattta tctatttatt
    18061 tacatattat atgtatttct agtaatatta ttctattaat tttatatatg tctttatttt
    18121 tattatcttt attaataact tttaatcata ttaccatatt aacttaatat taaatataag
    18181 gtaattagaa tactaggtca caatagattt atatagaccc tgttaatatt tattatataa
    18241 tatcctaata ttgggtgtat atatctatat agaattaagt atataaaata attacataat
    18301 atatataata gggtacaata tcatactaat atatcccttt aatataaact aatcctatat
    18361 atattatatt tataaagtat ctattttatg ttatttatca ttatatggta tatttaattc
    18421 tatatattat gttaatatta ataacgatat cacaggccta tattgatata atatctaata
    18481 ttatctatgg aggtatataa tactacctta tcttaatatc ataatatgga atttaacacc
    18541 ttaaatatat agatggataa aatataataa taacgactat aataagatat aatatattta
    18601 ctaatctatg gttattccta ttactatatc aatattatat ctatagacta tggattatat
    18661 attaccaagg atatataaat ctagtgtgat aaatagtaag ttttaatcta ataaaataat
    18721 catatatata tagtaatata gtatattata gtaattaatc taataaatat gatattgtaa
    18781 tatagacatt aataattata tatatatagt ctatagagtc tattgatatc actatattta
    18841 tgatataata tataccttat aatactatac tttactataa atatatatat atattagatt
    18901 ataaacccct ctatttacta ataatctata tactattgtg agggccccta ttataaggat
    18961 atattattat cttaggtatc catggggccc tctttataga ttactaggta ttattatatt
    19021 gatttattaa tatttgaggg catataaact agggaatact atattaagta attatatact
    19081 tatctttatc ttaaggccct cttacctagg gataaatata ctaatataag ataatataag
    19141 cactaatact tattataggg gataataaat atataaatgt aatatcttat ctatatggta
    19201 tatatattat actgtaatct aatagtttat attatttatc accctttata atagtatata
    19261 tacagtactt tatgctatca gtaataatat atgatcccct atatggtatt taatattata
    19321 atataattat actttatcat catataatct ataaggtagt attcaatata tatatatatc
    19381 atattagtgt aaatatacta tattattata ttatgatatt attatagata tataggtata
    19441 ttatattgac atagtgtata gtatatctta ttttaatatc tatagtatta tttaacatat
    19501 tattatataa tatatgttgg gtgtttattc taattattta atatatatat atttattaca
    19561 cccaacataa ggtatcatat tgttatatat tattattagt acaggcatta tataattatt
    19621 agttatagag atattattat tcatattgtt ataataagtt aatacaatat cttaggtata
    19681 tattaatatc tatagatagc caacatagta ttattattat atattaactg ggctctttat
    19741 ctatggatta ctataatatc acggtattag ataataatat ctataattct atatttacta
    19801 tatgtatata taagctttag catggagata aagtgattac taatattatg ggcactagtt
    19861 atttatatta atattttaat gtgcccatat cactatgaat aattatataa taaaatatta
    19921 cctatcaata taagattatt aatgcagtgg tatttaataa actaataaat atatattccc
    19981 atggctataa ataatattag taaatatatt aatacgttac ctatcgatat agaatattat
    20041 gtatatatat tattattata gcccaatagt atagttaata ttatataatg tatatttata
    20101 ttatcctttt ccatattatt agatatatca ttattatact atttaatagg tattatttat
    20161 ttatatataa tataataaat tacactatgc caacataata aatacctgta ttggggtata
    20221 ttttataaat atatattata tgggcataat catctatggt cgttattaat tatttaatgc
    20281 taatggatta cctaaaaata tatattatat ttaaatttat acaccattgg ctatatttta
    20341 tcaatatcta tcttaattat catatattaa atttactaat atttatatta tatcaataaa
    20401 ccctagtact aataatagat attaatattg tatcgtaaca taatattagt aatacggtca
    20461 ttatatcgta ataatatcta cgtaatatac atatacggta aactaataat atgctatcgg
    20521 acatatatat aatagtcggt ataatatagt aaccgataca atagatatta atcattaata
    20581 taaatatatc acaccttaat atttctagat gatactaaat acttataatc attactatta
    20641 tcataaatat ggtattataa tatattatta tatgttatac tggcattagt taggaatata
    20701 ttatatttat ggtattctgt atattagatt atatatgtct aattagtata ttaatcatta
    20761 tatttactat tacctttatc aatatataat atccagtatt tcatatatat atataattac
    20821 tattggtatt aataagccta tattcatata ttactaatat tggtatttaa tgatcttata
    20881 tatatttata gcaatactct atagccatgc actactaata acatattaat ataaatagca
    20941 tggcataaga atataaatat gttataataa tgcctttaat tatataggtt tatccatact
    21001 tatatttata ttgtgatatt taatatatgt tataattaga tattactata ttatatcgat
    21061 acggtacatt acgttatatt ataatatcgt ctaatactgt ataataccgt atatatgtac
    21121 gttcatagat tattaatacg atagatatat atcgatataa tgatatacgt acatatatta
    21181 ttaaattata ttgtatctca tcggtattat tataacgtat tggtatatat tgtattatcg
    21241 tattatatcc tgtatcatta tattatatta ttatatattg ataccctata cgatagatta
    21301 atatcattat taccgataga ttatatatta tgtcgatatc gatattcaat attaaggata
    21361 taatgtaata tacggtaaac tatataatat ttatatttat acgtaatgct atcagatatc
    21421 atatataatt atattaagat attatattta ttatattagt attattagtt aagcaaaccc
    21481 caatatatta ttataatata tttatataaa ggtataataa cttaataata tctccagtga
    21541 taaaatatat atataattat ataatatgat atttaatact gtaggtacct ttatatgata
    21601 tttatatata tttatttatt acttaatatt accttagata gatttatata tacaccttgc
    21661 taataaaata ttatatatat agttaaatta ttaataacaa agcaaggtgt tttatctcca
    21721 tagtctttat tgtaaattaa tatatattta tataatactg gagatatagt ctaaggtaat
    21781 atattataat attaataatt atatactatt aatcacttta ttaggtatta gtatatttaa
    21841 cggatatata ggtaattcta tattataggt aatctatact atattaaata ttaggtatta
    21901 tcatgtatta gtatatcata tatccttatt ataacatatc aatattattt aataatggtt
    21961 tagatacaat attatttata tttatatggc cctatactat ttataatagt atatctagag
    22021 gtattctatg atattatagg ttatattatc ttatcttagg tatataatct atcaataatc
    22081 attatttaat aatatatata atatcataag gtcctaacta tataatatat tatatttata
    22141 atatctatgg agcctattga taatattaat actagatata gaataaatat ttatgttgtt
    22201 ataatattat aaactattat taggtattta tatcactata ttattattta ttagtaaact
    22261 atatgatata aaatatatta tagaaaatat tagtaatgat agatttataa taaatattaa
    22321 tatgataata ccttgtccat tgataaatat tatataatgt tataatgata ctggtgcaca
    22381 tatttattat atttatatat gtattgtagt gcaccagata ataatataat agtaattatt
    22441 tatggtatat ttatagtata ttaaaatgat gataaatata ttattagata atatttattg
    22501 gtatttattg taatatctga taatagtata tttatgtata tgtaaaccta ttaataaaat
    22561 aatgattata ttaaataaat taatagatat tataacccat attatatgtt tatatgatta
    22621 ataattaata gattagaata tatattatgt gcccatattt aataaaatat atagtaaagg
    22681 gcacatctag ctagtattat aatattatat atagatctag tgggatgaaa tataaatata
    22741 aacctaatac ctatattatt aatatattaa attccatagt ttagagatat atatggtata
    22801 taggtaatat tgtatatata taaatctata gggataaagt atagatatat ttaatagtta
    22861 gtttatgata taatatatag taaattattg gtatataata tatatatgag actatatact
    22921 ataataatgc caccagaata acaataatat aatatataat aatgtcaggt gctattacta
    22981 aatataatat aatattactg cacctgacta tataataata taataaatta gatatcatta
    23041 tatgttatat gtagtattat aggatatagt tagtataaat attccctata atgatatagt
    23101 attaggatta tattgaatta gtataatatc aaatatcata ttatggcatt attaatatat
    23161 attaagatat aatattaact agtattataa ttatgtatat ttagtaatcc atataatatt
    23221 atcttatatc tccattctat atataatagt atcagtatta ggtattatta atctatagta
    23281 ttataacata ttatattata ttatatatct cactattaat atattagatt tatataaaca
    23341 tatttaatac tttaatataa tatatatatt tactaataga taatgtataa taataatata
    23401 aatagatata taataaataa taaactaatg ctaaggttag gtataaatat atgataataa
    23461 taataatata ttataaattt attgtattaa tattatatgt aatattatgt aatatttata
    23521 tttatattta tgtctttatt gtatttatat tattataatt tattatatat tatataaata
    23581 cctaggataa ataaacaata tactattagt ttatcttata aatataggct ataatataca
    23641 gatattataa tagtaatcct tagtatatat tatatattaa tattaataaa ttaaaggatt
    23701 ggcatatagg tatttataat atacttaaat taatatggag ataaatatta acattagata
    23761 aatactctat accctgcatt ataatataat atagtattta tatttaaagt aaatatatca
    23821 ttattaaata taataatata gtctatataa tatcatatat gctagtttaa taaatatata
    23881 aagtatttac tatattaata acttatttat atatataata ttagtttaat tatgataata
    23941 tatagtaaaa tatagattta tataaccata aatatggaga atgcacccat attatatatt
    24001 tatattaatt aattattagt ttaatgggtg cataaataat atataaatac ctaactttag
    24061 atataatatt atatatatat ataaaataac taataataca ttaataaatc tatggagtgt
    24121 agtttacttt ataaatctat agtgtataat tatatcctta ataatagtaa taaatatata
    24181 ctaatagtaa taatattaac aataatctat ggagataaag aagggctatt aatctatatt
    24241 tatatacata tttattaata atatagccct tcagatataa atctatgcca ttgcccttaa
    24301 taaataatat aatataaata tggcaatggc taataatata ctatggagat acccatatta
    24361 agaatatatt attaatttaa cccatagata cctatagtaa atataataat aataagttaa
    24421 tctattaata atctaaatat cattatatat atataaatat agtacttata ttattatagc
    24481 aataccataa atatataata tttatataag gtattgattc tgtatttatt gataaactat
    24541 atacttatag tttatattat attattattt atctatggtt atctatacat atataatatg
    24601 atatattaat agtgtctcta tagatatata ttagtattta atctagatag gtttatatat
    24661 gttatttcat ctctataggt ttatataata ttatataatg aattaataga tatattaatg
    24721 aatggccata tatccataat catgatattt attagtatag gtactattat ttatattatt
    24781 atataataag gtaaatctat aggtttatta tggatttaat atatatttaa atatactatt
    24841 attatatata gccctgcata actataatta ttaatataaa tagcagggct aggtctccat
    24901 agaatatata ccataggtta atataatata gtaatagtat ataggtatta ataatatata
    24961 aatgagtata ttttataata tactatatat actttattaa ggtaatatgc agggttaaga
    25021 atagtgtatg gctaataata aatatattaa ggctatagat tatcttataa aggtatatat
    25081 ctatattaat atgtacatta tcttaatatt tatacttata ttgatattat tataataata
    25141 ggtatatatt atattaagat attagatata tagcccataa tattaaatag atatagaata
    25201 tagtaaatta tggtattcct tagggcctta tatatatatc tattgtttat ttataatatt
    25261 atatatagat atagggaaat ggttaatatt agtttattta tatatatgta aagctgtata
    25321 ttaattaaat aatagttata aatatccata tatgaataca gctttactag tataaggtat
    25381 tatttaatat attactatag gatataccca gcactaatat atatttatag ttaatatctt
    25441 attatggtat tatattaata tttatcataa tagtatattt tattaataga tattgttatt
    25501 ttatgaatat taaattatat gatataataa ttagtatggt atattaatat gaaattatat
    25561 agaatatcta tgataataag tagtaaataa agttataatt agatattgta gaaattaata
    25621 taatgtaata ataagtaata tatgatataa atagtgattt aattatgaat ataataatat
    25681 gaaattaata tagaaattat atgaatatgt attaaataga aatataaata gattaagata
    25741 gaatatataa aaatataaag tatagatatt attgtatggg gtaaactatg tatatttatt
    25801 tatatgaaat atagtatatt agaatatatt aaaataataa tatagtatat atagataata
    25861 ataatgatag tatagtacat attataatat aatactagtg tttagattat attaatttat
    25921 ttataataat attatcagta tggtatggtt tatataattt caatatcaat attctatata
    25981 aatacataat tacatatata aggtattgta tgccatctgt attagttata tttatatttt
    26041 attaatacat agatttatat attattttta tagccttttg tattactatt attattttat
    26101 taatatttag attatattat accaactaga taaagtacta aatatcaata tatacttaat
    26161 attgtaatta tgatattata accatatcta actaatacta tatatatata taaaggacat
    26221 attatattat aagataaagt attaatattg tatataaatc tatagagtat aaatataaga
    26281 ttaaatatca atataaatct agtgtattaa ttaggtatat aaagtattaa tagtctaaat
    26341 tatattaatc tatacagtat ggagtataaa tagaggatat atgatatgtt atgccctcat
    26401 atttatattt agtatatctt attttaacgt atcaatatat cgtatatgga tctataatat
    26461 ttattaatgg ttattctata tatccttagt gatgggtggc atatattata tgataatcta
    26521 atggtatata attatataaa taaatatgta ttattgcatg cctatatcta tatatagcac
    26581 caaggccatt gttatttatt attatagact attaacttat atttatttag tggccttggt
    26641 ataattatta tattattaac tacctatatt atatattatc ttatatataa attatatcaa
    26701 tatagtgatt ataatatatt atattaaata atgtttatta cctatcattt attggtttaa
    26761 tagaattatc ataatataag ctatatttat atctgtacct gcatattaat aatataagat
    26821 atatagtata aataaatata taatgcaggt actaatatta ccattttata ctattatatt
    26881 atattttatt agtatcctat atatgatatt gtattatacc ctagatatta gatagtatta
    26941 attatcatat attactatta tatattattt taatagacaa tataccaata gatagatatt
    27001 taatattacc gtgatataat ataaataacg aacataaata cggatatcac ggtattacat
    27061 cgttaatata tatttatact ctatagatat aagataacaa ataaggtcta tggagataaa
    27121 ctactattat tacataatat tatatatata taattatatc taaggtctcc attattatag
    27181 ttattattta tatttaatta taggtattta tataggcccc ctcatattat taatatcata
    27241 tatattggat atacataggg gccttgatca ctggttaggt acttataaat atatataaat
    27301 agttattata ttataaagta tatatataaa attataatat tgagataata atagaataaa
    27361 actatattaa aatatagata taactattaa ttataacatt taataatatg attaattata
    27421 tataaatata cctaatacta tctatggggg gttatcttat tatataaagg gttgcattaa
    27481 ttaatttatt attattatat ttatatatag tatagcaaac ccttatttat ctatggagat
    27541 tactattaat attttatcta actagattta taccatacta atagatataa tataggcata
    27601 tagatatagt attaaattaa tattaagata gtatacctat gaatatatat agtaaaatat
    27661 agaatataaa tataaccatg ccatatcata ataatatata ctaaatattg aataaactat
    27721 atataactct atgtataatt ataggtatat aaatattata aaggtatata gatagtctat
    27781 tttaatatat attaatctaa gatatatcct ttactattat tatatatata gatataaatt
    27841 ataaattatc atataatatt aaatataaat acttataaat aatccttaat attagtatat
    27901 caataaataa ttgataatat ataatatcga aaatattcat aataatataa tatataaata
    27961 atgtaaacct attataaata tagtttatat aaatctagat attaaatgta aaatataaat
    28021 aaaaataatg gatattgtat agacaagacc attaaagtat cattataata ttaataagga
    28081 atcaatatat taaatattat taatatagat atactcattt ttaattaaat gtagtaatat
    28141 gctcatatta tttaatacta attataaaga tgatattatt aaattatatt attgtatata
    28201 atagtataaa tatgaagtat tataaaacct tatattatat ggtaataata ttatagatat
    28261 ttataattat ttataatacc taatatgtac tattaatatt aataggatga ttagaccatt
    28321 ataataccta taaagataag tgaagaaata ttaataaaat attatattat cctatatagc
    28381 catactatac atattatata ctgacctata gattattaaa ttataatatt aatagtggcc
    28441 attactgtat ttattagtat atatatagat atctataata tggccactat atgtatatat
    28501 cgtatttaat ataatattat atggtccttt attatgatat tgcatgacta tctgtattat
    28561 tatataagat ctaagatata aatatgaata tactatataa ttctacatat cactattatc
    28621 tggtatattg gctctattat attatattgt attaatatgt atttatagat ctatattata
    28681 taactttatc aatatcaact ccatattata atttatattt actattaaaa tacacatgtt
    28741 tatatttata tatcttattg ctattcccaa tatatattta ttagtattac tatttattat
    28801 attgtggctt tgtatatata aatctatttg gataaaatta tattaatatc gccattttat
    28861 atataatact gattataata atatttataa taatatcacc taggcattaa attatcacta
    28921 tttaatatta taatatcagg gatacagata ctattaatat ctatagggca ccattacaat
    28981 actattatat tagatatata ttatatttat aactagtaat ggtgctatta tattaatatc
    29041 tatggagata tctctatttt attaatatat ataattatgg gtattataat ataatattta
    29101 attctatata atataatatg tccttatata catttataaa tatatattat cctatagtta
    29161 gtatatagat ctatattgat gaaaggtata tataaatctg tattgattaa actatactat
    29221 aaacctatag agcataaata cctaattata actatagtaa atatatgata tatgatctat
    29281 tgaatactat attacgttac ctatatacgg atattaatat attaatctat gatatcgtat
    29341 tatatatacc cgtatgtatc cattattata aggtttatga gtatataata tattataagg
    29401 gcccatacta gtatttaaga tagatataat atatattata atattgtata cttgatattg
    29461 tttatattag attatgggat attataatta ttaatagtta ttagacatat atatatacct
    29521 ataggcctaa gataatatat tatgaaatat caatataaat acactattaa atacatactc
    29581 ataatttaca ttttatactt atatccatat ttacctatta atatatatat attagaatac
    29641 catactatta gttaatacat actaaaccta taaatattga tatataatat tatatatata
    29701 gtaatagtat ttatagatag atttatatat attatatatt ttaatagtaa atattatcct
    29761 tgtatttatc ttataatatg atacttagcc tattaataat atcctagtta atgatatata
    29821 tttaagaggg cattaaggta atataaggat atcatagtgt tggtaatatt actattttat
    29881 tatatattat tttatgataa ccaacactat ataaggcccc tagtataaag tattaataat
    29941 gaaataatac aaagaatata gttataataa tatagataga tttataaaga aggaattata
    30001 tatatttcta actatacata ctattaatat gttgccattc atagccccgc atttatatta
    30061 taatattatt agctagcggg gcatatatta aattattgta tatggcaaca ttatatatta
    30121 tactatatca aggtaaccaa tacaatatta agatataata tactctaaat ctatccttaa
    30181 tatacctata gattagtaga taaactatta gtatttatat cctctatgcc aatatttgtt
    30241 attatagtct ccataatcat agattaatac cagtgccccc atatactaat aaatatatca
    30301 tggaatagct aataaaggta taagcatatt atataatgat tactattaat gccatgtgaa
    30361 tatatattca ctattataat gatattgata tacttatatt taatagatta atataatatt
    30421 tatcatataa taaggtttta tcaatacagt ataatataat aatttatcta ttaatgtaat
    30481 agtgatattt atatatatta acatatgacc agcaatagta attattatat aataaatatt
    30541 aatattagtt tagtatgatg atatttaata ataaggatta tattttattg gttacctctt
    30601 atttctatct aatatatgat atttataaca ataataataa taataacatt aactatatat
    30661 tacctatatt tatattagtg tatttatcta tttatagggt tttaacccat ctagatatat
    30721 acttatttta tattagtatg gtatctatgg agtttagtat actatatagg taaatatgct
    30781 atattaatac atatatataa taataggtta ttagattacc ttaaatataa ttatagtatt
    30841 attatataga tagggtagta taattattta tatatactta atagtaccta gtattatatt
    30901 attaatcata agttaatata tcccttaaat atagatatac cccatagata cctaatatta
    30961 tgattactaa taatataaat taatagatat ttaaacacag tgttatgcta atatcatcat
    31021 aatcatatat atatatatat agtaaaccca tatttatgat aaactattat atattattat
    31081 attctatgat ttatgatata ctatattact atttatctaa tactttatat tataatatta
    31141 tagatatata ctaaatatcc tagatacaat atattctatt ttatataact ttattaaata
    31201 tcatatatat ttattttatc gtatttaata tatcataaat taattcatta ttattctttt
    31261 aataaactat tatattttat tctatatatt tactaatcat attatattct atttataatt
    31321 attatagtat atttattatc aatatgaata tatatactag atcttagata tatataatac
    31381 tatatttaac tatggggttt atctatatta taattaatga ttatactaaa tatatacaat
    31441 tatacatata ctagtggtta ccttaaatat atatttatga ccttattact agctctgcta
    31501 tatttatata taaatattat tagtttgcag ggctaaagat atatatatac gatatctaat
    31561 gtcattccat ggttataggc atgcaataaa taatcattat taacaaataa atcataattt
    31621 actgtttatc cataccaata tctgataaaa tacttgatat tatataatct ataataatct
    31681 aagtaattat ctaataaagg taatcctata tcataagtat aatatcttga tatttatata
    31741 ttaatattat tatatagaat ttataaatta tagatataaa taaaagtata ataaatatta
    31801 gtataataaa ttagtaataa atataaagtt ttaattaaat aaatatatat tagatttata
    31861 ttatatcaat ccttatccat atatatatga ttatattaaa tctatagcta gttatatcct
    31921 ataaataata gtaatatcct atacctttgt aatatatatt attataagta tttataaata
    31981 ttaatataaa gatgtgggta tctatataat acaatagagc acaacactat atatatatat
    32041 ttaccttatg ttgggtataa aatagtaatt ataatgtact aatattacct atagaatata
    32101 ataatataaa tataacaata actaaatggt atgcaatatt aatataaatc tatggtaaat
    32161 tatcatattt attagtaatc tctataatat tataattata tatatattat ccagtatacc
    32221 atatattatt atataataaa tattaataag gccctttaat attatatggg ggtgtaaata
    32281 tagatatata attactaata caccccatat tcttatctct atattatggt attatatggc
    32341 cagttaacac attatattat attttatcaa tactggccat actatatatt taatataacc
    32401 atggaatcat aataataaat ataatactta tcccatatta tagctagtat ataagatcat
    32461 tatataactt ctattataat attataaact attagtagtg tgcattaata aatataaatt
    32521 atagtaaatt atatgaataa gaatatattg atatatagat ataatgttat gaattatata
    32581 gataaatatg aattaatatg taatatatga ttataaataa gaataatagt atataaattt
    32641 atgataataa atagttaggg cattgcatta aattatatat tttaattaat atatattcat
    32701 taatattaga tagtattaca tttatatgat tataataaaa tataatatag taatatacct
    32761 aataatattg taatgtacgt taatatatat ttaccgatca atatattata ttacctatat
    32821 aacgatacta tattattata cgatctatta ttgatacgtt atattatatt aatagcttta
    32881 tctaactaat aatcctaata tttatatggt tattattatt tatggatatt tattattata
    32941 ctttattata gggtatataa cattatatat agataatata ttaaataact aggggtctta
    33001 atgttgttta tatatactta tattacatat attttattaa tttactatat tttatattat
    33061 aatgacaatt aggatattat actattatta tttttatcaa tagttatact acctttataa
    33121 gtattaatat atatattata tagtattctt atgatatatt ataccattac caatatagtg
    33181 ttattatatg atatggatat aattataaat aggaatatat atattaaatt agtttatatt
    33241 atcttattat tatagtatat tatattactt attattataa tttatcatta atatatactg
    33301 ttttaaccat acagtcacat cctatattat atatactatt ataattatat atagttattt
    33361 cattattaat agttccatat ttatctgagg gcctattgta tcctaataat atattatata
    33421 tactgtaggc attattaaag atatattatt attttatccc tctattaata tgggccctta
    33481 taccatgata tgagattatt aactagtata tatgccttta atatataact aatactaata
    33541 ggatataata gtgttaataa taccataaat aattactatt atattcatat attacattac
    33601 caataaattc actaatatct aaaatattat catttaatat aatttcctta tttatactta
    33661 atattcatat tattactatt ataattaatc atacattatt ttcaatataa tatacaattt
    33721 tatcataaat attatattta tcccaagata ttctatttat tatcataaac ttattctata
    33781 tttcactaaa atctatatta tccataatta tatcatattt aactccatag gtttatacaa
    33841 tattaactaa ttatatatct aataaactat agtaaactac ataatattat aagtacatat
    33901 tatttatagt attagaggat aatataatat cctataaata tgaggttatt gtaatatggt
    33961 aatatatgga gtctatagca tttgttaata ataaataagt tatatatcta taaaataata
    34021 atacaaatgc cattaataaa tctatgtgtt attataaata tatgttatac caataataat
    34081 ttattataaa ttaattgtaa tattttattt aataacatta ttatatatac ttatttatat
    34141 taatgcaagg cttagacata gatataagat attatttaaa tatagattta tcataaacct
    34201 agtattatta agatgaggtg tttgttatat tttatttata tattatattt agtattatta
    34261 cttaggtata gatcttatta atatagttat atcatataat tagtactaaa ccatactata
    34321 ttagaatata tcattataat atttattaca taatatttat taatcatata ataccatgcc
    34381 ctccatatta tataagtata tttagtatta atttatagtt aagggcatgg ttagatctat
    34441 ttataatata ctatataata taatagccca ctaataagaa tataatatta ataatgtaat
    34501 gtggggctat aattcctata gtatatatta tatataagat tatcttactt tataatatgt
    34561 tatattaata taaccaagta aatatgattg atactttata acgatacctc agtgatatta
    34621 ttaataaata taattaaatg attaatataa tccataaata ctatttataa acccataaat
    34681 caatatatat tttataataa tatataataa atgataatag gtattagtat aaagataata
    34741 taatctctat ggtattaatg tatttatatt tatatgttta tatccttaat atactccatt
    34801 ataatataat atatcatagt ataaatatta ggtattaatt cattattaaa taatatatat
    34861 tactatatag ggattagtta tactattagt taaaatatta atattaatat aataacttta
    34921 taattagtat attattacca ttactattta tgattattta tagtaaatct atactaatat
    34981 ataatataaa atatatacat aatattgaat ttactatact cactatataa tataattatt
    35041 aataaaggct ccataaataa agtaccctat aaatatatct aatattacat tattcttatt
    35101 aatattaata caatacttat attattatat actatatctt attatactaa taaatatata
    35161 taaatgtatt aacagatcaa tatatagata actatattat aatgtatact atattatacc
    35221 catacctaac tatattacaa tattagatat tatctctatt atattaagat atattatatt
    35281 tactatttta tataaattta tataccatat tttatactta ttattattta tatctagtga
    35341 attcatatat atattcattt actattctaa tattatttat ttctttatat atttatatca
    35401 ttaattacat tatattcaat atattattcc atataaatac atgcaatatt ctattattat
    35461 ttctaataat gtattataat ttctatatta ttaaatccac tataaactat ttataatata
    35521 tacaataata tcatatttaa tttcaatata ttcatatcta actatatctt attattacca
    35581 tattattaca ttattaacta gtgggcccat atataataac atgcccttat tattagtatt
    35641 aagtatatat catattatat tattgtgggc atgttaaggt attgataaag aattccatat
    35701 tgatacttta tagtaaatta tataataatt tacagtatca atcatattta tatttatagt
    35761 gataccatat ttatatataa atacattagg tatcatcata atatatataa tttcatgtta
    35821 ttaatctata ctatttatat tatcataata tatattatta gtaatgggca ttgttaacag
    35881 atatccataa ataaatataa tattagtata aatacaatgc cctatatatt atagatgata
    35941 ttatattaat taatagtggt tattctatat agtttatatt catcattatg gtatatatta
    36001 ttattattac taattatata taacctagat attaatcata cattataaca taataatcat
    36061 aaattatata taattataaa tatatactat ggagacctat aatataatat cttataatat
    36121 tactatataa tggtttagga ttattaacta tttatatata tttattacta atcattatta
    36181 taattaaata aacctataga tattgttata taaatattaa gataaatgta tagatagttt
    36241 aaataaatat tataaattat agtaattatt aaataaatat acataaatta tataaaatat
    36301 tattattaaa tcttaatcat tatcatatat atctagatag taccgtatat cttagatcag
    36361 aatattatat cgtggtctat caatattact atattataaa tatggcatat gaccatataa
    36421 tataatatcc tgtagtttat aaatctaata ataaggtata ttaaagggat gatatatgta
    36481 ctatggtatt ataaattata tatctagaac taatagttta cataagtata tatagtattt
    36541 agttaattaa taatataaat atatagtgta tcgataatat aatattgtat taatagtgta
    36601 taatctatta gatatcatga tataatttaa tatggtaaat gaaagtagaa atcataaata
    36661 ttcaataata agatatagat ggtgataata tagattatat atatttagat ctaatgtatt
    36721 attatattat tataaggcat taatttatat atattctatg attgtattat tatttgtatt
    36781 attactatat tattaatcct ataggttaga gctggtatta ccttattata attaataaca
    36841 caatataata atttataaat attactaact ttatatttaa tatcagcaat accacataaa
    36901 tatacatata atataataaa taatagtggt attgctataa taagtattta tatagattta
    36961 ttattaatac aatataatat aatagtgatc aatatactaa atactggtta ttaatacata
    37021 gtgatataat ttatgatata cttatccaat accatatact atctataata taggcataca
    37081 taatatacta ttttatctta ttaatattct atcgtacatt atatttataa tcgtaataat
    37141 atcgtattaa tgccatatat ctccgtatcc ctttatatac gggtatatat tcgtatcaat
    37201 aataacgtgt aataataata ccgtatatca ataatatcac tataaataaa tatataataa
    37261 tcataatgta tttaatctac tagtaaatag actataataa tataatattg atactatatg
    37321 aatataaata tatataatat ggtattatgg gcatataatt ataaatatag tatatagaaa
    37381 atatatatag atttagtatg gtgtattgtt attagatcta ctatatggta ttaactatgg
    37441 aataaacaat agaaataaat aatgttagta atatataaat gaaatattat gataaagtag
    37501 ataaataaat attagaatat gatataaatt ctattaataa tcatattaaa ttcatataaa
    37561 ttattactgt taatatagta ttatatagat atagatatta ttgactaggg ctatatatta
    37621 tcataatata caatataaca tataagaatt aatatatatt tatatttaat aaggtatttt
    37681 tatattatac atcatatatt ttattataat aagttatcct atagtaatct atataattat
    37741 atacatattg ataaggaatt aataaatacc tatctttata atattatatc attattactt
    37801 ataggattaa atatgggtat tctatgtata atcttaatat atatatttac tttatatata
    37861 gtatatggta atcatagtat taatacctaa ctatagtcat ataatttata ctaatatctc
    37921 catagattag ggattactat aattattagt gagataaaag agggtctgtt agctaatata
    37981 aatataatta ctttatgcac ctcatcacta atatctagta taatagataa ataggcatat
    38041 aattattaat aaattatgag gtgctatatg atatgataat atatatattt atgcaggtca
    38101 ttattatata attatcattt aattaacata taaatatagt agatattatt atatacttat
    38161 agtgggcatt tagttattta taatttatta gtttatttta tattattatg cccactagat
    38221 attattatag gtattactga ggtatggaga ttattagtat atttattatc ataatattaa
    38281 caaggtattt atatttatag gatatattat attaggttat tatattaata ctagaattat
    38341 gtatataaat atcattactg caccattata atagtgtata taaatagtat ataaaggaat
    38401 acatataata atatatcata atataaagta atatatatat atactctcac tataatatat
    38461 ggttatgggt attatattat tatattatat aaggtattaa cccatgaacc catacatata
    38521 taaatatgta ttataagggt tcatatggct ataaataaga ataatatcac cctaatgcct
    38581 atattacccc accatacaat attatattta tctctaccta atattattat gacattaaat
    38641 atatatttat caaaggttgg catttatata tataatacta tacctttaga taaactatta
    38701 taatattatt aaattattag taaaagataa gatatatggc atataaatat aaatagtttt
    38761 aattaaatat ataaagtata ataccctata aattacttat tattatatac tgtataccat
    38821 aatattagat attaaattat ataggtattt atgtggtata gatattatga aataaaatat
    38881 agtaaagtat ccttttgtat aatatctatt tataaattat cataccatac tataatatat
    38941 ataatgttaa gtataaatct atatccttta atctataata taatatagtc tatatttaat
    39001 aatagtagtt agatattaat ttaatatata gtttattatc aataatatat aatattatat
    39061 ccattggtat tgtattaatt tatagtaata tattatatat agtaataatg atactttata
    39121 gtctatggat atatataaat acaatataat aatataatta cttataaata tatgatatgt
    39181 taatatttat atttatctcc atagattaaa ataatataat atcactattt ataatagtga
    39241 tctaaaggat attaatgatg ataccgtatt tatattaata aatactatag gtatcatccc
    39301 ntaggtatta atatcattat atatagataa gtaataatat atactatagc ctataatatt
    39361 aacatataaa tataattata gccataccta atatatttat tatatgtaat ttaattaata
    39421 tttatattat aaaatattgt atagtgttaa aatatcatat ttaattttat attactaaat
    39481 aaaggtatat tatgaagatt tatatattat taatacccca ataaaggggt atatctccat
    39541 tttatattaa tatattattt agttattgtt tattaatagt ttagagagta atatatatat
    39601 tataaatata agattaatag tgagataaag cccttctgta ttgttattac tatatatatt
    39661 attatattaa cagaagggca tatataaata tagataacat aatatcatcc tttatattta
    39721 atattgtata taccccatag attacctatt tatataagta tatattaata tatcaactat
    39781 tagtatatgg attatatagt aatatgtatt attaaattat atataattat atattctatt
    39841 actaatatat ctatcttatt catagtttac aatataatag attattatag tatactttat
    39901 caataaccaa tattaataga ataacttata atatatatta aatatacctt aatatgatta
    39961 tatttatact gtattcaata ttcaataaat agtattatac ccataataat aaatagtaag
    40021 gaaatggcta tataaatata tacattatta ccttatctat agagtgccta taacattata
    40081 ttaaataata taccatagac tatattatga tagattataa tggtattact aatgttaggt
    40141 ttatattaaa ttatactatg atattatatc catatagtca atatcaccta ttatatatta
    40201 gttatctata tattaggtat tgtattagat taatatagtt aagatattta taatagatat
    40261 cctatagaat aatattatgt taattatata tataaatata gatatatagt caatagtgta
    40321 ttaaatacct tataaatata tatatccata ttatactatt attaccatca tttaatacat
    40381 atttaggtta atataatata aagaggatat agtactttat ctaatatcta gtatattatt
    40441 ctatcataaa tttatctaat atttctattt atattatata tcattttata ttatatttct
    40501 attatttatt tatccataga ttaacatatt ctataatata tattcaatat tttatatact
    40561 atcttttatt aatatctatt tataaatatt tactattata tattactata ttttattaat
    40621 actcactata tctatattat atataccata ttttatcaat aaaatactat tatttcttat
    40681 taatatatat attaatctat atttattaca tattaatatt cttaatatac taattcttta
    40741 ttatatttat cataaaatta acatattaaa ttattcatat atttatgttt atatgattat
    40801 ttataggtaa ttactttata atatgtatat taataatata taatttattt atactactaa
    40861 ttattatatc cctaatctcc agtatattat atatttatac tattaatacc taataatata
    40921 ttaataatta gtgaatagca ggtcatatat aatgtaatat tatctatagt atatagattt
    40981 atatgattat atgttattaa tataattaca aggatatcca cccattccca ataataataa
    41041 taagtaaata tacctaataa caagggaatg ggtatatact aatataatta tggtaccata
    41101 ctaatagata ggatatatta taatattgaa tatcagtatg gtatatatta aataaataca
    41161 atatacctat attactatat atttatcata agattattga ttgacagatt tatatatata
    41221 ttctataata taggccttag attacatatt ataatatata gtattagtaa accatagtaa
    41281 atatatttat agtgaatctt agattctgga gatataaaca atatgtaaat ctgtggagtt
    41341 aaatatatat tataaaatat agtggtctat atagatatat tattaatgtg gcctttattt
    41401 atatatataa ttagtattat taggcaagac caatatatat aaataaatat aagataaaag
    41461 gtaatagtat aaagattaaa taatgattaa taaataatct atattataaa taccttaatc
    41521 taatataata tataatatac agttaataat agtttaatat ataatcatat ttaattattt
    41581 attatagtat atctatattc tagatattaa tacataatta tataatatat tatagtaaag
    41641 tatatagatt tagaatacct agtatattat cattataaat aaaggtatta ataatagata
    41701 cactatatca tatatattat attactataa atacaatact aatactaaat atcactataa
    41761 aaccctataa ttatagtata ttaatgccct attatatatt acctatctat atattattat
    41821 aatacaaggt atgggtatat ttatatatat aggatattat gtattatatt atatatatag
    41881 tctttatctt attgtaatag atattattat attatctata ttatcactaa ttatttataa
    41941 gggtctcaat catatttata ttaccttatt ataaaataga gactcagtta tatattatta
    42001 taattcctaa gtttatttat aaatattatt attataggta taattattat taatatcata
    42061 gatcatatac tattaagatg gctatcatat ccttatataa atatatatta agttggttat
    42121 attatgtatt atatgtatag gtaattatat ataggtttag atataaatat aatataagta
    42181 ttgcattaag atataaataa ctatattatg agataatgtg cctttgtaag ttatttaagt
    42241 atatttacta tattatatat tattaaacaa aggcacttat aaatctatta tgataatata
    42301 tattaaatat aggattatac atattattaa gggctggtat atattatagg taagtattaa
    42361 agggttacta tatatttatt tattattatg atattatatc tagtctatat attatattat
    42421 ttacattcct attattatat ctctatatta ttattaatta ttgatatata ttatattata
    42481 tactatcata gaagaccata ttaatacttt atatataaat atatctatag ttagataaaa
    42541 ataagggcct ttgttaataa ataatactat attattaatg gtataattat atttattatg
    42601 cccctatacc atgccctagt aataatatta actatatata tacctgtaaa tatgggcatg
    42661 gttatgatag tattaaccta atatatgtat tattattatt aataatatgg ttattaaata
    42721 attacatata taggcaataa taggtctaat aatttataat atctatatta cttatattag
    42781 tacattaaat aatattatat taaatgagta tatatatatc ctaatacata ttaatagact
    42841 atgttataat tatatattaa tatatttata taggctttct gtatttatat tatataatct
    42901 atggttatta ctaatattga tatatagatt attgtattat agttagatat atacttatat
    42961 tatcttaggg tttaatatat attaatgggt taacaactct taagtctaca tatattataa
    43021 tagcctatta ttatacctag gtttatatct attatagatt atgggtacct atattatata
    43081 catatattat attgtagtct atagtattaa tataataatg aggattacct tatccataga
    43141 tattatctat atatatataa ttataggttt attagttagt attatatgcc ctcataacat
    43201 tatatttagt attaaaccat agtatagaat attgtataaa tagtaataaa attatattat
    43261 attatatgtt agggtatatt attaatctta ggttatatta tagtaatata gtaaataaag
    43321 tattaatctt aataatatat attatcaatc tatgattgtg gagatattaa caacatgtaa
    43381 atctatggag gagagtaata atattagtta tctttatata aacctatcaa taatatatac
    43441 tctaataata tatattagga tattataatt cattattata tatttattcc tataatatta
    43501 ataagatact atatagacta gattatataa agtataatta ttataatgtt aatacataga
    43561 attacagtat attatatacc tatttatacc cctccatata ttaatattta tataaattaa
    43621 taggatctaa taatatataa tatattctat tataatacca tggatcatat attaataact
    43681 agtaaatata aggttaagga tataataaat atagtgtaat aaggtatata taacaataat
    43741 atataatatg tgcccttgat atctaataat atatactaag atataccttt atttaactaa
    43801 tatttataat tatatattat attagtagtg ctgttacagg gccctttatt taatatataa
    43861 ttatagtcta tgggccctgg gatattatat ttattaatac agcactacat agattaaaag
    43921 tgtatattca tcccaataga tttattaagg tataatatta tatatattag tatattaagg
    43981 tataaatagt tatataaatt attataatac aatatataga tctatagaga taaaatagta
    44041 atctatatac atattcccat ataactatta ttataccaca tagacatatt aataatttat
    44101 atatactatt ttataatata atgtatatgg tctataaata tttatattaa taagtactat
    44161 attatcatat atacctagga ttaatggtta tatggttata agttaatata tatttataat
    44221 aatagcagca cattaaatat aataataata gtactagtgc tgctaaataa tataatataa
    44281 taatatatag tgtgtattta ttgataataa tagtgtggtg tacagataag aatatatata
    44341 gtaaatttaa taataattac accacacata atatatatat ctggttagat ttactatgta
    44401 atatagtatc ataatatagt ttatatatat attattaata tattctttat tatatatcct
    44461 ttatatcatt ataacactat atttatcttc atatacaata ttttataata aatgaataat
    44521 attaataaat aaattcataa taataattat aataatagta tatataacca taatattata
    44581 tagtatttta tatccatatt aacacatatt aatatctgtt attgtatacc atcactatat
    44641 atatttatca tgattaaggt accttagatt atatatatta ataaataccc accttatata
    44701 tatgttaaga taaataccaa tatatattat ttatatcata tctttattat tagtgatggt
    44761 attattatat catagtaata tctatataga tttatatctc cagttcctgt tatattatat
    44821 ttatattata tagtaatggg gccttaataa atattatatt agatcaatag gcccctaata
    44881 atagactaag ataatatatg aatcaatggt attacattat aatatatata cgaatataac
    44941 atattaaata cgatagtaat attaggtgcc catataggat atattatatt ataataagag
    45001 ggcaccatat agtattaatt aggtatattt atatggtatt atataattaa tagtttataa
    45061 ggtattttat tgatattatt atacaccaat gatataacct aatatctatg tatatatatg
    45121 attgatataa tattaatatg atatatttta taataattat atttttatag taaactattt
    45181 atatattaat tattattagg gatatattta taatttatat ttcttcatat aatgataaaa
    45241 ggcaactata tatactattt acatatattt atttatttat attataattt atactaaata
    45301 ttaatctaca tattatattt atttacatat tatttatata taccttttat tttatattat
    45361 attgtgacat ataataatat aaggatttaa tatatttttt atataaagat ttattattaa
    45421 tatgataata gtgatattgt atgataatat aatctataat atggtactat ataatatcta
    45481 taaatataac ctatatatat atttttatct attattaaca tttactatac tttatagaca
    45541 tattatatta ttaggtatca gataagatat aatataatta ataatataac taaatatata
    45601 tatacccaat acagatatta tatactatta aataatatat gccccattaa caccatcacc
    45661 tatatatata actatataca atactataat aaatattaat tactggtgat ggtgaataat
    45721 accttagata ggaataatta tattatagtg cccctttatt ataaatatat attgttaggg
    45781 gcacaccaag gcatattata tttattaaga tatatactat tatattatta ttaatgcctt
    45841 ggttatatat aatatattaa taagtgtata tataatataa gattgattat caatagatat
    45901 aataatatta ccatatagaa tactatagaa taaaatatag atagatataa attatagtga
    45961 tatttatgta atatatgatt atttatgata ttattataat ataaaataga ataataagat
    46021 aaagataatt tataaagaat attataatag aataaataaa tatatatcca tataaataat
    46081 attaagatta aaaggatact ataaatatta aaccatggag atatataaat atagattact
    46141 agtaatatta gtacatatta taaatataat gtaaatatat cctataattt taataatata
    46201 taaacagggg ataataggtt aaatattata tatctgctct taagaatata aattattagt
    46261 acctccatgt cagcttatct atatctaaat atataatata atcattataa aatatataat
    46321 aaataatatg gtgtgcatta ctaataatat tataataccc tctatagatt actaatgtct
    46381 atataatact atatgtatat tattaacaaa tataaccata gatatcaata aatacatatt
    46441 attatattcc atatgtatat tataacggtc aatatattaa attataataa tctagtatat
    46501 tatattaaga tatcctaaat atgtatttat atattattag atattatata tacttatata
    46561 ttaatcaatg gatattagta tatttatagt attaatagta gaattattat atatagtcat
    46621 tattaaccca gctatagcct ataaatatat ttatattagt aatagtatga taatctataa
    46681 atataatgat aagtaatatt atagtgatgt atataaatat attatataaa gtaataaata
    46741 gattataagg tattattaaa tctagtgata ttattataaa tactgatatt atatatatta
    46801 atactgtatt gtgatgtatt agtaaattaa atataatata tctatagtaa atataacatc
    46861 acaataccat agattatctt aatataatat attcttaata tcatataata ccagattaat
    46921 atattttaaa ttatactata aatatcagaa tatatcatag tatttataat tatatggtaa
    46981 tatacgttat tatattatag cctattatta catattttat tatttagtgc tatcagtata
    47041 tatatgtcta atccttagta tagtaatata tattcttatt atttataaac caatagtaca
    47101 tataatatat tatttagtaa acctatatat tattcctata aatataaata tggtatatta
    47161 ctatagaatt agatatatta ttaatgtatg tattttaata taaacttatc tatatttatc
    47221 ataatattat atttaggtat cagtatttat atactattta taatcataat aatattaata
    47281 tggttagaga tagataaatg atatattatt gacattattg atatatgatt ctataccaca
    47341 ccattatata gtataattat tagatatcat aatagtataa ataataatat aactccatat
    47401 ctatcaatat tatgtatatc tggattacta ttataatagt gtattctata ttatctatta
    47461 tattgtattt aaataattat atatatatat aaatctaagc accctcatat actaatatat
    47521 ttataaagag agagtggata tgatttatgg tattatatgg catatagatt aaatgatgaa
    47581 ttacaggtag ttaataggtt atatattatc agccctttat atatattata atttaataga
    47641 tattattata taataatagg atcatattaa tagtattagt aaatatatat tataatctca
    47701 ttatccctaa cccttagaat aagggaatat atatatataa ggaattacta gtggtttaga
    47761 tattaattta aatacacata tacctcatta ttataatacc aatataccat ctttatacta
    47821 taaatctaat aataatatat taaggtctct atactaatat ttatactcca tatatatata
    47881 gggtttatta gaatacagat aattatgttt atatttagat aataatatag attattaacc
    47941 atagatttac ttaatatagt ataaagatat atataataac atatagtata atataatata
    48001 taattacaga tagatatata tcctataagg tttatccata gatttataag gaactaatat
    48061 atatattaat attataatta taattatata aaatacctat ttaatacaat aatatattaa
    48121 taatgtaata gttagatcat aatatataat attaataatt tattatatgc tgtgggatac
    48181 tatttattaa ttatttatat atgtatttta ttaatcccac agctaatatt atatatgatt
    48241 atagtatatt aaagtatata gaataccaat ataaattaat cattagaata tataatattt
    48301 ctatataatt tactatatta tttaatataa tatgtatatg tataatatta ggactatata
    48361 ttttatatta ttattaatat catttattat tatactattt ttattataat tttatccata
    48421 taatatttta tctacattat aaatatattc attatttacc tattattata tctatattaa
    48481 taaataaacc tatataaata tctacatatt attatccttt tataaatatg atcaataatg
    48541 acctaatata tagtatatgt tataggaata tatagtttaa tatcatgtat aataatcatt
    48601 aaattatagt tattatcata ttttatataa ataatatatt attaatcagt atattacatc
    48661 ataataaata tattaggtat cacattgtaa tattttatct ccatgttatt ccttatagtc
    48721 ataacttata taattatata tataatatta cctttatata aatctattta gtataatata
    48781 atacaggtta ctaataatta tatattggta taaatctatg taatacacta ttatgataac
    48841 ctatacttat atataatcaa tggtatgtat gatatcacta tactatatgg tataaggtaa
    48901 tagggaatta gttattaaat ttatacttta tatgggcact gggcactaaa taataataag
    48961 ataattagta tatataaata gtaaagtgcc cagtatatat atttatctta tattaataca
    49021 ctatttaaat agtaataaac ccataattat tatatataat aatacaccat attagtaata
    49081 tttataaggt ttactatgta ttatctatgt atatctatat ggtggggcta tttataataa
    49141 aataagttaa taaaatataa tagtttatag cccctttata ctccatagac tagtaataat
    49201 atatagtaac ctaccaaact aataattata aatttatata ttgggcccta agatacctag
    49261 attattataa tatgatagag ggccctaata ctataggata ttataccgta tcaatattat
    49321 taattattac ctaacgtggt atatatcatc gtatatctcc gtattaatat atagtaatgt
    49381 atcatattat cgtatcgtaa cggtatctat cgaaatacaa taatataata tataccaggg
    49441 tgtaataata gtaaatatat gattattaat ataaataaat atacaccctg gagataatat
    49501 aatatgatat ctataccatt aataattaat aattaatatt atctatacat attaatatat
    49561 atatagtttt ataattataa tttataatat gtttttattt tatttatcat tttatcttta
    49621 ttactagata atgatttaaa atatatacta taagcttctg tatatttatg atatattaac
    49681 cagatataat atatactatt atgatactta ttattataat atttattaga taaaccatgt
    49741 tattaggata tgttaaatta tatattaata gatatattat aactaatatt tatccatata
    49801 atctgtattt attttatcac tatttcatat aattataact ttatttatat tctctatatt
    49861 atttactatt attaaaaata acatattaat atctttataa tacattattt tatcatattt
    49921 attatattct attattcttc tatttattat cataacttta taatataata tgtagtatta
    49981 gggccccata taattatata atattaaata taggtttact aggggcccat taataaggta
    50041 tatgatagta taatatttac taagatatca tatataatat taatataacc attcataaat
    50101 acccataata ttatatacag tactaatata tattgataag atataaataa ggatctatta
    50161 gtgtaatatt actattaata aggtataagg tatattataa agatctgata ttaatatatt
    50221 gttattatta ctatgataaa tatttattat ttaataatta ctttaatgat aattatagag
    50281 ttaatggtat atatttatat aatactaatt attaatagtc tatagcactg taatattata
    50341 aatatccttt atctctggtt agtacttatt atattaatat atatttaaat atataatatt
    50401 aaggatttac catagattac ctgcccttaa atatataata taataatatg gtaccatagg
    50461 gcaggtatat atatatgtaa tataataata aatttataat ataatatcta tatggataag
    50521 gccctgttta tattagttta tatttatagt ttacagggcc tacctttata atatattatg
    50581 tattcaatag actatattat accatgccaa ggattaccta atattatact ttatactatt
    50641 tattatggca tggtataggc acccttataa ttaattatat atatacaata gggtgccata
    50701 attaaggata taatatatta tcatatgtta gtatacaata taaatactat tacataaata
    50761 taatcattaa taataaatat aatgataata ataatctaaa tgtatataat aaatactaat
    50821 aataataaac tagttatatg aatatttagt atgttataaa ttataagata tcataaaata
    50881 agaatacata gaaatattat atatgattaa ttataaatag cttatgatac tgtatttatt
    50941 atattaatag ataatgtata taatcatata atactatata tcaataataa ttaaaggcct
    51001 atatatatat ttatatttat atatttatta ataatcatta tatgcacctc tactaatata
    51061 aatagatgac ttgttacaat aatatattat taactattat atataaatac aggtcatcat
    51121 aatatatata attatatgtc cctctttatt attaatagat agtaaatata atattatacc
    51181 taatgtaata tatattaata catttataat tatatactta tttaatatgt attggtattt
    51241 attaatatta taggtttagg tttatttata agtatatatt tgtagtaatc tatcataatt
    51301 aatataatgc cctcattagt aatatatcat attataatat taaataagat attttattag
    51361 aataaactat accttattat actatatatt attaagcatg ctataaaata tgaatatcta
    51421 taaactaata aggtatcatt atatacatat tatacaggat tattatatat taatagcata
    51481 caaataaata tagataatta tagtttatcg taatatagta ctaatatctg gtaatatata
    51541 tatatgtgtg gttattaata ctataattat gaataccttt atgatgtgct cttatattta
    51601 ttaataactt atatatattg tattattagc acatcattaa atagttataa atatataggt
    51661 atagataaac tatttcttat aattaaatat aagttataat atccattata tatataaaga
    51721 ttaatataat tatataaaag gtgacctacc aacattaata attatctaat atatatttta
    51781 tgttaatata atctctatat tttattaaat attaatatta taatctatct taatctatat
    51841 aaatagtact attattatac accatgccct aagattatat ttatactata tagattattt
    51901 attattatat gggcatgggt atattataag ttagtaatag attattaata ttatatatat
    51961 atattatgat atagttagta ttattttata tatgatatta aatacaataa tgatattata
    52021 tgataattta ttacatctag tcatattatt ataactattt atattattat ttggtggtat
    52081 taatatactt ttagatataa actttattat atcagatgac attataatat tattattatc
    52141 atcacttatc ttaatattca tattaaaatc atatccagta atatatttat actagttatt
    52201 tatactcact attgtatata attatatata ttatattcat atttaactat atctatagag
    52261 tatattataa tatatataac aatgtaaata ctaaatatta tctattatga tatatatata
    52321 ttaggataaa aggacataga tttatatata aaatacctat aaaatacact ataaagtata
    52381 tattatatta tctagtgaat atcaaatatt atattaatgt aaactatggc attataaacc
    52441 taagtatata attatatatt aataaggtac agtatagaga taaaacctca taattatcta
    52501 tggagtataa tatattataa cctataaata tatataataa tatatcataa aataaggtat
    52561 ctccatagaa cagcatgcaa tatttatact tatactatat attatattat gttaatgcat
    52621 gctgtatata tattatatta tattccctgg ttttaacctt atatatatcc ttataaatat
    52681 taacatataa tcctgtataa taatatagtt aaatatactc tatagatcta tataccatat
    52741 tatacaatat aaattatata ctattataag atacaatatt cctatattat agtaatatca
    52801 ctataaatac cttaaatgat accacatgta atatataata ttactataga tgtggtatac
    52861 tgataacatg ataaattata tatatatatt tataaaggat cttatattta tagtattata
    52921 atattgttat tcttaatcta tggagtatcc ttaatattat aatatattta ttaacacccg
    52981 ctatattcta gtataaatat aaatatatta ctgcgggtgt ataataccat aggataatat
    53041 taatagatct attattatac tacgttatag cattatatcg atatatttat atatttaata
    53101 ctagatgata ccttaatcta tagataacta tagatatatt accaaggata tattaatata
    53161 taataaatag ggtaatatgt tgattaaata ttatataata tactgtatat aatcactatt
    53221 aatagaaccc catgcatata cttattatta tttatcaggg catggggtat ataatattat
    53281 atctatgtat attaatatta tgataatcta agtataaata tatatataca ggtatttaat
    53341 aataaataag gcattcaata tcatgataat atccatatcg atatgttata atatatatta
    53401 tatatttaga ttatatggta attatattta taaggatcta tagtatatat ttatatcatg
    53461 ataatatcaa gtatattata ttatatggat tatatataca tatttatatc taatattcac
    53521 atataactat agtatattaa ataatgataa tagatttata atataataat ccatcattga
    53581 tataatatat aatatatgtt aataaagccc tatagataga tatttatata ttaatttatt
    53641 atttaataat ataccttaag tttaatatac tattacttat tattatatta tagcacccca
    53701 tcctgtatat attatattta tgttaatatg gggtgctggg ttaatattaa taatagtata
    53761 tgtatgatta ttatataaat atgataaatt atggattaat agataaaagt ataaataaaa
    53821 gtatatatga tgatataata aagagatggt atatatattg atattaatat tcataattga
    53881 taatttaata aatatatata gtctagtata caatattaac attataatat cattaaatat
    53941 ggttatccta tatctatgga ttatataaat attatatatg aattaaaata gtaaataaag
    54001 gtaatatatt atattaaatg atatattaga atataatgta taaaatatta gatatttatt
    54061 agaatataat taatatgata tgatattgga atatataatg ttataataaa agaatattaa
    54121 taatatgcaa tgggcaataa atatatatta taataaaata agcccattgc caaggaaata
    54181 tatattatta ataatctatt cattagttat tattcaatta taggtatggt agtggatatt
    54241 actgatatta tgttattata tttatattta tatttattac taggattaca ttatctatct
    54301 aataatatgc tattctaata ggtattatat agtccatatg tttattatta ttacttataa
    54361 taaataatat agtttattaa ttattacttt cataaatata tggttatact aggattaatc
    54421 taagtatatt attactaata attatggtat atatataata tttttatcat ataaatatag
    54481 gtaatttaat atattatata gccatctgca ctaatagaat aatatataat aaacagcaga
    54541 tggcattaaa ttacaataaa gtattaaatg ataattatat aatattaaca tataaatata
    54601 gtcattaata catatattat gtatatatta taatacccta gatagataca gtatatattt
    54661 atagagcccc tcattataat ataataccat agtgtatatt ttaatagtat cttaatattt
    54721 aacataggat ataatattat atatggagat aaatattatt aatataaact atatacctat
    54781 atccaatatt atactatatg gaatactaat ttataataat atctatgtat accttatgtt
    54841 actataatat aatcatatac catattaaat agtaattata tccctttatt agaatatatt
    54901 atattatata gtaatactag gttatattta tagttaagta tatattatta atattaagat
    54961 aagctccata gagtagaata acatattaag actcactata tataaatata aatatataca
    55021 ccacctgctc ccttaaatat aataatagta ttactgaggg ctggttatat ttaaatacat
    55081 tattatgatt actttatcta tattataata gtttattaat ctctatatac tttatattat
    55141 tattattatg tatttagtag attatttata tatatacatt gaggatatct tataatatgg
    55201 agattagccc caggttataa atatagtata acttatcata tattagtata taaaccatta
    55261 ttatacatat gatattatat taagttattt atagtctata ttctattatt actagtttat
    55321 accatattaa tggccctatt ctatataatg atattaatat aaataaccat atagggccca
    55381 gcacaccata cattatatta ttatttaaga tatatagtat tatttattta ttagtatgca
    55441 attactaagt tttatctagt tagactatat ttattattat atatctatgg agtatattat
    55501 agttatattt aataatgtaa taccagagat aaaattaata tatataatat gatatataat
    55561 aatgagatta gtactatatt gatactaata atattataag atatggtatt ctaatattat
    55621 aattagtata tatacaataa tataatatcc cataaaggta ataatataaa tacatagatt
    55681 agattaaata attatactct atagtgataa tatagcccat aatgccatat aaataaggat
    55741 atgattaaat atatagtaaa tataatagta aattatagta tatattagta atatataata
    55801 aataataagg taacatatat taatataatc tatctaacat atcaataccc atataatagt
    55861 atatatatta agtataataa tattacaatg atatctatat acttataaca ataccatgtt
    55921 tataatataa tattggctat atcatcataa ataaataata atatataata caatacaggt
    55981 catctaatat aattaatata atataataat atatgatagt atacatagtt atatacatac
    56041 atatttaata gtcatatata tatataatag tgtataaatg ataatataga tctatataga
    56101 ttaaaataac atactattat ctagggtgga ttaaaactat attattagca tatcaatatt
    56161 attataatat caatatatgg tattaaatat tcatataaac tatacataat gtagtatata
    56221 gtcatattat tacattagat aagaatatat agtaatagat acctaatgat atatttaata
    56281 atatagtact tatatttata tctttattat atttagtaat attatataat aataaggtct
    56341 aactagatat aaataataat taatatatgt tataatataa tcttaaatat agataaacct
    56401 atagtattaa tattaatatg attacattgt tataatatta gtcatatata tattagttat
    56461 ctataaatca taaatatata taatatacct tataatagta atacatgata gtaattataa
    56521 tgttattgtt aatctattaa tatcaatata tatataaatc attattaaca tatccatacg
    56581 gtaaatatat agatatttac attagtatgg attagcctat aatattataa ttatatatgg
    56641 ataaatttat taataatata ttataaattt ataatattgt catggtgtaa ttatatatat
    56701 atatgaaata taataatata attacttata aatatatgat atgttaatat ttatatttat
    56761 ctccatagat taaaataata taatatcact atttataata gtgatctaaa ggatattaat
    56821 gatgataccg tatttatatt aataaatact ataggtatca tatgtaattt catatcaata
    56881 cggtaatata tataataaat atatattaca ataagtattg atctagtatt tattagtaat
    56941 attagtaaac ctgctatatt atatattaat aaattacatt aggacatatt gatattataa
    57001 ttccttattg atacctaata tatattataa aataatatat ggtatcaatc taatatatat
    57061 aatattataa actatttaat aatagtttat ctaaaggtca ttaatgtgat attatcaata
    57121 agaataatat cactaatata tatatgatca atactgtaat attattaata ctatattata
    57181 atattactat taagtattga tattgttatt attgatggcc ctatacccct ttattaatat
    57241 attatatata ttaggggtat atctagaggg ccatattgat aatattatat ttatatcttt
    57301 attatatact atatactata tcttatatgt aatgataata tacttaatat acactataaa
    57361 catatatata tctatagagc tagtattaat aattaatata taaatcccta tctccaaggt
    57421 actatattat tagctgtgtg tatttattta ttatatatat atttattatt aacacacagc
    57481 atatagtaca ccattatata tattgtaata ttattaattt atttaattat aactaattta
    57541 ttgttagtct atcttatata tacataatat tactattaca tataatttaa atactttacc
    57601 aataacctat tgatttataa cttcactaac ttcttattat atataatgta taatattatt
    57661 agataataat aatttagatc catcattaac cttaatatca atattataat attgatagga
    57721 tacccccata gagatattag ataaaaatat accctttatt aatattatac tgataactat
    57781 atgatataat atcacgatct aacaatatgg tatcctatat ccgatataat atatggcata
    57841 atattatccc ttaaatatat atatgtcctg ttaatctata ctgtattatt acaatatatt
    57901 acatggatat aattagatat tagtattaaa tcatgatatt agtaaacact ataggtttat
    57961 atattatatt tatccatata gataggttat attataatat attatgtacc agtataatac
    58021 ctatcgatat aattagatca tataatatct agttagtata taatagtata tatttaggat
    58081 atattatagt attaatctat gtccttataa ttatagtatt aataaatata tgtaccctaa
    58141 tattaccata gactagttat tatccttaat attatgtata tatattagta tataataata
    58201 ctataatata atatgtagga ttatcaatat taatctaatc actaatatat accctatatt
    58261 atcatataat agtatattta ttaatactaa ggattattac tattaactat atattaagat
    58321 aaatctattg taatattgat ataattatat aattatatac taatcttaat aaatctatat
    58381 tatatctata gggtatattt tatgattact tattattaat ttctatttaa tattaatatg
    58441 aaataatggt tatatttgat atattagaat ataaataagt agtaaatata tataatattg
    58501 ataaaataaa gatatataaa gtaatagtat gtttatataa atgataataa tataataaaa
    58561 ttatatatgt aatatgggaa taaatatcct atgataatga taatataata ttagtcaaca
    58621 tagatttata tatagattta tattaataaa agatataata tgtatttaaa agatatacta
    58681 tggaataata gaataataag aaatatatat atttatgata tttaatttat atgtaatctt
    58741 atagtatatt ttaatagata ataattaata tagtatagta tatagatagg taatactaag
    58801 ataaaaccag gtaatatata atgtggtata atataatgta atatactatt ataactatta
    58861 ttatatattc tatttaccac atatacccta tattatagat actaatgata ttattaactc
    58921 catagattta aactacattt tatccaacca ggtttatata taattaaagg actaatatct
    58981 agattatata tattaagtac catgatagat ttatatatta ttaaggtcta gttattatta
    59041 tattattatt atattactat ggagattaac aaggaatatt atacatagat tactaaatac
    59101 catatatata ttattatctc tattatcagg tatcaatatc aatattatca tatattaaat
    59161 ataagcatat ctattataat acaatatctt aaatatggtc atatatatta ttattgatat
    59221 ggaggggtat actataatat attataagat aacaccatat tatatagtta ttatttatta
    59281 tattaatagt atcataaact acatagatat gcatggctaa ccataaagat atattataaa
    59341 taaagccatg cattaatatt gtatatttag tatatatatt actattaaat acttatagat
    59401 atatgatata atattagtat agccaccagt acatatttat ttatatataa ttattatatt
    59461 tattaatctg gtggctatgg atatatggta gaggttaatg tattatttat attttcatat
    59521 tattatttta tcgactatta ctaggaaatc atataaaatt aataggtata aagcgtatat
    59581 aattatagat atatatatat atttactatt atatgtagtt taatataaat agggatatct
    59641 ataccccagc atataggatt atttggttat attagtttat attatatgtg atgctggggt
    59701 taatatcata tttactttat ttagtaataa cattatatta tttagattat atataaacga
    59761 ttatactatt attaattaat atgaattatt atattatatc atatatatta ttattaatgt
    59821 taccgtaacc catatattat aatataggaa ctaatacata taaaatagta tatgatagat
    59881 aatactagta aattataatt atagataaat actagtggcc atataatata taataccatg
    59941 gtttatacct attcatattt atagtaatat ctatttatat gttatcttgc caatacaata
    60001 tatatatttt aataaactaa ttataggctt ttatatttaa tattgggtta ttaatatatt
    60061 ataacgatag gtaattatta tacatgatat ttatatttat tttattatac ttcattatat
    60121 attattactt tttattatat ttaagggcct tattcactgg agattattat aatctaataa
    60181 tataggatac agaaaggccc ttttattata taatatatat tcctataaaa tactaatgga
    60241 tcattattat ggccatatat tatatattta aatggaatta ataataatta tatttattta
    60301 atatcaatta gatatttatt attagtatat ccgttattac tgaaactata ttatattata
    60361 tatcaatgtt aatagaaatt tacctattac tacttctata tattattagt gctggcaact
    60421 atagtatatt tatatatata atttctattt atttatgtat agccagcact ttattaatct
    60481 ttatgaatat ataccaaata ttaactttta tccattatat attatatatt atatgtatga
    60541 tatttataag tataatatgt tatattcatt tatattattt tattatgtag tattctttat
    60601 attattatta cattattata ttattatatc tatatatgaa gtatattata ataattagtc
    60661 tattaatcta atataatatt atgttatgtt ttatcaaata ttatttatta atataatatc
    60721 tctattatta ctatttaata tttagattat agactatata atattatatc cctctatata
    60781 ctaagattac tgtatattga tagattatag atttatatac ctacttataa ctatagccca
    60841 ctatgtttat ggagatatta tcctagttta tactatacct tatttatatg tttccatata
    60901 taattatgat gatattatta tattacgata ttaatatacg attattatta tattagattt
    60961 accatatata ttatatatat tgatcctgtc tattatattt attattattt aatattgata
    61021 ttatacatat acatatacac aatcatatga ttataaatta ataattattt ttattatcta
    61081 tatttatcta tttatatatt tatattctat tcataaccat ggtatagtac ctagatatat
    61141 aatatatatt attgttagta taaatataga atggagagat acattataat aacatataaa
    61201 tattcactat taatattatt tatctaatat tttatcttat tattttatca tatataccct
    61261 ctatctagta ttaaggggct atatttacat attataatta tattgatagt ggtatattat
    61321 atttcctggt aacctacaaa ctatatgtat aaatgcccat ctaataccta ttctattata
    61381 ccagcccata ttaccataaa ctaataatac taactaacat ataaagggct ggttatatta
    61441 taaagatggg cattaactta ggatatatat actatagatt tacattaata tacaatggat
    61501 ataaatatat gtatagaaga tattactaga attaatatat attatatgat agtgttattt
    61561 ataatgatat taaatattaa tgaatatagt ttggtggtct aacttatata aaatagatat
    61621 attaatttta cttaatactt tatctatagc caccatatca tagtaaataa tataatatag
    61681 gataaataat agtaatggtg gctatttata tattaatcta tagttttaat gttatatcca
    61741 cataatcaat cctctatatc tgtatactat atattgatac ttattcaaga tatatttata
    61801 atgagaatga ttattaattt aaataaatcc tataataaat atagatacta aatataataa
    61861 tttataaata gttgatataa aatataggtt ataaatacta ttaattctca gtaataatat
    61921 attaactaag gtataatagt tatatatgtg gaataattta taaagatact taatattagt
    61981 ttaataacta tttattatat tatttatcaa tataattact attagattag tattatacct
    62041 ataaataatc atatttatat actatcaata gacattataa atcctattat taataatatt
    62101 atatggtatt atagatatag ttaatagtat accttgcaat atgtatataa cctatttata
    62161 ttattattat acatacttta tattgtaatg attattattt accatactat atttaataat
    62221 attattgata tgtatattat aatatggttt atgatcttaa taatattata tataattata
    62281 atacctaagg atataggttt agatataaat atatattcac cgccatattg tatatttaat
    62341 attatagttt atgatggcgg tgttattaat atataatata tatactaaac cataatataa
    62401 tataggatta aataccagta tatattatac ctatacctaa ttatatattt atatccatat
    62461 agttattaat gatgaaccca taaatatatt atatatttat aataggggtt cataaggtat
    62521 aatttatata taatatcttg tattagtatt aaatagtata tattagataa taaatagtaa
    62581 accatgatta ttaatatact attatatata gatgaacata ttatatttat actccattat
    62641 cataatacat taataaagga atagtatagt atatatattt attatcactt atattattag
    62701 gatatatact agtatttatt agatagtaat tattaggtta taatataata tcactataaa
    62761 taaatataac atcaatatgt aaattaatat attatatata attatataac cataaactaa
    62821 taatatacac tctctataga taattatcat atactagtaa atacctatct attatattat
    62881 acttttattt atatttaata gtaataagaa taccattaaa atatagataa agatatagta
    62941 tagattatta atataagata gtatatgtcc tctatatata gtaatagtga taatataata
    63001 tttatattaa tagattactg ataaatatat ataatgataa ttaatactat taaataacat
    63061 ataatctaag gtatatatat tgatatatta ttatgatact aatggatata ttaataaata
    63121 taataacaat atcgattaaa tacttatata tactcataca ttatattaat acttatcata
    63181 taccacctag atatataata tctataaagg tggtatctag tatatattat cttataaatt
    63241 atattattat attataaata tatatccatt atcagtattt aaatctatag taatctgtat
    63301 tatagtctat tataacctcc atagatatat aaactattac tatataaact attatattat
    63361 gatcttatat atactagata ttactattta ctatgccatc acaatattat atatgcccac
    63421 taatactata ttataataag ccctgcacat agagtatcaa tatagagtat taatatccta
    63481 tatagttata ataatgtata gtatggtata taacctctat taaatattag aatatgtata
    63541 ctaaatctat ggccaaggat tactaatata ataactatat aatatataat aataatgtat
    63601 taatagtatt ataatgataa ataaggtaat atttatatat aattataata taccttaggg
    63661 atagatatta atatatacca ttattaatat aatttataat aaaatataat agattgaaat
    63721 aatatcataa actcgttaat atcgatagat aataatataa tgccttaatt ataattatat
    63781 agatatttaa tattaatatt gtccttagcc cttactaata tattatacct gtatttggtt
    63841 attaagaata taatataata tacagtatat ggattaatat ttattaagat aacatattat
    63901 agtgattatt aatatataga tgtcttaaat ataccctcat acaggtaata atctataatc
    63961 tattaatatt taatctatta tattactaat taataaagga tattatatat aatagttagt
    64021 aatcttaaat atgttattgc atgggtatat aagttaatat attatttaaa ccactattta
    64081 taggtatatt actaacagat taatataata tgtatataca ttattatagg tattcattat
    64141 caatatattt actattatac atattataca ctataatata tattaaatat gatattaata
    64201 taacaatact ggttttaatc taatatattc atataaatac tgttatctaa tatattaata
    64261 tccaatataa tgttatatag tattatttaa tatagatata taaccctaat tataataata
    64321 ttaacactgt ataaagatat accatataaa tactattaat atatattatt gggtatactc
    64381 catagttata gttagatatt aatatataat gtattttaat atatactata cctttatttt
    64441 attatattta catattaaat taatagtaaa catatcatta gatttagtag tgtttatata
    64501 atatatatta tgatagtata taaagtatta aataataata aaccaatata tattatattt
    64561 atacatatgc ccctctataa tatcaatgac cccatattaa ataatataat aaaataaata
    64621 tacattaatg gggtcataaa tacaatataa tcatatatat taataaaggc aacaccaata
    64681 actatatagt tattattaat ataggggtgg cataaaggta gtgttagaat ataatgatgg
    64741 cttactaata tataataata actagtatgg agtctataat atataaatac ataatatggt
    64801 tattctaata attagccata gataaaacct agggcttaag atataaatat tatatagtat
    64861 taataaataa taataatagc cctaggtata tataaatgat atatcaatta attatttcta
    64921 atttatgaat atattgtttg tcttttttat tgatacttat acttttatat atatattgta
    64981 atagtaggtt tagacatata aatatctgta gtttattatt aatattctat ataataattt
    65041 acattacatt tattcatatt aaactattaa aataccatat aaatatattt attctaattt
    65101 tatatcatat taaatattct tactttattt atatctatat tttactagtg aatatcaata
    65161 ttttattatt aacatttaaa tatacatata tttactttaa attaatcata ttatatctat
    65221 atatttattt acatataaaa tatcatacta ttatttctat attatattaa atatcactat
    65281 ttctatataa ttatacctta tatcttacat ataaatattc atatagttta tttcatatta
    65341 ttttattata attatttatc tatctaatat tttctatata tttatctata ttatactttt
    65401 aatacctatt ttatattatc attattatat aaatatcatt attaataaat agtctatcat
    65461 atatctatat aataggttat aattactaat atatgtatat ttatacctat ctatatatat
    65521 aattataata atactaccaa tcaatattaa taccagcctt ttaattatta aatattacta
    65581 tatatttata taatatctta ggtatgcata tcactatatt acagattatc aatatatttt
    65641 attgttatat tatacccact aataactata tatatataag tataattata ggtaatatta
    65701 catgatttta tattataatt atgttattaa atacccaaca ttaatataca tttatttata
    65761 cctatcatta taatatacct tagtataata ttatctaaca ttataaacta tcttataaat
    65821 attaggggtt tatattatat tagaccagtg cattatttat attatattca tatttaatag
    65881 tataaagtat aataatttaa taataataat atatcactat atactaataa tactatctat
    65941 taataaatat atcttagatt atcaataacc atagataagt aatcctatat aataatattt
    66001 atagattaag aattattaaa acaatataaa gcctttatta tataatacat tatttattat
    66061 aatatagtta ttgataatga taatatatag tactatgata aatataaagt atacatattg
    66121 tatttattag tcttatatat ataataatat agatctggta tatataccta atattacaat
    66181 atattatata atactattta tatatactta taatatagaa taataccata gattaacttt
    66241 atattaatat cttatattat taattagtaa tattatttat atatcttata tcatattaat
    66301 agatttaatg atagtattta atcaatatat agccacctgt acagtaatac ctaataatta
    66361 tatataataa caggtggcat taactaatat ataaatataa tacaataaat atgcccttgt
    66421 taatatataa atctaactac taataatgat ataatatact attaataagg taatctatag
    66481 tctatgttat tatattaatt agatagatta tgttatatta aataaatata tataatgtta
    66541 tatactaata agtataaatt aatatattta tcaattatgg atattaatac aacacctata
    66601 tttatataaa taaatatata aaggtgttgt tagataaaat ataaatatta ataatataat
    66661 tacaatatat ctatagattt attagtaata taatgattat ttatataagt gtttggtata
    66721 tatttattta ctatttatta ttatattatt tattaatacc aaacacatag attaaaaggg
    66781 aatataatat ctattacata taaatagtga tctataatta cataaatgat aataatacaa
    66841 tataaatcca tatatattta tttaaataga ccatatctta tacaatacta tactatgata
    66901 ttactaatat taagatataa taaataatat atataatata ctagggttta gatctatata
    66961 ataaaataga gataaaatta cctaatattg atatatttat aataatatct atagtattgt
    67021 atagtatcat atttaatatt agatttatac cttattatga ttataatata ttattatgcc
    67081 atatataaag atatagccta tcataatatt aataaaaata acatattata taataccata
    67141 gattaactta tagtatatta tagtatttat catataatat tatcatatat tagtaaatat
    67201 cactataaaa tactgtataa acctattatt atattaatat atatataagt tagatcatag
    67261 atataatata tatttccttg ccataccata cagtgcacat tattaattaa ttatatatag
    67321 tttagtgcac tgttaatata tgtattaata taaactatga taaatatcta tgataaatat
    67381 cttttataaa atactatata tataggtaat atttagtcta tataatggtt aatatagtta
    67441 tattctgact aataaaatat attattacta aatattatta ggtttataat agatgatatc
    67501 ctaagttata aaatagacta ttaattgtat attattaaat aaatacctct atatagatta
    67561 taacccatgg tatcagtaat aataggtatt agggtataat aagctatatt ataaaatggt
    67621 gattataaat atattatata tcatattggc ataatattaa atataatata atgtattatt
    67681 aaccattgat aactactaat tattacctat atccttatat tatcatatta ataatatagt
    67741 gtttattacc atatagaact ccatagacat agatatattt atattcaata tccaatatat
    67801 atattatgtt aatctattat attattaata tgtattatta tattaccatt atatttatat
    67861 acttagatat tattatttaa tattatattt tcagtattca tattatatat tattactata
    67921 tagccataga tactatatta tttagatata aggtatccat tatataatat aatatagcct
    67981 atagttattg taaactatat atatataaag gataatataa aatatgccta taataatatc
    68041 atatagtaat ctataaatat gtagtttatt aatatattat ctattaaggt ataatattaa
    68101 aggtaggtat ttactatatt atgtagacat tatatataca tttataatta tattgatatt
    68161 agtatatatt aagtatttat catattatat atatattccc agggcaccat attaatacca
    68221 gggcatatta ctatatacta atatattatt tatgatattg atgccctggt ggtatatata
    68281 tttataatta atattaaata ctatctagtt attatattat attatacctt atcatataga
    68341 tacataaata tataatattt ttaatactat tatcttatta tatggataga gtatatcata
    68401 gtatttataa ttacatatat attacccata ttaataatat aaaataaaat aaaatagata
    68461 aacttatata atattgttac cttaatatat ataatagatt atttaatagt aggtaatacc
    68521 atagattaaa gtatagtata agttatataa atacatatta ttatatttaa tatctagtga
    68581 tttatattct ataatttcat ctaactaggt ttatatatat ataataagtt aaccatataa
    68641 taatagatag tctataataa actattagta tatattctat taaatattaa taatgatata
    68701 ttttattata atattgtaga tatattacta taatttaata tataataatt taatacctta
    68761 ttaaataatg actatttata tataataata atatatattt acttataaat attagtaata
    68821 acactacata ttaatatata tactatattt taataatccc actagatata tatatattat
    68881 tatcattaat aaattatatt atattatata atcccagtca taaactaata tatgatataa
    68941 tactataata attaatatta aagaataaca ataaaaagta ttcataacaa taataataat
    69001 aataaaaata ataacatata atatataaca ataatacatt tgaattaaat ataaacatta
    69061 tcaattataa ctatattagg tataataata actgtaataa tatcaatata tatatataat
    69121 aatagcaata taatatcagt atataatagt aacttattat taataaatat taatatatga
    69181 atgaaatata atatattaga tatgttaaat ttaaatgtat tagattataa aatattatta
    69241 tggatagtag taataattat tagtaatgaa atattattat ttgtaagttt ctactgaata
    69301 tattatcata attatataaa ttattatcat gtaaatatat taatattaaa ttcttataac
    69361 atagtatata ataatattat attattaaca ttattatcca caattgtaaa tataaaatat
    69421 tataactata tattatcata ttataaatat atattaagtt atttaatata ttataataat
    69481 tatatgttta ataataaaat tatattagaa tacaaaaata atagtaatta tacaaatgat
    69541 agtgtatata tgactagtta tttctatatt atattattac attatataca tatatattat
    69601 agtataatat taatagtagt atataattat gtaaattata aaaatataaa taattattat
    69661 ataaatataa atatctatta tcatttaata gaagtattat atattataat atcaatatta
    69721 ttatacttat aattatacca ttattaataa tctaatatcc tatattatag tataaatagg
    69781 tacatattat atccattatt attgttatta ctatatacct ttaatcctga tattgtatta
    69841 atatgttatg gatcttatat atagtatatg tctatttata gggcaccatt attacatatt
    69901 aaagtgttat tattatttat atatcctata gatctaatat tgatataata tggaataact
    69961 aataatataa tttataaata taagtatagg tttaataata tatagtaatc tagcatatta
    70021 ggttatataa atatatatct taggtatact atgatccaat aataaaataa tagtaaatat
    70081 tgtatgtgat ataatacatt aatttatatt aagggccagt attaggtatt catatcccat
    70141 atagagtatt atatattaat cctgcattta ttataattag tggtattaac tggctatata
    70201 taataataag taataccata gtaatataaa tagtacctta tcatatataa tctaataata
    70261 tctaattcca aagggccctt atttatatta atatagccac atccttataa tataaactat
    70321 tgatatgctt attataaata tatacactac aatattatat aaaatagtat atataggtat
    70381 tatcataatc taatattcac tatttataat attatcatta ctatataggt ttactattat
    70441 tatataaata ctccattaat aattataagt taatataccc tctaatctat tactattcaa
    70501 tataggtata attacaagat atatatatat gaataatata atataaatac ctataaatat
    70561 attaattagt ttataatata acatatcagt atatataata atatattagc cagtggtatt
    70621 aataaatatt aatattatac atagttttta tcatcaatat atatatagta atctacatat
    70681 aattataata ataagggagg gtcctatacc atgaaatact atatatatag tatctaatac
    70741 ctaatatata accatatagt actaatagta tacatataaa taattatata ataaagacaa
    70801 tattgataat attaattata gtacactata ggtttataaa ggtatttatg atatattatg
    70861 atattaatcc aatacctagg atatatatat acataaatta ctaatatatt atggttttat
    70921 atatattcac ctgcacatgt tatattatat tttatatggg tgcaggtatt aataagctaa
    70981 ggcatagtgt aatctattaa taaataacta tataataata agtattagag tatataatat
    71041 tactaaatat aatatattag gttatgggtg atattagtta taataatagg tttggtaatt
    71101 ataatataat atgtattaaa tcaataataa ggttataatt actattctat ggatatataa
    71161 taatattagc tagatccata ctaatgtatt aatatataat tttaatctat tatgatatat
    71221 agttttaata ttattgtaat attatataat ttattatatt aatatggaat aacatggaga
    71281 gtgcccctat ttatattata tttatattta aggggcacat aataatatat acgatatgat
    71341 aatataacgt aataaatatt gataataatg gctatgatat aataatatgt tgatatatat
    71401 tactatttct attaatttat aatatcttat ttattatacc atgattacta ttaattatat
    71461 caatatttac atgatattct attatttatt tatattaccc agtatttgtt tatattcata
    71521 tattaatata agaataaata ttagtatttt ataaatctat taatattgat atggagtata
    71581 attatgttta tatatattat tgatataact agatcctata tatagtatat tgatattaat
    71641 attgtaatat ggtaagatta tgtattattt tatctagata ttagtagatt aataatataa
    71701 taggtaatca atattaggta tatatagaaa tattataata ttagatctaa aggtaattaa
    71761 tataatatat agtataatat tatctaatag ttagaatatc aatatctcag tatatggata
    71821 aagtatatta ttatgatgtc attatttata attataattt aatctctata gataataatg
    71881 gatataataa taatataata tgatttataa agtaatatat acagatggca tataatatag
    71941 tatgtaataa tatgataatc ttaatacagg gtggtggtat tatattaata ttataccttt
    72001 atcccataga tatgatgtca ttattattaa tactatataa attatcaata tataaaccta
    72061 aggacatctt aatatatata ttcaggttat ataatatcct atagtctata tcatagtata
    72121 ataatatatt aatatggtat catatataag gtaaaatatt actattatta ttatgaggta
    72181 acatatacta tggagatatt attaaggatc aatattacat tataccatat catagttaat
    72241 attatattaa atatagccat gtgtacatat aaaatataaa tagatgtata atattataat
    72301 aaaatatata ttagaactat taatccacta taatcagttt taataaaata taactgtaga
    72361 atgtatacta ttcattaata taaagtaata atatgattaa attataagtt atatgtaaaa
    72421 agtatactag ataaataaat taattatgaa acatattatt aaaattatat cactataata
    72481 aatattagtt ggatatatac actagtatac catatattaa taattactat atttaatatt
    72541 taatagtggt tttaatctat aaatatacat atataataat ttataaagat atttaatatt
    72601 atgcctacat ttataattat agatagtata tactattatc ctttataaaa ccagaactac
    72661 ataatattaa taatggggta atttatatta tataccatga tatagtctat attattatca
    72721 tctaatattt atatattaat atatggtatt atctggatag actattatat tcatgttata
    72781 ttaggttata ataatctagg tattatatct atattagggt attctattat tatacgttat
    72841 ataccctgca tacattaaat atagattata aagatatcat attgcagggt atagattatt
    72901 atatataaaa ttaatactat gggtatatag agggtttatt ataaatatta ttattagtat
    72961 gatttataat attagggtat tatatatatg tttatgatta ttatctattt caactttatt
    73021 ataatatatt attaaaagta ctattatggc atattatact attatatggt ttatgttaat
    73081 atgaactaat atatcattat agatctattg gtatagtatt atatagatat atggatattt
    73141 tatattaaaa atacactagt aaattataat tatatattta ttatcttata ttattataat
    73201 attgatatga tgtaatatct ggcctcttat ttatatggca tgctaacact aatattatat
    73261 tttatctata tattatatcc tactaatata tatattatgt taatatatta ataatactta
    73321 ttttatctat ggagatacta tactttaata tatataatta taaataaaca tatattagta
    73381 atattgtata aatataatct atatacttat gatactatat actattctat gatataatat
    73441 ttaatactaa gttatagtaa tatttataga taatttaata taagataata tattgatatt
    73501 attattcata ttgttataat aagttaatac aatatcttag gtatatatta atatctatag
    73561 atagccaaca tagtattatt attatatatt aactgggctc tttatctatg gattactata
    73621 atatcacggt attagataat aatatctata attctatatt tactatatgt atatataagc
    73681 tttagcatgg agataaagtg attactaata ttatgggcac tagttattta tattaatatt
    73741 ttaatgtgcc catatcacta tgaataatta tataataaaa tattacctat caatataaga
    73801 ttattaatgc agtggtattt aataaactaa taaatatata ttcccatggc tataaataat
    73861 attagtaaat atattaatac gttacctatc gatatagaat attatgtata tatattatta
    73921 ttatagccca atagtatagt taatattata taatgtatat ttatattatc ctctccagga
    73981 tacaa
//
