# Supplementary material for: Mitochondrial Genomes in Perkinsus Decode Conserved Frameshifts in All Genes
Source: Mol Biol Evol. 2022 Sep 15;39(10):msac191. doi: 10.1093/molbev/msac191 (PMC9550989; doi:10.1093/molbev/msac191)
Supplement: msac191_Supplementary_Data [file msac191_supplementary_data.zip › Suppl File 5 - Cob_Pmar_Pols alignment.fasta.txt]

>Primer_Cob_iF3
--------------------------------------------------
--------------------------------------------------
--------------------------------------------------
--------------------------------------------------
--------------------------------------------------
--------------------------------------------------
--------------------------------------------------
--------------------------------------------------
--------------------------------------------------
--------------------------------------------------
--------------------------------------------------
--------------------------------------------------
--------------------------------------------------
--------------------------------------------------
--------------------------------------------------
--------------------------------------------------
---------------------GTAACACCAATACATATAATACCAG----
--------------------------------------------------
--------------------------------------------------
--------------------------------------------------
--------------------------------------------------
--------------------------------------------------
-----------------------------------------------
>Primer_Cob_iR4
--------------------------------------------------
--------------------------------------------------
--------------------------------------------------
------------------GATTGTACAAGTARTAACTTAGGC--------
--------------------------------------------------
--------------------------------------------------
--------------------------------------------------
--------------------------------------------------
--------------------------------------------------
--------------------------------------------------
--------------------------------------------------
--------------------------------------------------
--------------------------------------------------
--------------------------------------------------
--------------------------------------------------
--------------------------------------------------
--------------------------------------------------
--------------------------------------------------
--------------------------------------------------
--------------------------------------------------
--------------------------------------------------
--------------------------------------------------
-----------------------------------------------
>Cob_Perkinsus_marinus_mtDNA
--------------------------TAATAAATTAGGGAATTGAAATAC
GTAATAAAATTAAATTAATAAATTTATATTAATAATTAAAGATAATATAA
TATTATATAATATTAATGATAGTATTAATTATTTATGAAATATAAGGTTA
TATAATTATGGTAGTAATGATTGTACAAGTAATAACTTAGGCATAATAAT
AAACTTATATATGAATATTAACAATGGTTATAAAGGAATAATATATATAA
TCAAAGAAATATATTATAGGTTATATATTAAGATATATACATAATAATAA
TAGTACATTAATATATGTAGTAGTATATTTACATATTATTAGAAATTTAT
ATTATAAAACATATTATTATAATATATTAATATGATATTCTGGAATGATA
ATGTTATATCAATTAATAATAATTGGTTTCATAGGTTATATATTAGGTTG
GGGTCAATTATCATATTGGAGGTATAACAGTAATTATAAACTTAATATCT
AGGCATACCATATTTAATATTATTAATATCTAGGTAATTATTATATAACA
ATTGTAACTATTAAAAGATTATATATAGTACATTTCATATTACCTATAAT
TTTAATATATGTAGAAATAATACATGTATATTATATTCATTATTTAATAA
ATAATAATATAGTAGAATATAATGTTAATAATAAAATAATATTCAATAAT
TATATATTAGTAAAAGATAATAATAGGTATAATATTTATATTAAATATTT
TTATATTAGAATTAAATAACAATATATTTATAATAGCTGATAATGATAAT
TTAATAGAAATAAATATATTAGTAACACCAATACATATAATACCAGAATG
ATATTATTTATACTGATATAGTATATTAAAATTATTACCAAATAAATATA
GTGGTTTATATATTGTAGTAAATAGTATATCTATAATAAATATATTATCT
GAATACAAAATAGTAATAAGTGAATATAAATAACTATAAAAATATAATAT
GATATAATCAAATAATACAATATATAAGTATGATATATATAGGTATACAA
TTACCAATAATTGAATATATAAATTATGGTCGTTATATTATAATATTTAA
TATATTATTATTAATTATGTATTTATATCCTAATATTCAATATTAAT
>P.marinus_clone1_5'
--------------------------TAATAAATTAGGGAATTGAAATAC
GTAATAAAATTAAATTAATAAATTTATATTAATAATTAAAGATAATATAA
TATTATATAATATTAATGATAGTATTAATTATTTATGAAATATAAGGTTA
TATAATTATGGTAGTAATGATTGTACAAGTAATAACTTAGGC--------
--------------------------------------------------
--------------------------------------------------
--------------------------------------------------
--------------------------------------------------
--------------------------------------------------
--------------------------------------------------
--------------------------------------------------
--------------------------------------------------
--------------------------------------------------
--------------------------------------------------
--------------------------------------------------
--------------------------------------------------
--------------------------------------------------
--------------------------------------------------
--------------------------------------------------
--------------------------------------------------
--------------------------------------------------
--------------------------------------------------
-----------------------------------------------
>P.marinus_clone1_3'
--------------------------------------------------
--------------------------------------------------
--------------------------------------------------
--------------------------------------------------
--------------------------------------------------
--------------------------------------------------
--------------------------------------------------
--------------------------------------------------
--------------------------------------------------
--------------------------------------------------
--------------------------------------------------
--------------------------------------------------
--------------------------------------------------
--------------------------------------------------
--------------------------------------------------
--------------------------------------------------
---------------------GTAACACCAATACATATAATACCAGAATG
ATATTATTTATACTGATATAGTATATTAAAATTATTACCAAATAAATATA
GTGGTTTATATATTGTAGTAAATAGTATATCTATAATAAATATATTATCT
GAATACAAAATAGTAATAAGTGAATATAAATAACTATAAAAATATAATAT
GATATAATCAAATAATACAATATATAAGTATGATATATATAGGTATACAA
TTACCAATAATTGAATATATAAATTATGGTCGTTATATTATAATATTTAA
TATATTATTATTAATTATGTATTTATATCCTAAAAAAAAAAAAAAA-
>P.marinus_clone2_5'_
--------------------------TAATAAATTAGGGAATTGAAATAC
GTAATAAAATTAAATTAATAAATTTATATTAATAATTAAAGATAATATAA
TATTATATAATATTAATGATAGTATTAATTATTTATGAAATATAAGGTTA
TATAATTATGGTAGTAATGATTGTACAAGTA-TAACTTAGGC--------
--------------------------------------------------
--------------------------------------------------
--------------------------------------------------
--------------------------------------------------
--------------------------------------------------
--------------------------------------------------
--------------------------------------------------
--------------------------------------------------
--------------------------------------------------
--------------------------------------------------
--------------------------------------------------
--------------------------------------------------
--------------------------------------------------
--------------------------------------------------
--------------------------------------------------
--------------------------------------------------
--------------------------------------------------
--------------------------------------------------
-----------------------------------------------
>P.marinus_clone2_3'
--------------------------------------------------
--------------------------------------------------
--------------------------------------------------
--------------------------------------------------
--------------------------------------------------
--------------------------------------------------
--------------------------------------------------
--------------------------------------------------
--------------------------------------------------
--------------------------------------------------
--------------------------------------------------
--------------------------------------------------
--------------------------------------------------
--------------------------------------------------
--------------------------------------------------
--------------------------------------------------
---------------------GTAACACCAATACATATAATACCAGAATG
ATATTATTTATACTGATATAGTATATTAAAATTATTACCAAATAAATATA
GTGGTTTATATATTGTAGTAAATAGTATATCTATAATAAATATATTATCT
GAATACAAAATAGTAATAAGTGAATATAAATAACTATAAAAATATAATAT
GATATAATCAAATAATACAATATATAAGTATGATATATATAGGTATACAA
TTACCAATAATTGAATATATAAATTATGGTCGTTATATTATAATATTTAA
TATATTATTATTAATTATGTATTTATATCCTAAAAAAAAAAAAAAAA
>Cob_Perkinsus_olseni_mtDNA
TAATAATATAATAATTGATAATATTAAATATAAAGTAATAGTACATATAA
ATAGAGAATATAGAATAATAAATTTATATTAATAATTAAAGATAATATAA
TATTATATAATATTAATGATAGTATTAATTATTTATGAAATATAAGGTTA
TATAATTATGGTAGTAATGATTGTACAAGTAGTAACTTAGGCATAATAAT
AAACTTATATATGAATATTAATAATGGTTATAAAGGTATAATATATATAA
TCAAAGAAATATATTATAGGTTATATATTAAGATATATACATAATAATAA
TAGTACATTAATATATGTAGTAGTATATTTACATATTATTAGAAATTTAT
ATTACAAAACATATTATTATAACATATTAATATGATATTCTGGTATGATA
ATGTTATATCAATTAATAATAATTGGATTCATAGGTTATATATTAGGATG
GGGTCAATTATCATATTGGAGGTATAACAGTAATTATAAACTTAATATCT
AGGTATTCCATATTTAATATTATTAATATCTAGGTAATTATTATATAACA
ATTGTAACTATTAAAAGATTATATATAGTACATTTTATATTACCTATAAT
TTTAATATATGTAGAAATAATACATGTATATTATATTCATTATTTAATAA
ATAATAACATAGTAGAATATAATGTAAATAATAAAATAATATTCAACAAT
TATATATTAGTAAAAGATAATAATAGGCATAATATTTATATTAAATATTT
TTATATTAGAATTAAATAATAATATATTTATAATAGCTGATAATGATAAT
TTAATAGAAATTAATATATTAGTAACACCAATACATATAATACCAGAATG
ATATTATTTATACTGATATAGTATATTAAAATTATTACCAAATAAATATA
GTGGTTTATATATTGTAGTAAATAGTATATCTATAATAAATATATTATCT
GAATACAAAATAGTAATAAGTGAATATAAATAACTATAAAAATATAATAT
GATATAATCAAATAATACAATATATAAGTATGATATATATAGGTATACAA
TTACCAATAATTGAATATATAAATTATGGTCGTTATATTATAATATTTAA
TATATTATTATTAATCATGTATTTATATCCTTATATAGAATAATCTA
>P.olseni_clone1_5'
TAATAATATAATAATTGATAATATTAAATATAAAGTAATAGTACATATAA
ATAGAGAATATAGAATAATAAATTTATATTAATAATTAAAGATAATATAA
TATTATATAATATTAATGATAGTATTAATTATTTATGAAATATAAGGTTA
TATAATTATGGTAGTAATGATTGTACAAGTAGTAACTTAGGC--------
--------------------------------------------------
--------------------------------------------------
--------------------------------------------------
--------------------------------------------------
--------------------------------------------------
--------------------------------------------------
--------------------------------------------------
--------------------------------------------------
--------------------------------------------------
--------------------------------------------------
--------------------------------------------------
--------------------------------------------------
--------------------------------------------------
--------------------------------------------------
--------------------------------------------------
--------------------------------------------------
--------------------------------------------------
--------------------------------------------------
-----------------------------------------------
>P.olseni_clone1_3'
--------------------------------------------------
--------------------------------------------------
--------------------------------------------------
--------------------------------------------------
--------------------------------------------------
--------------------------------------------------
--------------------------------------------------
--------------------------------------------------
--------------------------------------------------
--------------------------------------------------
--------------------------------------------------
--------------------------------------------------
--------------------------------------------------
--------------------------------------------------
--------------------------------------------------
--------------------------------------------------
---------------------GTAACACCAATACATATAATACCAGAATG
ATATTATTTATACTGATATAGTATATTAAAATTATTACCAAATAAATATA
GTGGTTTATATATTGTAGTAAATAGTATATCTATAATAAATATATTATCT
GAATACAAAATAGTAATAAGTGAATATAAATAACTATAAAAATATAATAT
GATATAATCAAATAATACAATATATAAGTATGATATATATAGGTATACAA
TTACCAATAATTGAATATATAAATTATGGTCGTTATATTATAATATTTAA
TATATTATTATTAATCATGTATTTATATCCTAAAAAAAAAAAAAAA-
>P.olseni_clone2_5'
TAATAATATAATAATTGATAATATTAAATATAAAGTAATAGTACATATAA
ATAGAGAATATAGAATAATAAATTTATATTAATAATTAAAGATAATATAA
TATTATATAATATTAATGATAGTATTAATTATTTATGAAATATAAGGTTA
TATAATTATGGTAGTAATGATTGTACAAGTAATAACTTAGGC--------
--------------------------------------------------
--------------------------------------------------
--------------------------------------------------
--------------------------------------------------
--------------------------------------------------
--------------------------------------------------
--------------------------------------------------
--------------------------------------------------
--------------------------------------------------
--------------------------------------------------
--------------------------------------------------
--------------------------------------------------
--------------------------------------------------
--------------------------------------------------
--------------------------------------------------
--------------------------------------------------
--------------------------------------------------
--------------------------------------------------
-----------------------------------------------
>P.olseni_clone2_3'
--------------------------------------------------
--------------------------------------------------
--------------------------------------------------
--------------------------------------------------
--------------------------------------------------
--------------------------------------------------
--------------------------------------------------
--------------------------------------------------
--------------------------------------------------
--------------------------------------------------
--------------------------------------------------
--------------------------------------------------
--------------------------------------------------
--------------------------------------------------
--------------------------------------------------
--------------------------------------------------
---------------------GTAACACCAATACATATAATACCAGAATG
ATATTATTTATACTGATATAGTATATTAAAATTATTACCAAATAAATATA
GTGGTTTATATATTGTAGTAAATAGTATATCTATAATAAATATATTATCT
GAATACAAAATAGTAATAAGTGAATATAAATAACTATAAAAATATAATAT
GATATAATCAAATAATACAATATATAAGTATGATATATATAGGTATACAA
TTACCAATAATTGAATATATAAATTATGGTCGTTATATTATAATATTTAA
TATATTATTATTAATCATGTATTTATATCCTAAAAAAAAAAAAAAA-
>P.olseni_clone3_5'
TAATAATATAATAATTGATAATATTAAATATAAAGTAATAGTACATATAA
ATAGAGAATATAGAATAATAAATTTATATTAATAATTAAAGATAATATAA
TATTATATAATATTAATGATAGTATTAATTATTTATGAAATATAAGGTTA
TATAATTATGGTAGTAATGATTGTACAAGTAGTAACTTAGGC--------
--------------------------------------------------
--------------------------------------------------
--------------------------------------------------
--------------------------------------------------
--------------------------------------------------
--------------------------------------------------
--------------------------------------------------
--------------------------------------------------
--------------------------------------------------
--------------------------------------------------
--------------------------------------------------
--------------------------------------------------
--------------------------------------------------
--------------------------------------------------
--------------------------------------------------
--------------------------------------------------
--------------------------------------------------
--------------------------------------------------
-----------------------------------------------
>P.olseni_clone3_3'
--------------------------------------------------
--------------------------------------------------
--------------------------------------------------
--------------------------------------------------
--------------------------------------------------
--------------------------------------------------
--------------------------------------------------
--------------------------------------------------
--------------------------------------------------
--------------------------------------------------
--------------------------------------------------
--------------------------------------------------
--------------------------------------------------
--------------------------------------------------
--------------------------------------------------
--------------------------------------------------
---------------------GTAACACCAATACATATAATACCAGAATG
ATATTATTTATACTGATATAGTATATTAAAATTATTACCAAATAAATATA
GTGGTTTATATATTGTAGTAAATAGTATATCTATAATAAATATATTATCT
GAATACAAAATAGTAATAAGTGAATATAAATAACTATAAAAATATAATAT
GATATAATCAAATAATACAATATATAAGTATGATATATATAGGTATACAA
TTACCAATAATTGAATATATAAATTATGGTCGTTATATTATAATATTTAA
TATATTATTATTAATCATGTATTTATATCCTAAAAAAAAAAAAAAAA
