# Supplementary material for: Mitochondrial Genomes in Perkinsus Decode Conserved Frameshifts in All Genes
Source: Mol Biol Evol. 2022 Sep 15;39(10):msac191. doi: 10.1093/molbev/msac191 (PMC9550989; doi:10.1093/molbev/msac191)
Supplement: msac191_Supplementary_Data [file msac191_supplementary_data.zip › Suppl File 6 - Cox1_Pmar_Pols_alignment.fasta.txt]

>Primer_Cox1_iF2
--------------------------------------------------
--------------------------------------------------
--------------------------------------------------
--------------------------------------------------
--------------------------------------------------
--------------------------------------------------
--------------------------------------------------
--------------------------------------------------
-----------------------------CTAGGCTGAACATTATATCCT
CCA-----------------------------------------------
--------------------------------------------------
--------------------------------------------------
--------------------------------------------------
--------------------------------------------------
--------------------------------------------------
--------------------------------------------------
--------------------------------------------------
--------------------------------------------------
--------------------------------------------------
--------------------------------------------------
--------------------------------------------------
--------------------------------------------------
--------------------------------------------------
--------------------------------------------------
--------------------------------------------------
--------------------------------------------------
--------------------------------------------------
--------------------------------------------------
--------------------------------------------------
---
>Primer_Cox1_iR3
--------------------------------------------------
--------------------------------------------------
--------------------------------------------------
--------------------------------------------------
--------------------------------------------------
----------------ATGCCTAGGTTTATATGGTGGT------------
--------------------------------------------------
--------------------------------------------------
--------------------------------------------------
--------------------------------------------------
--------------------------------------------------
--------------------------------------------------
--------------------------------------------------
--------------------------------------------------
--------------------------------------------------
--------------------------------------------------
--------------------------------------------------
--------------------------------------------------
--------------------------------------------------
--------------------------------------------------
--------------------------------------------------
--------------------------------------------------
--------------------------------------------------
--------------------------------------------------
--------------------------------------------------
--------------------------------------------------
--------------------------------------------------
--------------------------------------------------
--------------------------------------------------
---
>Cox1_Perkinsus_marinus_mtDNA
-----------TAATCTAATCAGTAATCGTGATACGCTAACCAATATAAA
TATAATAAATTCTATATATTAGTAAATAATAATAAAAGAATAGGAATATA
TTACATTAAATTATCAATAATTATTGGTATATTAGGTATAGTATTATCTT
ATATAATTAGAGTTGAATTATATAATAGTGGTAATAGAATTATTAAATAT
GATAATGTAAATTACTATAATATGGTTATAACATTACATGGTTTATTAAT
GATATTTTATATTATAATGCCTAGGTTTATATGGTGGTATACCCCTAATT
ATATATTACCAATATTAAGTGTAATAACAGATATTGTATTACCAAGAATA
AATAATATATCTATAATTATTGTATTAATATCATATATAGTAGTAATAAA
TAGTATTGTAATAGAATACAATATAGGTACTAGGCTGAACATTATATCCT
CCATTATCAATTATAGGTACAGTAATAGTTAATATGATATTATATGGTTT
AATAATTATTAGGCATATCCTCTATAATATCTGCTATTAATTTCATGAAT
ATATTAATAGTAATTGATGGAATAATATATGTATATATATGGAGTATTAT
TATAACAAGTGTATTATTAATTATTTCATTACCAATATTAAATGGTATAT
TATTAATGATATTATCTGATATATATTTCAATAGTATATATTTCATATTA
AATGGTGATGTAGTATTATATCAACACTTATTCTGATATTTTGGTCATCC
AGAAGTTTATATATTAATATTACCAGCTTTCGGTATAATATCTATAATAT
TATCTGTATTAAATAATAAAATAATATTTGGTATGAAATCAATGATATTA
GCTATTATTATGATATCTATATTAGGTAGTATAGTATGAGCTCATCACAT
ATATACAGTAGGTTTAGAATTAGATACAAAAATCTATTTCAATAACTTAA
CATTAATAATATCTATTCCAACAGGTAATAAAATATATAATTGAATAATA
TTATATATTGGTTCTTATAACATATTATATAATGGTTATCAATCATTAAT
ATTCAGTATAATGTTTATTATAATATTTATAATAGGTAGGTATAACAGGT
ATAATTATAAGTATAGATATCATAGATATTAGGTTTACATGATACATATT
ATATAGTATCTCATTTCCATTATATATTATCAATTGGTGCTGTAATATCA
TTATTAGCTAGGTATATTATTATTAAAAGATATTATTGGTTATTATAATG
TAATAATTAAAATAAATAAATACTTTAGGTTTATTATTATTCATAAATAT
TAATATAATATTCACACCTCAATTTATAATTAGGTTTCAATGTAATGCCC
CTAGAAGAATATTAGAATATAGTGATAATATCATTGTATGGAATTTAATA
TCATCTATTGGTTCAATATCAACAATATTAATATTATTATCCATATTTTA
ATT
>P.marinus_clone1_5'
--------------------------------------------------
--------------------------------------------------
--------------------------------------------------
--------------------------AGTGGTAATAGAATTATTAAATAT
GATAATGTAAATTACTATAATATGGTTATAACATTACATGGTTTATTAAT
GATATTTTATATTATAATGCCTAGGTTTATATGGTGGT------------
--------------------------------------------------
--------------------------------------------------
--------------------------------------------------
--------------------------------------------------
--------------------------------------------------
--------------------------------------------------
--------------------------------------------------
--------------------------------------------------
--------------------------------------------------
--------------------------------------------------
--------------------------------------------------
--------------------------------------------------
--------------------------------------------------
--------------------------------------------------
--------------------------------------------------
--------------------------------------------------
--------------------------------------------------
--------------------------------------------------
--------------------------------------------------
--------------------------------------------------
--------------------------------------------------
--------------------------------------------------
--------------------------------------------------
---
>P.marinus_clone1_3'
--------------------------------------------------
--------------------------------------------------
--------------------------------------------------
--------------------------------------------------
--------------------------------------------------
--------------------------------------------------
--------------------------------------------------
--------------------------------------------------
--------------------------------------------------
-----------------------------TAATATGATATTATATGGTTT
AATAATTATTAGGCATATCCTCTATAATATCTGCTATTAATTTCATGAAT
ATATTAATAGTAATTGATGGAATAATATATGTATATATATGGAGTATTAT
TATAACAAGTGTATTATTAATTATTTCATTACCAATATTAAATGGTATAT
TATTAATGATATTATCTGATATATATTTCAATAGTATATATTTCATATTA
AATGGTGATGTAGTATTATATCAACACTTATTCTGATATTTTGGTCATCC
AGAAGTTTATATATTAATATTACCAGCTTTCGGTATAATATCTATAATAT
TATCTGTATTAAATAATAAAATAATATTTGGTATGAAATCAATGATATTA
GCTATTATTATGATATCTATATTAGGTAGTATAGTATGAGCTCATCACAT
ATATACAGTAGGTTTAGAATTAGATACAAAAATCTATTTCAATAACTTAA
CATTAATAATATCTATTCCAACAGGTAATAAAATATATAATTGAATAATA
TTATATATTGGTTCTTATAACATATTATATAATGGTTATCAATCATTAAT
ATTCAGTATAATGTTTATTATAATATTTATAATAGGTAGGTATAACAGGT
ATAATTATAAGTATAGATATCATAGATATTAGGTTTACATGATACATATT
ATATAGTATCTCATTTCCATTATATATTATCAATTGGTGCTGTAATATCA
TTATTAGCTAGGTATATTATTATTAAAAGATATTATTGGTTATTATAATG
TAATAATTAAAATAAATAAATACTTTAGGTTTATTATTATTCATAAATAT
TAATATAATATTCACACCTCAATTTATAATTAGGTTTCAATGTAATGCCC
CTAGAAGAATATTAGAATATAGTGATAATATCATTGTATGGAATTTAATA
TCATCTATTGGTTCAATATCAACAATATTAATATTATTATCCATAAAAAA
AA-
>P.marinus_clone2_5'
-----------TAATCTAATCAGTAATCGTGATACGCTAACCAATATAAA
TATAATAAATTCTATATATTAGTAAATAATAATAAAAGAATAGGAATATA
TTACATTAAATTATCAATAATTATTGGTATATTAGGTATAGTATTATCTT
ATATAATTAGAGTTGAATTATATAATAGTGGTAATAGAATTATTAAATAT
GATAATGTAAATTACTATAATATGGTTATAACATTACATGGTTTATTAAT
GATATTTTATATTATAATGCCTAGGTTTATATGGTGGT------------
--------------------------------------------------
--------------------------------------------------
--------------------------------------------------
--------------------------------------------------
--------------------------------------------------
--------------------------------------------------
--------------------------------------------------
--------------------------------------------------
--------------------------------------------------
--------------------------------------------------
--------------------------------------------------
--------------------------------------------------
--------------------------------------------------
--------------------------------------------------
--------------------------------------------------
--------------------------------------------------
--------------------------------------------------
--------------------------------------------------
--------------------------------------------------
--------------------------------------------------
--------------------------------------------------
--------------------------------------------------
--------------------------------------------------
---
>P.marinus_clone2_3'
--------------------------------------------------
--------------------------------------------------
--------------------------------------------------
--------------------------------------------------
--------------------------------------------------
--------------------------------------------------
--------------------------------------------------
--------------------------------------------------
-----------------------------CTAGGCTGAACATTATATCCT
CCATTATCAATTATAGGTACAGTAATAGTTAATATGATATTATATGGTTT
AATAATTATTAGGCATATCCTCTATAATATCTGCTATTAATTTCATGAAT
ATATTAATAGTAATTGATGGAATAATATATGTATATATATGGAGTATTAT
TATAACAAGTGTATTATTAATTATTTCATTACCAATATTAAATGGTATAT
TATTAATGATATTATCTGATATATATTTCAATAGTATATATTTCATATTA
AATGGTGATGTAGTATTATATCAACACTTATTCTGATATTTTGGTCATCC
AGAAGTTTATATATTAATATTACCAGCTTTCGGTATAATATCTATAATAT
TATCTGTATTAAATAATAAAATAATATTTGGTATGAAATCAATGATATTA
GCTATTATTATGATATCTATATTAGGTAGTATAGTATGAGCTCATCACAT
ATATAAAAAAAAAAAAAAA-------------------------------
--------------------------------------------------
--------------------------------------------------
--------------------------------------------------
--------------------------------------------------
--------------------------------------------------
--------------------------------------------------
--------------------------------------------------
--------------------------------------------------
--------------------------------------------------
--------------------------------------------------
---
>P.marinus_clone3_5'
-----------TAATCTAATCAGTAATCGTGATACGCTAACCAATATAAA
TATAATAAATTCTATATATTAGTAAATAATAATAAAAGAATAGGAATATA
TTACATTAAATTATCAATAATTATTGGTATATTAGGTATAGTATTATCTT
ATATAATTAGAGTTGAATTATATAATAGTGGTAATAGAATTATTAAATAT
GATAATGTAAATTACTATAATATGGTTATAACATTACATGGTTTATTAAT
GATATTTTATATTATAATGCCTAGGTTTATATGGTGGT------------
--------------------------------------------------
--------------------------------------------------
--------------------------------------------------
--------------------------------------------------
--------------------------------------------------
--------------------------------------------------
--------------------------------------------------
--------------------------------------------------
--------------------------------------------------
--------------------------------------------------
--------------------------------------------------
--------------------------------------------------
--------------------------------------------------
--------------------------------------------------
--------------------------------------------------
--------------------------------------------------
--------------------------------------------------
--------------------------------------------------
--------------------------------------------------
--------------------------------------------------
--------------------------------------------------
--------------------------------------------------
--------------------------------------------------
---
>P.marinus_clone3_3'
--------------------------------------------------
--------------------------------------------------
--------------------------------------------------
--------------------------------------------------
--------------------------------------------------
--------------------------------------------------
--------------------------------------------------
--------------------------------------------------
-----------------------------CTAGGCTGAACATTATATCCT
CCATTATCAATTATAGGTACAGTAATAGTTAATATGATATTATATGGTTT
AATAATTATTAGGCATATCCTCTATAATATCTGCTATTAATTTCATGAAT
ATATTAATAGTAATTGATGGAATAATATATGTATATATATGGAGTATTAT
TATAACAAGTGTATTATTAATTATTTCATTACCAATATTAAATGGTATAT
TATTAATGATATTATCTGATATATATTTCAATAGTATATATTTCATAAAA
AAAAAAAAAAAAAAAAA---------------------------------
--------------------------------------------------
--------------------------------------------------
--------------------------------------------------
--------------------------------------------------
--------------------------------------------------
--------------------------------------------------
--------------------------------------------------
--------------------------------------------------
--------------------------------------------------
--------------------------------------------------
--------------------------------------------------
--------------------------------------------------
--------------------------------------------------
--------------------------------------------------
---
>P.marinus_clone4_5'
-----------TAATCTAATCAGTAATCGTGATACGCTAACCAATATAAA
TATAATAAATTCTATATATTAGTAAATAATAATAAAAGAATAGGAATATA
TTACATTAAATTATCAATAATTATTGGTATATTAGGTATAGTATTATCTT
ATATAATTAGAGTTGAATTATATAATAGTGGTAATAGAATTATTAAATAT
GATAATGTAAATTACTATAATATGGTTATAACATTACATGGTTTATTAAT
GATATTTTATATTATAATGCCTAGGTTTATATGGTGGT------------
--------------------------------------------------
--------------------------------------------------
--------------------------------------------------
--------------------------------------------------
--------------------------------------------------
--------------------------------------------------
--------------------------------------------------
--------------------------------------------------
--------------------------------------------------
--------------------------------------------------
--------------------------------------------------
--------------------------------------------------
--------------------------------------------------
--------------------------------------------------
--------------------------------------------------
--------------------------------------------------
--------------------------------------------------
--------------------------------------------------
--------------------------------------------------
--------------------------------------------------
--------------------------------------------------
--------------------------------------------------
--------------------------------------------------
---
>P.marinus_clone4_3'
--------------------------------------------------
--------------------------------------------------
--------------------------------------------------
--------------------------------------------------
--------------------------------------------------
--------------------------------------------------
--------------------------------------------------
--------------------------------------------------
-----------------------------CTAGGCTGAACATTATATCCT
CCATTATCAATTATAGGTACAGTAATAGTTAATATGATATTATATGGTTT
AATAATTATTAGGCATATCCTCTATAATATCTGCTATTAATTTCATGAAT
ATATTAATAGTAATTGATGGAATAATATATGTATATATATGGAGTATTAT
TATAACAAGTGTATTATTAAT-----------------------------
--------------------------------------------------
--------------------------------------------------
--------------------------------------------------
--------------------------------------------------
--------------------------------------------------
--------------------------------------------------
--------------------------------------------------
--------------------------------------------------
--------------------------------------------------
--------------------------------------------------
--------------------------------------------------
--------------------------------------------------
--------------------------------------------------
--------------------------------------------------
--------------------------------------------------
--------------------------------------------------
---
>P.marinus_clone5_5'
-----------TAATCTAATCAGTAATCGTGATACGCTAACCAATATAAA
TATAATAAATTCTATATATTAGTAAATAATAATAAAAGAATAGGAATATA
TTACATTAAATTATCAATAATTATTGGTATATTAGGTATAGTATTATCTT
ATATAATTAGAGTTGAATTATATAATAGTGGTAATAGAATTATTAAATAT
GATAATGTAAATTACTATAATATGGTTATAACATTACATGGTTTATTAAT
GATATTTTATATTATAATGCCTAGGTTTATATGGTGGT------------
--------------------------------------------------
--------------------------------------------------
--------------------------------------------------
--------------------------------------------------
--------------------------------------------------
--------------------------------------------------
--------------------------------------------------
--------------------------------------------------
--------------------------------------------------
--------------------------------------------------
--------------------------------------------------
--------------------------------------------------
--------------------------------------------------
--------------------------------------------------
--------------------------------------------------
--------------------------------------------------
--------------------------------------------------
--------------------------------------------------
--------------------------------------------------
--------------------------------------------------
--------------------------------------------------
--------------------------------------------------
--------------------------------------------------
---
>P.marinus_clone5_3'
--------------------------------------------------
--------------------------------------------------
--------------------------------------------------
--------------------------------------------------
--------------------------------------------------
--------------------------------------------------
--------------------------------------------------
--------------------------------------------------
-----------------------------CTAGGCTGAACATTATATCCT
CCATTATCAATTATAGGTACAGTAATAGTTAATATGATATTATATGGTTT
AATAATTATTAGGCATATCCTCTATAATATCTGCTATTAATT--------
--------------------------------------------------
--------------------------------------------------
--------------------------------------------------
--------------------------------------------------
--------------------------------------------------
--------------------------------------------------
--------------------------------------------------
--------------------------------------------------
--------------------------------------------------
--------------------------------------------------
--------------------------------------------------
--------------------------------------------------
--------------------------------------------------
--------------------------------------------------
--------------------------------------------------
--------------------------------------------------
--------------------------------------------------
--------------------------------------------------
---
>P.marinus_clone6_5'
-----------TAATCTAATCAGTAATCGTGATACGCTAACCAATATAAA
TATAATAAATTCTATATATTAGTAAATAATAATAAAAGAATAGGAATATA
TTACATTAAATTATCAATAATTATTGGTATATTAGGTATAGTATTATCTT
ATATAATTAGAGTTGAATTATATAATAGTGGTAATAGAATTATTAAATAT
GATAATGTAAATTACTATAATATGGTTATAACATTACATGGTTTATTAAT
GATATTTTATATTATAATGCCTAGGTTTATATGGTGGT------------
--------------------------------------------------
--------------------------------------------------
--------------------------------------------------
--------------------------------------------------
--------------------------------------------------
--------------------------------------------------
--------------------------------------------------
--------------------------------------------------
--------------------------------------------------
--------------------------------------------------
--------------------------------------------------
--------------------------------------------------
--------------------------------------------------
--------------------------------------------------
--------------------------------------------------
--------------------------------------------------
--------------------------------------------------
--------------------------------------------------
--------------------------------------------------
--------------------------------------------------
--------------------------------------------------
--------------------------------------------------
--------------------------------------------------
---
>P.marinus_clone6_3'
--------------------------------------------------
--------------------------------------------------
--------------------------------------------------
--------------------------------------------------
--------------------------------------------------
--------------------------------------------------
--------------------------------------------------
--------------------------------------------------
-----------------------------CTAGGCTGAACATTATATCCT
CCATTATCAATTATAGGTACAGTAATAGTTAATATGATATTATATGGTTT
AATAATTATTAGGCATATCCTCTATAATATCTGCTAT-------------
--------------------------------------------------
--------------------------------------------------
--------------------------------------------------
--------------------------------------------------
--------------------------------------------------
--------------------------------------------------
--------------------------------------------------
--------------------------------------------------
--------------------------------------------------
--------------------------------------------------
--------------------------------------------------
--------------------------------------------------
--------------------------------------------------
--------------------------------------------------
--------------------------------------------------
--------------------------------------------------
--------------------------------------------------
--------------------------------------------------
---
>P.marinus_clone7_5'
-----------TAATCTAATCAGTAATCGTGATACGCTAACCAATATAAA
TATAATAAATTCTATATATTAGTAAATAATAATAAAAGAATAGGAATATA
TTACATTAAATTATCAATAATTATTGGTATATTAGGTATAGTATTATCTT
ATATAATTAGAGTTGAATTATATAATAGTGGTAATAGAATTATTAAATAT
GATAATGTAAATTACTATAATATGGTTATAACATTACATGGTTTATTAAT
GATATTTTATATTATAATGCCTAGGTTTATATGGTGGT------------
--------------------------------------------------
--------------------------------------------------
--------------------------------------------------
--------------------------------------------------
--------------------------------------------------
--------------------------------------------------
--------------------------------------------------
--------------------------------------------------
--------------------------------------------------
--------------------------------------------------
--------------------------------------------------
--------------------------------------------------
--------------------------------------------------
--------------------------------------------------
--------------------------------------------------
--------------------------------------------------
--------------------------------------------------
--------------------------------------------------
--------------------------------------------------
--------------------------------------------------
--------------------------------------------------
--------------------------------------------------
--------------------------------------------------
---
>P.marinus_clone7_3'
--------------------------------------------------
--------------------------------------------------
--------------------------------------------------
--------------------------------------------------
--------------------------------------------------
--------------------------------------------------
--------------------------------------------------
--------------------------------------------------
-----------------------------CTAGGCTGAACATTATATCCT
CCATTATCAATTATAGGTACAGTAATAGTTAATATGATATTATATGGTTT
AATAATTATTAGGCATATAAAAAAAAAAAAA-------------------
--------------------------------------------------
--------------------------------------------------
--------------------------------------------------
--------------------------------------------------
--------------------------------------------------
--------------------------------------------------
--------------------------------------------------
--------------------------------------------------
--------------------------------------------------
--------------------------------------------------
--------------------------------------------------
--------------------------------------------------
--------------------------------------------------
--------------------------------------------------
--------------------------------------------------
--------------------------------------------------
--------------------------------------------------
--------------------------------------------------
---
>P.marinus_clone8_5'
-----------TAATCTAATCAGTAATCGTGATACGCTAACCAATATAAA
TATAATAAATTCTATATATTAGTAAATAATAATAAAAGAATAGGAATATA
TTACATTAAATTATCAATAATTATTGGTATATTAGGTATAGTATTATCTT
ATATAATTAGAGTTGAATTATATAATAGTGGTAATAGAATTATTAAATAT
GATAATGTAAATTACTATAATATGGTTATAACATTACATGGTTTATTAAT
GATATTTTATATTATAATGCCTAGGTTTATATGGTGGT------------
--------------------------------------------------
--------------------------------------------------
--------------------------------------------------
--------------------------------------------------
--------------------------------------------------
--------------------------------------------------
--------------------------------------------------
--------------------------------------------------
--------------------------------------------------
--------------------------------------------------
--------------------------------------------------
--------------------------------------------------
--------------------------------------------------
--------------------------------------------------
--------------------------------------------------
--------------------------------------------------
--------------------------------------------------
--------------------------------------------------
--------------------------------------------------
--------------------------------------------------
--------------------------------------------------
--------------------------------------------------
--------------------------------------------------
---
>P.marinus_clone8_3'
--------------------------------------------------
--------------------------------------------------
--------------------------------------------------
--------------------------------------------------
--------------------------------------------------
--------------------------------------------------
--------------------------------------------------
--------------------------------------------------
-----------------------------CTAGGCTGAACATTATATCCT
CCATTATCAATTATAGGTACAGTAATAGTTAAAAAAAAAAAAAAAAAAAA
--------------------------------------------------
--------------------------------------------------
--------------------------------------------------
--------------------------------------------------
--------------------------------------------------
--------------------------------------------------
--------------------------------------------------
--------------------------------------------------
--------------------------------------------------
--------------------------------------------------
--------------------------------------------------
--------------------------------------------------
--------------------------------------------------
--------------------------------------------------
--------------------------------------------------
--------------------------------------------------
--------------------------------------------------
--------------------------------------------------
--------------------------------------------------
---
>Cox1_Perkinsus_olseni_mtDNA
CATTAGGTATGGATAAATTAGTAATATTAGTTAATAAATATGAAATATAA
TATAATAAATTCTATATATTAGTAAATAATAATAAAAGAATAGGAATATA
TTACATTAAATTATCAATAATCATAGGTATATTAGGTATAGTATTATCTT
ATATAATTAGAGTAGAATTATATAATAGTGGTAATAGAATTATTAAATAT
GATAATGTAAATTACTATAATATGGTTATAACATTACATGGTTTATTAAT
GATATTTTATATTATAATGCCTAGGTTTATATGGTGGTATACCCCTAATT
ATATATTACCAATATTAAGTGTAATAACAGATATTGTATTACCAAGAATA
AATAATATATCTATAATAATTGTATTAATATCATATATAGTAGTAATAAA
TAGCATTGTAATAGAATATAATATAGGTACTAGGCTGAACATTATATCCT
CCATTATCAATTATAGGTACAGTAATAGTTAATATGATATTATATGGTTT
AATAATTATTAGGTATATCATCAATAATATCAGCTATTAATTTTATGAAT
ATATTAATAGTTATTGATGGTATAATATATGTATATATATGGAGTATTAT
TATAACAAGTGTATTATTAATTATTTCATTACCAATATTAAATGGTATAT
TATTAATGATATTATCTGATATATATTTCAATAGTATATATTTCATATTA
AATGGAGATGTAGTATTATATCAACACTTATTCTGATATTTCGGTCATCC
AGAAGTTTATATATTAATATTACCAGCTTTCGGTATAATATCTATAATAT
TATCTGTATTAAACAATAAAATAATATTTGGTATGAAATCTATGATATTA
GCTATTATTATGATATCTATATTAGGTAGTATAGTATGAGCTCATCATAT
ATATACAGTAGGATTAGAATTAGATACAAAAATATATTTTAATAACTTAA
CATTAATAATATCTATACCAACAGGTAATAAAATATATAATTGAATAATA
TTATATATTGGTTCTTATAACATATTATATAATGGTTATCAATCATTAAT
ATTTAGTATAATGTTTATTATAATATTTATAATAGGTAGGCATAACAGGT
ATAATTATAAGTATTGATATCATAGATATTAGGTTTACATGATACATATT
ATATAGTATCTCATTTCCATTATATATTATCAATTGGTGCTGTAATATCA
TTATTAGCTAGGTATATTATTATTAAAAGATATTATTGGTTATTATAATG
TAATAATTAAAATAAATAAATACTTTAGGTTTATTATTATTCATAAATAT
AAATATAATATTCACACCTCAATTTATAATTAGGTTTTAATGTAATGCCC
CTAGAAGAATATTAGAATATAGTGATAATATCATTGTATGGAATTTAATA
TCATCTATAGGTTCAATATCAACAATATTAATATTATTATCCATATACCA
TAA
>P.olseni_clone1_5'
CATTAGGTATGGATAAATTAGTAATATTAGTTAATAAATATGAAATATAA
TATAATAAATTCTATATATTAGTAAATAATAATAAAAGAATAGGAATATA
TTACATTAAATTATCAATAATCATAGGTATATTAGGTATAGTATTATCTT
ATATAATTAGAGTAGAATTATATAATAGTGGTAATAGAATTATTAAATAT
GATAATGTAAATTACTATAATATGGTTATAACATTACATGGTTTATTAAT
GATATTTTATATTATAATGCCTAGGTTTATATGGTGGT------------
--------------------------------------------------
--------------------------------------------------
--------------------------------------------------
--------------------------------------------------
--------------------------------------------------
--------------------------------------------------
--------------------------------------------------
--------------------------------------------------
--------------------------------------------------
--------------------------------------------------
--------------------------------------------------
--------------------------------------------------
--------------------------------------------------
--------------------------------------------------
--------------------------------------------------
--------------------------------------------------
--------------------------------------------------
--------------------------------------------------
--------------------------------------------------
--------------------------------------------------
--------------------------------------------------
--------------------------------------------------
--------------------------------------------------
---
>P.olseni_clone1_3'
--------------------------------------------------
--------------------------------------------------
--------------------------------------------------
--------------------------------------------------
--------------------------------------------------
--------------------------------------------------
--------------------------------------------------
--------------------------------------------------
--------------------------------------------------
--------------------------------------------------
--------------------------------------------------
--------------------------------------------------
--------------------------------------------------
--------------------------------------------------
--------------------------------------------------
--------------------------------------------------
--------------------------------------------------
--------------------------------------------------
--------------------------------------------------
--------------------------------------------------
--------------------------------------------------
---------------------------------AGGTAGGTATAACAGGT
ATAATTATAAGTATTGATATCATAGATATTAGGTTTACATGATACATATT
ATATAGTATCTCATTTCCATTATATATTATCAATTGGTGCTGTAATATCA
TTATTAGCTAGGTATATTATTATTAAAAGATATTATTGGTTATTATAATG
TAATAATTAAAATAAATAAATACTTTAGGTTTATTATTATTCATAAATAT
AAATATAATATTCACACCTCAATTTATAATTAGGTTTTAATGTAATGCCC
CTAGAAGAATATTAGAATATAGTGATAATATCATTGTATGGAATTTAATA
TCATCTATAGGTTCAATATCAACAATATTAATATTATTATCCATAAAAAA
AAA
>P.olseni_clone2_5'
--------------AAATTAGTAATATTAGTTAATAAATATGAAATATAA
TATAATAAATTCTATATATTAGTAAATAATAATAAAAGAATAGGAATATA
TTACATTAAATTATCAATAATCATAGGTATATTAGGTATAGTATTATCTT
ATATAATTAGAGTAGAATTATATAATAGTGGTAATAGAATTATTAAATAT
GATAATGTAAATTACTATAATATGGTTATAACATTACATGGTTTATTAAT
GATATTTTATATTATAATGCCTAGGTTTATATGGTGGT------------
--------------------------------------------------
--------------------------------------------------
--------------------------------------------------
--------------------------------------------------
--------------------------------------------------
--------------------------------------------------
--------------------------------------------------
--------------------------------------------------
--------------------------------------------------
--------------------------------------------------
--------------------------------------------------
--------------------------------------------------
--------------------------------------------------
--------------------------------------------------
--------------------------------------------------
--------------------------------------------------
--------------------------------------------------
--------------------------------------------------
--------------------------------------------------
--------------------------------------------------
--------------------------------------------------
--------------------------------------------------
--------------------------------------------------
---
>P.olseni_clone2_3'
--------------------------------------------------
--------------------------------------------------
--------------------------------------------------
--------------------------------------------------
--------------------------------------------------
--------------------------------------------------
--------------------------------------------------
--------------------------------------------------
--------------------------------------------------
--------------------------------------------------
--------------------------------------------------
--------------------------------------------------
--------------------------------------------------
--------------------------------------------------
--------------------------------------------------
--------------------------------------------------
--------------------------------------------------
--------------------------------------------------
--------------------------------------------------
--------------------------------------------------
--------------------------------------------------
---------------------------------AGGTAGGTATAACAGGT
ATAATTATAAGTATTGATATCATAGATATTAGGTTTACATGATACATATT
ATATAGTATCTCATTTCCATTATATATTATCAATTGGTGCTGTAATATCA
TTATTAGCTAGGTATATTATTATTAAAAGATATTATTGGTTATTATAATG
TAATAATTAAAATAAATAAATACTTTAGGTTTATTATTATTCATAAATAT
AAATATAATATTCACACCTCAATTTATAATTAGGTTTTAATGTAATGCCC
CTAGAAGAATATTAGAATATAGTGATAATATCATTGTATGGAATTTAATA
TCATCTATAGGTTCAATATCAACAATATTAATATTATTATCCATAAAAAA
AAA
>P.olseni_clone3_5'
--------------AAATTAGTAATATTAGTTAATAAATATGAAATATAA
TATAATAAATTCTATATATTAGTAAATAATAATAAAAGAATAGGAATATA
TTACATTAAATTATCAATAATCATAGGTATATTAGGTATAGTATTATCTT
ATATAATTAGAGTAGAATTATATAATAGTGGTAATAGAATTATTAAATAT
GATAATGTAAATTACTATAATATGGTTATAACATTACATGGTTTATTAAT
GATATTTTATATTATAATGCCTAGGTTTATATGGTGGT------------
--------------------------------------------------
--------------------------------------------------
--------------------------------------------------
--------------------------------------------------
--------------------------------------------------
--------------------------------------------------
--------------------------------------------------
--------------------------------------------------
--------------------------------------------------
--------------------------------------------------
--------------------------------------------------
--------------------------------------------------
--------------------------------------------------
--------------------------------------------------
--------------------------------------------------
--------------------------------------------------
--------------------------------------------------
--------------------------------------------------
--------------------------------------------------
--------------------------------------------------
--------------------------------------------------
--------------------------------------------------
--------------------------------------------------
---
>P.olseni_clone3_3'
--------------------------------------------------
--------------------------------------------------
--------------------------------------------------
--------------------------------------------------
--------------------------------------------------
--------------------------------------------------
--------------------------------------------------
--------------------------------------------------
--------------------------------------------------
--------------------------------------------------
--------------------------------------------------
--------------------------------------------------
--------------------------------------------------
--------------------------------------------------
--------------------------------------------------
--------------------------------------------------
--------------------------------------------------
--------------------------------------------------
--------------------------------------------------
--------------------------------------------------
--------------------------------------------------
---------------------------------AGGTAGGCATAACAGGT
ATAATTATAAGTATTGATATCATAGATATTAGGTTTACATGATACATATT
ATATAGTATCTCATTTCCATTATATATTATCAATTGGTGCTGTAATATCA
TTATTAGCTAGGTATATTATTATTAAAAGATATTATTGGTTATTATAATG
TAATAATTAAAATAAATAAATACTTTAGGTTTATTATTATTCATAAATAT
AAATATAATATTCACACCTCAATTTATAATTAGGTTTTAATGTAATGCCC
CTAGAAGAATATTAGAATATAGTGATAATATCATTGTATGGAATTTAATA
TCATCTATAGGTTCAATATCAACAATATTAATATTATTATCCATAAAAAA
AAA
