# Supplementary material for: Mitochondrial Genomes in Perkinsus Decode Conserved Frameshifts in All Genes
Source: Mol Biol Evol. 2022 Sep 15;39(10):msac191. doi: 10.1093/molbev/msac191 (PMC9550989; doi:10.1093/molbev/msac191)
Supplement: msac191_Supplementary_Data [file msac191_supplementary_data.zip › Suppl Table 1 - Amplification - sequencing primers.xlsx]

## Sheet: Sheet1
Supplementary table 1 A) cRT-PCR primer sequences and description, B) cRT-PCR thermal profiles by taxon and primer pair combination C) RT PCR primers
A)	5’- 3’ sequence	Secondary structure	Primer dimer	Tm (C)	GC (%)	Primer used for cDNA synthesis	cDNA Incubation temperature
Primer ID
Cob_iF3	GTAACACCAATACATATAATACCAG	Very weak	No	55.1	32
Cob_iR3	TGATAATTGACCCCAWCCTA	None	No	59	40	yes	55°C
Cob_iR4	GCCTAAGTTAYTACTTGTACAATC	Weak	No	59.7	33.33
Cox1_iF2	CTAGGCTGAACATTATATCCTCCA	Weak	No	62	41.67	yes	55°C (P. olseni)
Cox1_iF3	AGGTAGGYATAACAGGTAT	None	No	44.2	36.84
Cox1_iR3	ACCACCATATAAACCTAGGCAT	None	No	60.1	40.91	yes	55°C (P. marinus)
B)	Primer pair	PCR thermal profile
Taxa
P. marinus and P. olseni	Cob_iF3/Cob_iR4	98°Cx 30S, then 36 cycles of (98°C 30 secs, 55°C 30 secs, 72°C 1 min), 72-10m
P. marinus	Cox1_iF2/Cox1_iR3	98°Cx 30S, then 35 cycles of (98°C 30 secs, touch down from 57C-55°C 30 secs, 72°C 1 min), 72-10m; 25 of these cycles were at 57°C and the remaining were at 55°C
P. olseni	Cox1_iF3/Cox1_iR3	98°Cx 30S, then 35 cycles of (98°C 30 secs, 39°C 30 secs, 72°C 1 min), 72-10m
C)
Primer ID	5’- 3’ sequence
Cox1-F	GGTTATAACATTACATGGTTTATT
Cox1-R	TGATATTAAATTCCATACAATGA
Cox3-F	AAATATTATTATTTGTAAGTTTCTACTG
Cox3-R	TTTACAATTGTGGATAATAATGT
Cob-F	AAGGTTATATAATTATGGTAGTAATGA
Cob-R	AAACCACTATATTTATTTGGTAAT
